# Supplementary material for: De novo Transcriptome Analysis Revealed Genes Involved in Flavonoid and Vitamin C Biosynthesis in Phyllanthus emblica (L.)
Source: Front Plant Sci. 2016 Oct 27;7:1610. doi: 10.3389/fpls.2016.01610 (PMC5081490; doi:10.3389/fpls.2016.01610)
Supplement: Supplementary Table S1 — Sequences of assembled transcripts of P. emblica. [file Table1.XLSX]

## Sheet: Sheet1
>CL1Contig1
GCCGGAAACATGGTGGTTCTTCTTACCGCTCTGATCGAGAAGTGCGAGCTCATACCGCACCTGAACGTCCTCCCCCTCGCTCATCAGCTCTGCGAACACCGAAACGTACTCGGACTTGTCATCGTCTTTACATCCGCCGGGATAAAATCTGATCGCCCACCGGTGTCCAGCAACGGTGAAGGTGCCGCTGGTGAGGCACTTGCCGGGACCCATCCCTTTGGCAAGAGAGTAGCCCTTGATCGTGTGGCAGTGCGA
>CL5Contig1
GGCGAACAAGCGGAAGCTGGAGGAGCTCAATCTCAGCCACCTCTCCTCCGCGCTCGCCGCCGCCCCAAAACCCTCGCCTGCGAAGAAGGTGAGGAAGCGACCTCAAGAACTTGAGAACTTGGTCAGGCGGCGGTCTGATCGGATCGCGAGCCTCCCTGAGCAGACCTACAGAGAGGTAGTTCCTGAAGTTGTGAAGGTTCGCAAGAGGAGCGGGACATCCAAGCACAGAGATTTATCTGGCCGCGTCTACGCATCTGATGAAGCTAGAACTTATGCTACATTGAAAGCTGAACAGCTGGAAGCAAAACTGGGAACTGCACATCCTTCTTTTGTGAAG
>CL5Contig2
GAGGCGGCGATCTGATCGGCTCGCGAACCTTCCTGCACAGACCTACAGAGAGGTAATTCCTAAAGTTGTGAAGATACGCAGGAGCATAATATCCAAACACAGAGATTTATCTAGCCGCATCTATGCATCTGATGAAGCCAGAGCTTATGCTATAGAGAAAGCAGAACAGCTGGAA
>CL10Contig1
GTTGCCCGAGGGCAGGCTACTCCGAAGGAATGCTCACACGCTGTAAAATCAGCATTTTCAGGATCCATTCATGTTACCAACTGTAAAACAACTAAGAAAGAGGCCTGCTCAGAGAAACAGTTTCCTTACATTGATAAGC
>CL14Contig1
CTGCTGCAGAGTTTACCCATATTACTCGCTGAAGCGTCCCATTCATCATTTAGAGTCAAAGTGTTGTGAAATTTGAAAGTAATGCGCATAAAGCAAGCAGAAAGTCCTCTGAACTTGGGCTCTTGTAACTTATACAAATGTCGCAAAGTCCTAAATCAGGGAAGCCGAACTAACCGGTCCACGGCCAAATCCAGAGCATCAACATTTTTCCTCAAGACCTTTAATTGCAAAGCAAGAGTCTCCATGCCCTTCAGTTCTTCACTTAATCTCAAGCATGAATTAATGTACCGGTTTCCCTTGGTTGCAGCATCAAGTGCGGATTCTTGTAATGATCCAACTACATCACTGAAGCACTCAATGTTTTCCACCGAAGTACTTGTAACCTCGGATAGAGCCAGG…
>CL18Contig1
GTCTTCTCCGCCACCATGCCCCCCGAGGCCCTCGAGATCACCCGCAAATTCATGAACAAACCCGTCCGCATCCTCGTGAAGCGCGACGAGCTCACACTCGAGGGCATCAAGCAGTTCTACGTCAACGTGGAAAAAGAAGAGTGGAAGCT
>CL23Contig1
GGCGAGAATGGTGTGTACTCTTTGAGAGCTTAAGTAATTGTAAGAGACATCAACTTGTGTATTTTGCGACATTTGTTTGCACTAGTTGTTGAATTTGATTGCATATCAGCTGTTTGAT
>CL27Contig1
CTCTCTCTCTCTCTCTTCTTACTTTGAATTCGGAGCTCGCGAGATCATGGAAGGGTTGCAGGTCTCGGACGCCGATCTCAAGGTGTACATCCACCCCTCGAAGGCGACCAGGGTCCGCGCCACCATCCTCCGCCAGCTCAGCGCCCTCCTCTTCACGTATGTCGATGCCTTTGATGGCATACTGCTCTCGTTCGAAGTGAGCACGCGGGACCTGCCGAAGAAGAAGGCGAAAATTCTTCCTGGTTTAGTCCCATACTTCGCGGTAGAGCTGAAATCTACTTTGCTCCTGTTTTCCCCGAAGCCGGACATGGTCTTAGAAGGGAAAGTTGTTAAGCTGGGAAAGGAGTCCATTCATGTGGTTGTACTTGGCTTCTGTTCAGCTGCCATTATGTCAGAAGA…
>CL47Contig1
TTGGAGGGCTCCCTCATATCCACCATGTTTCTCGGTCTGTGACAAGTAGTACTCGCGAAGCTTCCACCGCCACTGCGAGAACCGACTTGCGAAGGTCCAGTCCAAACACTGCTTAATGTGGTCCAGCTTATAATTAACATCAAACCACCCCTTCAA
>CL51Contig1
CTCTCTCTCCTCTCTCTCTCTCTCTCCCCCCTCCGCTCGTGACTTGCACCGCCGCCGACAATCTTGCACCGCCACGAAGTCGACTCGACCCCCGCTCCGATCCTCACCGGCGTCACCCCGACCCCCATTCTGATCTTCACCGGCTTCGCCAGACCCCCGCGGCTTCACCGGCTTCGTTCCGAT
>CL55Contig1
ATCGAACGCTTAGGAGCGGATGCCTTCTTGGTTAGTCGCAACCCAGAGCAAATGAAGGCTGCTATGTCAACCATGGACGGCATCATTGACACAGTTTCTGCCCCTCACCCTGTTGCCCCGTTGCTGTCCTTATTGAAAATGCACG
>CL61Contig1
CGGAGCGCATTATTTAGCTCAAATATTGTCATGTTTGGCTCATCATCTTTTTCCATGTCAGAGAGAACTTCAGCAATATCCTCGGCCTGTTTGGAGGGCCAGCCTTTCGCCTCCAAGTTTCTTGCTATGGTTTCATGATCTGGGGTGGCTTCTTTGTAAGTGCTGTCAGAGAGAACTTC
>CL69Contig1
AACATTTTAAGGCTAAAACCTTTTGTATTGGACAGGTGATCCAACAAACGCCCAGGAGTTGCCACCACTATATGTGGCCGTTTCGCAAGAGCAATTGTTTGTTCCATCATATCCACCCCTCCAAAAAGCACTGAACATTTAAGCCCTATTCCAGCCCCCAACGCCTTAAATTCATCAGAAATTTGAAGAGCCA
>CL77Contig1
CAGTTGATATGAAAGAGTAGAAGAATTGACGAGTGCTTGTTGGGATATGAAGCTTGACGAAGAAGAGTTTAATAATGACCTTATGCATATGTTCCTTTACTTACCATGTTTAATTGAGCAATTCATTTCTTAAATACTATTGGTTCTTGAAAGAGAACTCCATGTAGCTTTCATTTCTGTGTCAGATATTTTGAGTTGTACAACAATAATGTTTATTTTGGATCAAGCTG
>CL81Contig1
GTCCGGTACGCCCGGCTGGGGGAGGGGCGGAGAGCAGCCGGCGGAGGAGGAGGTGACCGGAGAAGGGCGGTGACCCTGCCGATGGTGACGAAGAGGGAGAGGGCTCCACCCAAGCCCAAGTCCAAGCTGAGTAGTAATACTACTGCTAGTAGAGCTACTACTACTACTACTACAACTAGTGAGCAGC
>CL89Contig1
CTGACTTGATGGGGACATCCAGCAGGAATGAAGACAGCTTCACCAAGCTTTTGCTCAAATGTCCAAGGCTCAATACCATATTCCTCCTTGAGCCTCACTATGTGTTCTCGCGTTAAATAGAATGATTGATCATGGATAGGATGAACCACCTCATTTACTGGACAACCAAAGATATGTCTGAATTCTTTAGAGTGCACCCTAAGATATTCTTGAAGCTTCGCGACATCTTCCCTCCGGAAAATATCCCACAA
>CL93Contig1
TTTCAGGTACATAATGTATACGGCCAAAAATCGCATTTCTGCTGATCGCCAGACAGTTAAATTTCTTTCTATGCTCAGTCAGAGTTGTTAACCAATTCCTGATTTTACTGTAAAA
>CL97Contig1
GACGACGACAGCGGCGGTTTCCCGGCGGAGACCGCGGCTGTTGGCGGCGGGAGGGGAGGGAGAAGGAGAGACGAGCCGTTCTTGCCGTTGGAGACGCTCCCGTCGCCGGTGATCGACGACAGGAACGACGAGTTCGCCGACGAGAGCGGCGCCGAGATGCTGAACCCACTGGTCTCTTTAGAGTAGAGGCTGACCTCGGTGGTGGGGGTCTTGGGCTTCGAGAAGTCAAATCTCAGGCTCTGCGGCAGCGGCGCCGCCGGAGGCGGAGGCGGGGACGGGTCGGGGGTTTGTGTGGGGCCGCGGCGGAAGCGGGCGTGGCCGGTGCGGTTCATGATGGAGATCATCTTCTTGAAGTTGGAGACGGTGTGGTCGGTGATCTCGCGGCAGTCGAGCTGCTGC…
>CL101Contig1
ACAGCTCCGGCTACATATGAACAAACTCTATGCTATGACTAATGGTTTTGTATTTGTCACAAGGATACACTGTTGTGGTTTGCTTGCTGCATTTTGTTCAAAAAAAA
>CL109Contig1
TTGCAACATAGCTTCTTGATGATCTTCTTCGGGTCGAAATTCCCGGAGATTGTCACCGTGTTGTTCTTCTCATCGAACGACACCGACTGAATGTTTTCGCGCTCTTGAACCTTGCATATGGCTTTGCTGATCTTTTTGTGGCACCGTTTGCAATCAAGGTCAACCTTCAAGATTATAATGGACATCTGAAAAAGAAGAAGAAAGAT
>CL113Contig1
CTCTTCCAGAGCTGTAAGTGTTTCAGAATCTGATGAGCTACCTGCAGATGGCGTTTGTATGCTTAAAGAATTTTGTAGAAATTGGATCCTCTCATCCATCTCCTCGAGCGATTTATTGCTTTCGTCTAGATGTATGTTTTTA
>CL118Contig1
GGGAAGAGCAGGCCGGTGTTCTTTAGAGGAGTTGCGACGGTCGTCGCCAAGTTGTTCAATATAGTGGAGCCGGATGTCGCGGTGTTTGGGAAGAAGGATTATCAGCAATGGCGGATCATTTGCAGGATGGTCCGTGATCTTGATTTTGCTATAAGAATAATTGGTGAAGAGATAACGCGTGAACCTGATGGTCTCGCAATGAGCTCACGCAATGTGCATCTCTCAGGGGAAGAGCGAGAAAAGGCTTTGTCCATCAACAAGGCACTGACAGAAGCTAAGAATGCTACATTACATGGGCAGAAAAGCTGCCAAGATCTGAAATCTTTAATCGAACAAGCGAT
>CL122Contig1
GAGAGAGTTATGCAGGACATTATGTTCCTCAACTGGCCAAAGCCATTGTAAGGTCTCAGAAACTAACAGGAGACAAATCAATTAATCTCAAGGGGTATATGGTGGGGAA
>CL126Contig1
TCTCAACTCAAAAAATATTGAGGCTATCATATGGCATGCTTTTAAGCAAAGTTGCACTGCAAAGGTGATTCCAATGTGCCCGCCATATACTAACCCTAAATATGGGCAAGCATATGTAATCTTCAAGACACGAGATGCAACAGAGGACACAATTCGGCAGATAAATGCAGGATGCTTAATGGTACA
>CL130Contig1
AAGCCTCTCCAAATCCTTCTTAGTTTCCTCTTCGTCTCTGATTGGTGATATCAATCTTGAGATTTCATCCTTCTGAGACTCAAATTCTTCAACAGAAATAAAACAGTGACCAATCATCCATTCAGTAGTATCAGCAAGTTTGTTAAT
>CL138Contig1
TGCCTCAGAATCTCTTCGGTCAGGTACATGTGACGCTTTTCAATCATCGAGCCGTCGCACAAGCCTTTGAATTTCTCCTTGAGTTCCACCTTGTGTTCGCTGTTGGTGACGCGAAAG
>CL142Contig1
CGCAATGTGGCCCTGCAGCTTCCCGCAAAGTGCGCTTTCAACTTCGAGTCATGTGACCAGAACTTGTAACAGATGACACAATTGCTGCAGATGCAAATGAGAGAATGA
>CL146Contig1
AGTAGCGGTTCACATGGTACAACAACTAATAATAGTTCCCGTCCTGTTGATCATGCTTCCTCTGAAAAGGATATCAAAGTTATTGGACCTGACGCGTCCAAAGTGATCCAATGTTCTGGTATGGTTCAGTCAAAATCAGTTGGCACATTCTCACCTATGCAAAAGCAAGATGGTCAAGACGGACCTTTTGTTGATAGGGGCGTGGGTTCTCCTCGGCTTGTAAAATCAGCTAGTTCATGCACATTATCAAAGAGAGCCATGCCAGCAGATGCCGGGGCTGTTGAAGCTGCAGCTGTAGCTGATCAGATGCTTGGACAAGAGGAGGATAAGCACTTGGCCATTGTTCTGGTGGGACTACCAGCTCGAGGGAAAACTTTTACTTCAGCAAACTTACAAGAT…
>CL158Contig1
CCAGTCAAGGATAGATGAGATTAGGCTAGAAGAAGAAAGTTCCCGCAAAAAATCAATCAACAAAAGGAAGGTCACACCAGATTCCTCTTCTGTGCGGCATTTGATCGAACATCTGGTGGGTGGTCAGCAGGTTCCTGTTCTGTGTGGCATTAGGTCGAACAGCTGGTGGGTGGTCAGCAGTGACCAGTACTGCACTTTGGAAAATTGAGCAGAAAGTAAAATCA
>CL166Contig1
TGATCAGTAAAAAGAATTCTCTTAATAGATCAATTGAAGTTGCACATATACTTGAACCAATTTACTCTAATTTCTACGGTGATCTTGAGTTTTCACCCAAGAGCCCCGAATACCAACTTGACGTGCATCTTTGGCAAGGTAAACACTCTCATGATGAAAACATGAGAAGTTTGATCAAACTCTTGGGTACTCTTCGTTACGCCACAAGCATGGAGCTAAATGGAAGCCTGATTGAGAACCTACCAAGATCATTTTCTTTGAGCTTCACAGATCTAACGTATCTGCAAATGGATGTTTGTTTGGACGAACATCAGATTGAAAAGATAATCACACTACTGCATGGATGCCCCATCTTGAAGAGGCTTGTTATATGCAACGTCAAGGAGAGGTTG
>CL170Contig1
AGTGGGTATTTGAGCTTGGACATGTCAAGGGGAACAGAGAATTTCCCTGTCTCGTTGTATAACGATATTGATGACGATCAAGATCCTTTGTTGTTTGAGTATGTACCTCGACCAGTGTACCCTCCTGGTTTATCAGAGAAGGTCTTTGGCGATTGGGGACGAGGGTGTGGATGCAA
>CL174Contig1
TACTATGGCTCTTTCTTTGACCCTCGAGGAGAGCGTGCCAGTTCTGCATTAGAGTATGGTAGTAGATTCTCTAGATCTCTTGGTTTTAGTAGTGACGATGATGGAGATGTCGCCCAACCTACTGAATCCATATTTGGTGAAGACGGAGATGACACCATGCACAAGAGCATTCCAGTTTGTGATGATCGTCACTCGGAGTTAATTCCTTGCCTAGACAGGCATCTGATTTATCA
>CL178Contig1
TTGGACATGTTCTTGATCTCGTCCCTTGTCTTACCTGCGATTTTGCGCCTCATACCATTCAGTGAAGCATCACGACAAACATTTGTGAGATCATCGCCACTGTAGCCCTCTGTTCTGCGAGCGACCTCGTCAATGTTCACATCTGTAGCAACCTCTACGGTTCTTAGATTTATCTTGATCAGTTCCTTCCTGCTTTCGAAATTCGGAAGCGGTATATATATTCGCTTTTCCAACCTCCTCCTAAGTGCCTCATCGATATCCCATGGGAAGTTGGTAGCTGCCAAGACCATTACTATCTTTTTCTGGCCATCCTCACCAGTAGTGCTGTTGTTGACACCATCAACTTGCACTAGAAGTTCAGACTTCACCCTTCTGGATGATTCATGCTCTCCTGAAGCT…
>CL182Contig1
TCCGCCGACGATATCTTGCCGTCGTTGTTGGCATCGAAATGCTTGAAGATCCTATGCATCTCTACCTCTGAGATCCCCCTCGACATTCTCTCTCTCTCTTTCTTGAATGTGTTGAGG
>CL186Contig1
TTTCAAACAAAGGATGTTGTGGCACCGGAAAGATGGAGGTCTCCGTCTTGTGCAACAGCATGATGTCAAAGGTTTGCGCAAACGTGTCAAGGTATGTATTTTGGGACAGCTTCCATCCCACTGAGGATGCCTATAGAGTGATTGTAGATTACCTGT
>CL190Contig1
CGCAAGTACCGGTTCAGGCCCGGGACGCAGGCCCTCCGCGAGATCCGCAGGGTGCAGAAGAGCGTCGACCTCCTAATTCCGGCGGCCCCCTTCATCAGGCTTGTGAA
>CL194Contig1
GAAGCAGAAGTACTGGTTCATCACCTTGTTACCCACTATCCCCACCCTCTGCGACAGCTTCTCTGCCACATCCTCGCTGGAGATTTCATTGTCCTTCTCTCC
>CL198Contig1
CTTCCGGCGAAGACTAAAGGGACTGAGATGCCGAACCAGAGGAAGACCAGCGCGAACATGGTCCCAAAGGGTACCGCGCCAGAGGATTTCTCCCCCCAGATCAGCGCGTTGAG
>CL202Contig1
AGCTTCTTGGGGACGGGGAGGGGAGCGGCGTCCCCCCTCGCCTCCCTAACCCAGTACGTGTACGAAGACTGCTTCTCCACGACCTCTCCCTCCGCCGCCA
>CL206Contig1
ACACCCATCATTGTACCCAGCTTTGGACCAGACACCTTAGGGCGCCCAAGAGTAATAGATACATCCCCCCCATCTCTCGGACTCGAAGGTGCTGCAACTTGTTCCCCTGTCATACT
>CL210Contig1
CAACCAATCAAAGAATCTATTCCTTCACCGGACAATGAGAAGGCAGCTGAGGCGGCCTTACTGATGTCGGCAACACCCTCGTCTGCAGCGGAGCAGCGAAGGCT
>CL214Contig1
TTTTGAGTTTTGGCTGTACTTATTTACACTAAAGGAGTTTTAGTTGGAACCATCAGGATTTAATATGTTTGCTCTCAATGTGGTCAGAGCAGTCTCATGGTGCCTATGCTATGCTGTTTCTTCTGTTTCCTTGGCGTGTTAACAGTTTTCATGCTTCA
>CL218Contig1
AGGACATAACAAAGCAATGAAACTTACTCCGCATAAGCAATCAACTTTGAGGGCATCCATGAGGCAGAAGAGAAAGATAACCCTTGATACATGATGGAATATATTGCCACCATAATGAAGATGAAATCAATGCGGAACCGAACAGAGTAAAGAGATGAAAGATGAAGTATT
>CL222Contig1
TTCTTGGATCCGCTGAAGAAGTTGTAGAGGAGCGCATTTCTGATGATGATGTGATCATGATCAAAGGCACCAAAAACACGAATGCGGTATCATTGATTCTTAGAGGTGCAAATGACTATATGCTTGATGAGATGGATAGATCTTTGCATGATGCATTGTGCATTGTTAAGAGAACCCTGGAGTCTAATGCAGTCGTAGCTGGGGGTGGCGCGGTTGAGGCCGCATTATCAGTGTATCTGGAATACCTTGCAACAACACTGGGTTCCAGGGAGCAGTTAGCAATTGCAGAATTTGCTGAAGCACTCCTAATTATTCCTAAGGTACTGGCCGTGAATGCTGCCAAGGATGCAACTGAGTTGGTGGCAAAACTCAGAGCTTATCACCATACTGCTCAAACAA…
>CL226Contig1
TGACACGTGTTGATTGTGCTAATAAGGTTAACACGGATCTCTGCGAAAAATTTTCAGTTACTCGTTATCCTATGCTATTGTGGGGTCCTCTTACTAAGTTTGTCGCTGG
>CL230Contig1
CGGATATACAATATACAATTCATCTAGCTTCCGGCGGGAGGAAATGAAAAAGCCAGACAAGATATAGCCATGTGTATAACCCCTTTCTTCCACCTAATACATATATGTTATCTTGAACCAACTCAAAATGAAAAAAGAAGATTACAATTACTCTGTC
>CL234Contig1
ATCATATACTACACACAAATCTGAATTGGTAATCAAGATGAAAAAGGGAAAAAAAAGTAGAGAAAATTTGAAAGAGTTCAATCTCACGTGTGCAATAGATGTAGAGATTTCCACAGATACATCAGCCTGCAGCAATCTATCTTTTTGTCATCAATTCTCCTTATACTTTGAGAGGCTGTGATCAAAAAGCCTTCACCATGCTTCCATCATCTTTTAGAGTACACAAAAATCACTCAGACAAAATTCAATCAGGGTTTCCAAGCTGCTGGTGGTGGAGGCGGGATTGGGAACATCGGAGGCACTGCGGAGAAAATGGTGTTCTTATCAATTCCAGTCTTCACTCCTGATAGTGAGATCAGCGCTGCAACCAGACCGGCATTCCCTGCTAGAGTTGGCTCC…
>CL238Contig1
TACGGGATGTCCCAGGGCTTGGGCTCGGGGATCGCGACCACCATCCCCTCCAGCTCCTTGTCGAGCACGACCTGGCACCCGAGCCTAGAGTGCTTGTTCAAGATCCGGTTCCGGGAGCTCCTCGTGAGCACGTACTT
>CL242Contig1
CAGAGGCCGGCGACGATGACATAAGGTATTGAACTGCGAGATTTGCTGTCCCCGGGGTTGCCTTTCAAGGCCATGATGCGCCGAGATCTTCAATCAGCTGAGAGTCTCTCTCTCTCTCTTTCTTTCTGTCTCTAGAGAGCTCTCAGATTCAGATTGAAAGGGGGAGGGGATTGAGTCTTTGCGGGCTCTG
>CL246Contig1
AAGGGCTAATTGAGTGAAGGCTTTAGACAATGGACGACAAAAGGAACACAAGATGACTGATTAAATGAAAATTTTGATTATCATTTAATCCCACGAACAATGAACAAAGCCAGCATAAAGATATTTATTACAAAGATGG
>CL250Contig1
GATGATGCAGCAGCAGCAGCAGCAACAACAGCTGCAGCAACAGCAGCAGCAACAACAGCTGATACTTAAGTCCCTGCCTCAGCAAAGAGCACAGTTGCAGCAGCTCCATCAACAGAATCCTCCTGTTCGATCACCACAAGGAAAGCCAGCAGTTTATGAGCCTGGAATGTGTGCACGGAGATTGACACATTATATGTATCACCAGCAGCACCGACCTGATGATAACAATATTGAGTTTTGGAGGAAGTTTGTAGCTGAGTACTTTGCCCCCAATGCCAAGAAGCGGTGGTGTGTTTCTTTATATGGAAGTGGCCGCCAAACGACTGGTGTTTTTCCACAGGATGTATGGCATTGTGAAATTTGCAACCGGAAGCCAGGTCGTGGTTTTGAAACAACTGT…
>CL254Contig1
AAAGTCCGCGAGAGGAAAGTTCTAACCAAAATCCATTCGATGTCAAGATCACCAAACAAGGAGCTCCAGAAACCTGACATCCTGACATGTTTTCTTTAAT
>CL258Contig1
GAGACGGGGCTCGTAGGAGATGAAGAACTGCGTTAATGTACTCGCGGCTGCATTATTATTGACCTTAATTGTTTCTGCCGAGGGTTCCGACGATGTAACAGACCTCCAGATCGGGATCAAGTTCAAGCCAAAGACCTGTGAGATTCGAGCTCAAAAAGATGACATAG
>CL262Contig1
CACTACAGACAAACAGTGAGGCGTTATCAATACACTGATGACGAATCACACCAAAAGACCACAGTGGACGCGGGATCTCAACCCAAAGGGAGCGTGATGGCACC
>CL266Contig1
GAAAGGTCCCTGATTGCCAACTTATCAGCAGCCAACTGTTACAAGTCCGAACATTTAAAAAAACCAGAAAACTGGGCACTAGTTGAGAAGGCAAAATATATCTA
>CL270Contig1
GTCGTCCGCCGCCCCATGGACAACCAGCAGACCATCGTGACCGCCCAGGGACGCAAGGACAGGCGCGAGGCCACCGGGATCGTGCTCCAGAACTGCACCGTCAC
>CL274Contig1
GTTGTATGTCGTCATCGCGAACGAAGAAGAAGCTAAGATCGATGGATTTAACCTGCAGTTATCTCTTGTGAGAGAGAATGGGGATCAGAACGCGGCAGATCCACGCATTTATAGACTCGTTCCCC
>CL278Contig1
TAGTAAGGAAAGACCAAGCAAGTCTGCTCGATGTAATTGTTCACACTTGGTTTCTGCGTCGTTTCTTGTGGGGTTTTTTACCAGGTTCTTCTGACTTTACCTTGCTTGAGCCACTCTGCTTCTTTCTCCTACGTCGACTTTGCCGCTTACGTCCACTATCCTTTTTTGCTTGCACAACTGGTTCCTGGGCAAGAGCCATTATTCGATTGTGTCTTTCAGCATGGGTTTC
>CL282Contig1
CCGGGTATCTATAACCTTGAAGATGGGAGCACGGAGCCTTTGTTTCCCGATGATGAGCCGCGATATGAACAGTTAGGTTGTTTCTCGTGCCGCAACCTGGGTTTCATTCCATGTTGGTTTATGCCCAATCTTTCATGA
>CL286Contig1
GTCTTTCGCAGGGACATTGCTTTGTGGATGGCACAGAAATGACTCGCGATGCTAGTGTTTGAATTTGTTTTTACTACGACAGGTCATTTTGCTGGTTGTCTTTGTAACACACGGTAGGATCAATAATGTTGCTTGCGTGAGTGCAACACGGTTCGTTTCAGAAAACAGGTTGAATAGTTTTTGGTTTTCTTTAAACTAGAAATAACATATTGGCGAACAGCTCATGACGATGTCAGGTTGTTTACTCATCTCAGG
>CL290Contig1
GGGCTTGTCCTCCTTCATGGACAATCTTTGGTATAATGTTCTCACAGCTGGGTGATCGTGGCGAAGTAATTTCAGTCCTCGGGGAAAATGATCAAACTGTTAAGGAGTTCCTCGCCAACCACTTTGGCATGCA
>CL294Contig1
CAGAACTGGCAGAGATCTGGGTTCCATTTCCAACCCAAGAAGAACTTTCAGGCCGATCCCAATGCCGCACTGTACTACAAAGGCTGGTACCACTTCTTCTACCAGTACAACCCGACCGGAACGGCCTGGGACTA
>CL298Contig1
ACCGCGTGGCTGAAGAGCGAGCAGCCGTCCACAGCCTTTGCTATGTGCTACGGCCTGCCAGTGTTTGAGGCCATGGGCACGATGCCTGAGCTGAGGAAGGTGCTCA
>CL302Contig1
AAACCCCTCTCTCGCCGTTAGCCGTCGCAATCACAGTCCCAATCCCCTTCTTTCCTTTTTAGGGTTTCTACTAATTCCTTCAGCCATGTGATTCCCAAATCTCTTG
>CL306Contig1
TAAGGGTGGGGCAGGAGGAAGAGGAGCAGCAGAGGTTCGTGGTGCCGGTGACGTACCTGAACCACCCGCTCTTCGCCGGGCTGCTCAAGGAGGCGGAGGAGGAGTACG
>CL310Contig1
CCGCCGCCGACACGGCGGCGGCTGAGGTAGAGACCGGAGGTCCTCGTACTGAGGGTGGAGGAGGATCGGACGGCACAAAAGGCCGCCGGATTCGCGCGGGAAGCGAGAGGGCCGGCGAGAGCTCCGGAGAGAAGAGCCATGGCTGAAGATCGAAAGCGAG
>CL313Contig1
GTATAGATGCACAGTCATTCCTTCAACTTCATACAGAGGATTCAGTAGGCTCGTGGAATTGGATCTTTGGTCAGTAGACTTTCCTAATAATGATTTTTCTGCATTCTTGTCTCTCTGCCCAATTCTGAGAGAGCTATCATTAAGGTACATCACGGGTTGTGCCAGTCTTAAAATCAGCACTAGATCTCTTGTTAGATTGGTTGTTCTAGGTACATTTGATGAAATTCATTTGGAGAACACCCCGCTTTTAACTACTGCGTCGATATACTTGATGGATGTGGCTGATGATTCATTTGTTGAGGGCATGAAAGGCTGCAGAATGGCTAAGCTTCTTGGTTCTGTACCCAGTATTCATAGCCTTGAATTACTAGGCTGCACTTTAAAGAATTTGGCTTCTGG…
>CL318Contig1
AGGTCTCTGTACAGCTTCGTGAAGTTGCCTCTATTCTTCTTCAAGTGCTGTCGTCGAGTTTGTCGAAGCTCTTTGTCTGTGTTTTTTCTTTGTTTGTTGTTTGTAAACATTTGTTCTGATGATTGATTGACATGTCATAAGAGATGATGCTCGTG
>CL322Contig1
ACTCTCTATTCAAGTAACTAAATGCCCTATTCACTGAATAACCATGCAAATAAGATAGAACCTATGGATTCCTGTGCACTTTATCTCACTTACAGAGTATATAGCAAGAGCAATAAACAACCATGAGCAAAATGTCAATTCCAGAAATTAGAAG
>CL326Contig1
CTGCTGTAAGAAGAAAATCGTGTAGTCCAGTTAACAGCAGACTCCGATCATGTTTGGGTCACAGTTGAATATTGTACGGTTTGTCATTCAAGAGGTGATCTGAGCAATATGCTACCT
>CL330Contig1
AGACGGACCCCATTTTGTTCTCTCTGGTCTTCACTTTCCTAAAGATTCTACAACTGTGACTTCATCTAGTGTACTTTCATTGCTGGAGTGTATTCAAAGCTGGAGAGACAAAAAGATGGATATCTTCCCCAAGGAATTCCTGCATGGTATCGAGAGTAAGTGGCTGAGGACGGCAATGGGGTACAAATCTCCGAGTGAGTGCATTCTTTTTAATTCAGAATGGGAATCCTATTTGGAGAGAAGTGATGGGCCTTTTATTGATGAGGATTTCTATGGCGCTGAGATAACAAAGTATGAGGAAGAGCTACTGGCCATCGGAGTTGTCGTTAAGTGTGGTAGCGGATGCCAGTTGATTGCTGATCATCTCAAGCACCACTCTGAGAAGGAC
>CL334Contig1
TACTGAAGAGAGGAAGGTGATGGATGATGTAACCAACGTGAAATCTGAAGTACTTCGGGTGTGGGCGTTTAGTGGATGGAAAATGATTATAACTAACAGATATGTAATTTACTATTAGCACGCTAGTCTTTTTGGCTGGAATGTTACTCTGATGTGATGTGGTTATAATGTAGCATCCACA
>CL338Contig1
TCGCAAGGTTTCAGCAACGCCCACATCCAAAAGATGGTCTCTCCACACCCTTATCATCATGAGTCCTCGTACTCTCGTAGTACTTGGCTAAGGGTCTTCTCTAAGCCAATCTTCTAGACATCATAATCTTCATGATATAGTTCCGTGTAATTAATCTCTTTATTGAGCTAAATGTTGGCACCAAAGAGTTTCTTGCAACATCCACTGCCTT
>CL342Contig1
TTTTTGGCCGCTGGAGAGGCCTTCTTCGCTGCAATCTTTCTGGATTTGGGCGGCATGACGAAGGAGTTAGGTCACGGGGTTTGGAGAGTACGGGGGCCTCTCCAGCGGCCAAAAAAG
>CL346Contig1
CAGCCTCGTGCAGAACTTGACTTTCGTGCTTGCTTCAGTTTCAAATAAATGCTCATCTCGCGTAGTCTGGATCTTACTTCTTTCTTAACATCAGGAATTGCAGCCTTCTGTGGCTCCCAATAGTTTGATTTTAACCAATCCAACGCCTTTACAATAGCTGCGCGAACCAGCACAAGTGAAGGAAGGTTCCTGTGTGAACTCTCATGACGAATATCCACCAACATCCGTGGGATACCAATTGCATCAGCCAGCACAGAAATTGAGTGCCTGGTTTTCTTGTGTGCAGGTTCAACAAAACAATTCACAAGCCTCATTATCGCCATACAGTACAACATGGTGAGCAACTCCTCTGAGTTGAGAACATCAGTGGGGCTCTCTGCTCTGAAATAGGGGTCTTTT…
>CL358Contig1
CTGTTAATGGGGAAATGGACTGGTACAGAATTCTTCAAGTGGCAGCATCTGTAGATGAATTAACCATTAAAAAACAATACCGAAAGCTTGCTCTTTTACTCCATCCTGACAAGAACAAATTTGGAGGTGCTGAAGGTGCATTCAAGCTAGTGGGAGAGGCTCACAGGACGCTAACAGACAGATCAAAGCGCTCTCTACACGACATGAAACGAAAGGCCAGTTTCAGACAACCAGCGCCACAGTCAAACAGGACTTCATATGCTAAGAAGCAACCTGGAGTTGCAAGTAGTTTCCCAAACTCTACCTCCCAGTTCAATGGTTTTAATCAGCAGCAAGCGACTCCGTTTTCGAGTGCTCAGACTTTCTGGACCCTTTGTCCTGCCTGTGGTATAAGATATC…
>CL364Contig1
ACTTATAATTAGGGACGGAGATAGTAATACGCAATAGTTTCCGGAAAACAATTTGTGAATCATAATGACTAGCCCTTGAGACGAGACTTGATCCAAGATGCCAAAGTTTGCAGCTCTTCCGTAACCAACGAATGCTTGAGTTCAGGATAAGCCTTAAATTCGTATTTCATGCCAGC
>CL368Contig1
GCGGATTGCTTCTGAGTTGGAGGAGGCGAGCGAGCGGTTTGCTTCTGAGTTGGAGGAGGCGAGTGGAGCCCGAATAGCTTTTCAAACTGCGAGCCTAGCGAGAAGGAGAGTGGATCTCTCACTAGCCCTAATTTCCACCCTCTTCAATAAGAACGGGGAATTTACCCCCATTTTACTCGATGTTTTTACTTT
>CL371Contig1
CTCATCGACCCCCCTTTGGTCGTGGCGCCCTTGGGGCACTTGAATCCGTCGTTGAGCAACTCGAGCTTCTTGGGCATGGGGATTGCATCCGCGCCCTTGAGCCCGAACTGGGTGCCCACGAACTTGATCTTGACCTGAATCTGGTCGAGGTCCCC
>CL374Contig1
CCCGGTATTAAAGGTTAAATGGGAAAGTGTAATACACTAACAACAAATTGTTATATAGCGCCATAGCGAGAATGGAAATTTTGTAAATTAGAACAATGTACAACTTTGACAGGTAATTGACACTCTTCTCGCAGAATCTCAGTTTGTCTCACATCTCAGAGTATATCAGCTTTGGCCTCTTGACCAACTACTGGATCACAATTCAGCTGAATTCATGTACTGTGATCAATTAGAAGGGCATCAATGTTGCGCTTGCCTTCAGGACCTTGACCGTACCATGATGAGACATAATCCCCATAAAGGACCTCCTTGTACTTCTGTGGGCGGAGCTTGGAGACCAGCTCTTGTGCAGGCGATATTTTCCTTGATTTTGCTGGATCATAGAATGTTGCAACTGAA…
>CL380Contig1
CCCAGGCTTCATTTTATGGAATCCAGTCACCAAGTCCCGAATTCGGCTCCCGGATCTCACCAATATCCCCTATCTCTTTGGGGCTGAGGAGGGTGGCGAAGGGGTCTCTAGTTTCTGGGAAAGTCGGAATTATTTCGCCAGTAAGCTTATTTTGTCATCTGATCCTACGACTGACCCGAACTGTATTGCTCTGCTCCTTTGCTGCCGGTGGGAGAAAGTTGTTGTTTGCAAAGTTGGAGATAATTCTTGGACTCCTGTGAAAAATGCACGCTTTAGAAGCTTTAACACTGATGCTCTATTTCACAAAGGAAGGTTTCACATATTGAGCGGATTTAGTTTGTATGTTTTAAATCTTGGGGTAGAACCGGAGCTTGAAAGACACAACATGGCAGAGCCTGG…
>CL387Contig1
CTAAAGTTGCTCCTGAGGACACGAAGTCAGTGGAGACTGCAGCAGCTGCTAAAGACACAACAGAGGATGAAGCGCAATCTCAGTTGGCTCGGTCTTTAGGAGGGAGGAAGAGTGGTCTTCATCTCTTCCTCTTGAATATAAGGCGCTTCTACAAGTTGGATGAACTAGGATCGGAGATTGCGAGGATTGCTATCCCTGCAGCACTGGCCTTAGCGGCTGATCCACTGGCTTCTCTGGTCGAC
>CL395Contig1
GCCAAAAGGAAATTGTTAGGCTAGATATCAGGAGTAATCAAATCGAAGTATGACAGTGGTCAAAACAGTGAGTTATTGATATATCTTAAAACTCTGTTATATACCTGATTGAATATTTCTTTCTTAGAAAAAACAACATAAATCAAAAACATCAAAAAACACTTCATGTTTGGATAAAGACAAAAAGACGGCAACAGAGTTAAATGATTAAATAATGGAAAAACTACTTCCCATGGAACGGAGATGATCAACCTTAGTGGCTTCATTGAATAGAAGCCTGTAAGGACTTGGTGACCTTCATACATACAGGCTGACAATGTTAAGCGGATTTGATTTGTCGCTGAAAAATGCCCATATTTGCTTGATCAAATTAGAACATGAATTCCCTATCCTATGCTT…
>CL400Contig1
CACATCTGTTGGAAGGTGCTGAGGGAGGCGAGAATCGAACCCCCAATCCACACACTGTACTTCCTCTCAGGCGGAGCAACCACCTTAATCTTCATGCTGCTAGGCGCGAGGGCTGTAATCTCTTTACTCATACGATCAGCAATACCAGGGAACATAGT
>CL404Contig1
TGCAATGCCTTTGGGAAGATAGGCAATCTTCTTTAGAATTGCAAGCCTGTTATTTCTGATCTTGGGGTCCTCTGCCATAACAAAGACATTGTCGAAGAAATCTTCTAGTGGCTGGAGCAATTGCAAGGAAGCATTTACAAAAGTACCAATGTCAACACCTGGGTGAATCTCTCTTGCTACTGCTTTGTAGGCACTCCATAGA
>CL407Contig1
TGTATGTTGTATCTATATTGTTCTTCCAACCTATGACAGGCTTTTGGTTTTGAGATCTTCCCCCCTGGGTGATGGACCATTGAAAGCTGAGACTGGAGCTCGGAACTGTTAATGCAACACCGACAAATTCCTCCCAGTTGGCCAAAGCTGTTTGGGGCTTGTACATGTATGGTTTGGAGCTTGAAGCCAAGTATTGCTACTTTGTACTTGTCATTCTTTTGTGAGCTCTTGCTCTGGTTGTAAATTTCACGAGCTGTTTCTTTTCTGTGTATCCT
>CL411Contig1
TGTCGTTGCAGAGGTAGTAGATGAAGACGTTGACAGAGATGACGATGATCGCTTGTTCTTCCTCGATCCGCCGCCAACGGGGACGTTGCGTAGCGAGCCGCCCTCGGTCCAGTACCGGCGGCAGGCCTTGCAGAAGTAGCGGGGCTGCGACAGGCTGTAGTTGTTGTAGTAGCAGAACTTGGTGTTCGTCGACTCGCACCGCGGGCACTTCGTCGGCGCCGCCTGCGCCAGCTGCTGCGCCCCCGCCGCCGGGAACGGCGACGACGACGTAGACGACGGCGGGAAGTTGCGGAGGCGGCGCGTGTCGGACCCGGAGAACACCCGACCCGCTAGCCCCGGGATCTGCTGGAAATCTTGCATTCTACAAATAAAATTTTCACATTTAAAACTGAAACAAAA…
>CL420Contig1
TCCCTGTGGAGAGGATTGCGAAGGTGTTTGGGAAGAAGGGCCAGGCCGCCGCTGCAGTGGCCCATTGATCTCAGTATGGTATGGGCTTTGTATCGTTGTTTTCGATTTTAACTTTCTTGTG
>CL427Contig1
TCAAGATACAAGTTCAGACAGCTTAGATAAAGTCTTGGTCAGGCATCAGCCAGAACTTGAGAAGGCCAAGTTGGCTCTGGCTCCAGCTCCAGCTCCGCAGTCAGAGGACTACATTAAGCATGCAGATGCTCGAAGAGGAGCAAGGTGCAGGGAACTGCAAGAAGCATGGGGAGGGTTGAGCCTAGGAAATTCAATGAGGCCTCATCTATCAAGGCTTGAACGAGAGAGGGCTGCTTGGAAGAGTGCCGAGGATGAAGAGCGGATGGCTCCATTGTGATACTGC
>CL435Contig1
CTCTGTACATGAAGATGTCGCGGCCGCTACCGAGGGGCTTCTTGCAGAGGTGGCAAGAGTCGAGGAAGTGGCGCTCCGCGTCGCCGACGTCGGAGAAGAAGAAGCAGCGGGGCGACCGGGGGCTGCGGGCCGCCATCTGCTTCCTGTAGAACGAGGACGCGCGCTTCGGGAAGGTCGGGACGACGTCGACGACGGCGGCGGAGAGCGACTCGAAGGAGGAGGAAGGCGAGAAGGCCTGCTTGCTGCTGCTGGTGCTCTGATCCTCCATGGATCCAGATCTTTTTTAATGAGAATTTTACATGGATTTCTGGGCGGTTTTTTGAT
>CL439Contig1
GGCGCCCGAATGAAGTAAATCACCTCCATTTTACTGTTGTAGAACTGAAAGTTCCTCAGCAGCTTTCGCTCATGAAGTGCAAACTGTAACCAACATTTGGATTCTGTGACTCGTAATCCCTC
>CL443Contig1
TCCAAGCAGAAAGAAAGAAAATAGAAGCCATAAATTATTTCCTCCTCCTTACAAAACCATCTTTATGCACTAATCCTCACATCAAACAGAAATATATAGTCCGCCATACTTCTATTGTTTTTCCTTG
>CL447Contig1
TGGTCTACTGCCATGTCGAGGTCTGATTTTAACCATCTTATAATTAATGGTGTGGAATAATAATTGTACATTTGATGGTATATATTTTGTTTAATTGAGAATACGATGGAAATTGTTGGCAACGGTAAGTAATTTGATTAAGAAATTAGAATGCTAGAGTTGTTTAAAACTTAGTAATGGAGAATTAATGTTGTATTTTATTTTCTTCATAAAGGAGTGGTGGGAATGTGCAGCAATAATTGTGCGAGG
>CL450Contig1
CGGCAGCGTGGGCTTCATCGGGTGCGCCCTCGGGCCAAGCAGCCGCCTCTGGCTGTCGGCCGTCAGCGGATGATAGAACTGCTGCTGTTGCTGCTGGAACTGGAACTGGTTCTGGATTTG
>CL453Contig1
GTGTCCGTCCCTGAAGATGGGAATGCTCGTGAGAATCGGCGACGGCAAGGTGATCCTGCTGGCGACCGTAGTGCTCCTGTGCTCCGCCCCCGCCAGCGGGGTCTGGATGCACGTGCCGGCGACGGGCAACAAGTGCGTGTCGGAGGAGATCCAGGCCAACATCGTCACGCTCGCCAACTACACGGCCGCCTACGAGGACGGCCGTTACGAGACCCCGGCCTTCGTCTCCTGCAAGGTGATTTCACCTTATGGAAACATTCTTCACAATATAAACAATGTAACAAAAGGCCAGTTTGCATTCACAACGAGCGAGTCGGGCAGCTATCTTGCATGTTTCACCCTGAACAGTGTGAAGAAAGATGCTGTGGCAAGTGTTAACATCAACTGGAGAATTGGTTT…
>CL465Contig1
CTGAAATTGGAAGAAAACTACTTTGTTAACCTATTAGATGACCAGGCTCAAGCATTTGCTAGATTCACCTACTATCCATCTTGCCCGAGGCCTGATCTTGTTGTTGGACTCAAGCCTCATTCAGATGGCTCCTTGATGACTATTTTATTGCCCGACAAAGAAGTGCAGAGCCTTCAAGTGCTAAAAGACGGAGATTGGGAGAAGGTCACAACCATCCCCTATGCATTGCTTATCAATTTG
>CL473Contig1
GTGTTTCCAGCCAAGGTTCGGGTCCAGATGATATTGAATCTTTAGGCGATGTATATGTTTGGGGAGAGGTTTGGGTTGATGGCTTCCCAAATTCAGACGGACGTAGCGCCTCTTTGTGTTCAAAGATAGATGCCTTAGTGCCAAGACCTCTTGAATCAAATGTAGTTTTGGATGTTCATCAGATTGCTTGCGGTTTCAGGCATGCTGCTCTCGTTACAAGGCAAGGAGAGGTATTCACATGGGGCGAGGAATCAGGAGGAAGGCTTGGGCATGGAACTGATTTAGATGCAAGTCGGCCTCATTTAGTTGACACGATGACAGTTTGTAATGTGGAGACAATCG
>CL477Contig1
ACATATTCACTCTTTTAATGGCTTTTTTTTTTTGCTTTCTTGCGATCTATATAATCAAACATAGATTGAGCACATAAGAGCATTGGTTCAAATGTTTGCTGAAATCTGGAGCTCATCCTGGATTTCTGATGGACCAGAGCTACTTTCTGACTGAATATGTCTGAAATAAGTAGGCTAAAATTTTCTTGTAGTCGTCCATCCTGAACCCAGTGTTCGCATCAAGTAAATAAGGTACCTCCATGGAACCTGATGCCTTCAAGAGCAACTCATATTTCAATGACCCTTCTCCCACATTATGCAGAATGTAAGGGAGTTCTAGCTCACAAAGCGCTTCACGGACGATTCTTGCATA
>CL480Contig1
TTTATGGTGACAACTTAATTGACGTAATTCAGGTACCTCTGTATGTTTCTCATGGATACACAATGCCATCATGATTCCTGTCGAAGAAGGCGGCGTGCTGCTGGAGGACGCTCATCTAGTTGCTGTCTTTCCCCTCTGTTCCATGTGGATGGTCGGTAGCAACTGCCACCAGCGCTCGTGGAAGATATGGTTTTTGTAGCTGTTCTTGAAGAT
>CL484Contig1
GAGAACAGGTATCTTCACCAATAACAGTGCAGCATTTTGCAAGTTTATGTATCTTCCTGTTAGTGGGTAGCTGTAGGGGGAGCCCTAAGGCTGTATTTGATTGATGTCTTGTATCTGGAAGAGCTTATATATATTTCATAGATTTGTAGCTGTTGATACAAGATTGTAGACTTG
>CL488Contig1
CTTGGGTTAACATTACTCTTCACTGCACACTCTGCATGATAAGAAATGTGACCAAAGCGATAAAGATAGGATAGAAAGCATTTGTCATATAATTTAACTCGTGGTTGACATTTTCATCTCTACTTAGACGTTTTTCACCGTAATCTGAATCCTTCTCAATTGATCTTGCTGGATCAATCTTGGGCTCCAATGAGAGAGATGGAAGCAACAATTCCAGACATGAAAGAAGAGAAGCAAGTGTGC
>CL492Contig1
CCGAGCAAATATTCACAAAATCAAAATCGTGTTACACTATTGATCCATCTAATTCCAGCTTACAGATCTAGAGGCAAGAAAAAGATCTCAAATCTTTTTCCACCAATTTTTCCTTCTCTTTTTCTCCCCCAAAAACATTCGAATT
>CL496Contig1
TTGAACTATATCCCTGATTGATTCCAAGGTCAAGGACTGGGGAACTGATCAAAGAGCTTCAATCTATCTCCACATGTTAATCTTGATATCTCATAAGTTCCCCCTTTTACAAAAAACAGGGTAATTCATGACATCTTGGTCTTCATGTAGTGATAATAATGTTTCAGCTTATATTGATGATAAAT
>CL500Contig1
CTCTATGTATATACTAACTAACAGGTTCCAAAATTGTAAGAATATGTGAAGCAAGGGGGACTGTATCGCAGGGGAGAACTCTTGGGTTATTTGAGCTGTTTCATTCAGACCAGCTCCCACTCTGTCTCAATGGAGTCCTCATCGGGTGATACAACAAAATAACTATCCTGTCCAATTCGTGGTTCTTCGACCGTATATGGATGCTGGTAAGTCGCTGGCAGCTCG
>CL504Contig1
AGTCTGCCGCTAGTTTCTTCGCGGATTTGCTTCAAGTAATTCCTCAACAACTCTGCTTCTTCATTGGATTGAGGTAGGGAAAAGAGCCCGGGAAAAGGAAAGCCCGTGTCTCCTGGCACTGGAACATTCTCAAGACCCAGAGTGATGATTGCCTTGGTTCCCACCGCCAATGTCCGGCAACCTTCAAGCCGTTTCAAGGCCACATTGATGTAAAACGTCAAGTAAATAAGTAGCTTGTCAGCTGAGCTTTTAACATCAAAGTTTTTGAAGAAGACGTTTGCCCGAAAGAAAGATATCG
>CL508Contig1
CTCCGATTATGCTCGTCTTCTCCTCCGCCGCTCCCCGCCTCCACCTCCTCCCCTCGCCGGCGCGCCACCGATTCCCAATCCCCCAACAAAACTTCAAAATCGTCCCAAAACCCCTCAAAAGATCGGTGCTTTTCAGCTCGCACCGCCTCTTCAACCACCGCGAGTCCCGGCCTTCAGAGGACGCCAAGCTCTCCGATGAAGCGGAGGCCGCCGAGGGGAGCCCTAGTCTCGAAGGGGATCGAGTGAGCGTGGGGATTGGAAACCCTAGTTTGCCCGTGAGGTTGGGGATGCACAGGATGAGCCTGGGCGATCAGGCCTTCTTCCTGCTGGCCTTCATCGCTTGCACGACATCAATAGCATTTACAAGCCTGGTGATTGCAGCTGTTCCCACATTGTATG…
>CL512Contig1
CGAGACACAACTAACACAAGAATGTACACATGTACTAAGCTCTTGGATACAACCACGACTACCATGCAGCTATGCACACACGTACAAGAACTAGACGGGAGTACACGGAGAGAACACACTTCTGCTATCTTGTACTACTAAGCTCTTGCATACAGCCACGACGACTTTACGGGACATCTCGTACAGTTGCATCGCAGAGGCCTCACAGACCTTGATGCACTCGTACTCCTGTCGAGCCTAGTTCACCTTCTCTGTTGCTTGAACCTTTGCTGGTGCCCTCGACGACGCCTTGCACTCGTTGGGCGCCGCTGTCGCTCTTGCATATTGCCTCGCCAGAATTCTCCCAATTTGACCTCGTTCTGATACCACTGTTGGATATAGACTCTCAAAGCACTCAAC…
>CL516Contig1
CCCCGCCACCGCCGCCGCCGGAACCTTCTCAGCGCATCTGCCTCCAGGAGCCCCCTTCTCCGCCTCCGACCGCTGCTTCTTCTTTGCCCTCTTCTTCCTCTTTTTCTCTTCGCCGGCGCCGCCCCCCGCGGGCGAGTCCGCCGCGCTCTCCTCCGCCGCTGCAGGCGTCGGGAGGAGGACCCACTCGTCCTCCTCTAGCTCCGGCGGATGGTCATGGAGCTGCTGCTGGGGGTCTAGCTTGAGGGTTGACTTGCGTCCTCTCCGTCTTCGCTTGAGGAAGAGAATGAGGAAGAGGAGTGAGGCGGCGGCGGCGAAGAGGAGGAGGAGGAGGTTGCTTAGTGATGGGAGGAGCGCCATG
>CL520Contig1
ACTATAACTTGAAGGAGATGAACCCTCAACCGTAAAGCAAGGAAATTTTTGATCTTTACTTCAGGGAGCAAAAGGGGGAGAGGAGATTAAACCTAAAGTTTCCACTCCCAGCTAAAAACTGAAAAAGTTTAAGAATCTTCCTTAATTTCTTTTGGTATTGAAATGAAGATCTTCAATCCACGCACACAGATACTCTCAATTTTACCAAAC
>CL524Contig1
CTAGATTTGAACCATTTGTAGGCAGTAAAAGTTACAGTCCAAATAGCCATTCACATGTAACAGTTCCTGAGCGTGAAGTCGACAATGCCAAAGAGTTCAAATCAGTATCATACCCAAGCTCTTATCAGGTTCTTGATTCTCCTATGCCAAATCAAAC
>CL528Contig1
TGGAAATGTCGATGAGCTTGAGTGCTTTGATGACTTCACTGTTGCTTCCTCATGGGAAAGATTAATCTCGGACATAGAGGCTGTTTGTCGGCAATGGCTGGCTAATGGCGCGAGTAATTTGAAGGAGAAGGGCGCAGAGTATTTAGGTTCTAAAAGGAATTTATATAAGGTCAAAAGTGAATTGAAGTATGGTGTAAAATTATACTGCATGGAGTACTACTTTGAGGTCTTTAAAGATGGCAAAGCTGCCCCGTGGGATGATGATTTGCACAAAATACAACTTTCCTTTGGAGTTTCTGAGTTCCTGGTTATTGCTCCGGTCAGTGCTAGTGGAGTGGTCCTTGACGCCCCTGAATCAAGCAAGCTTTTAAGTGCAGTTGCAATTGCTTTGTCAAATTG…
>CL532Contig1
ATAGCCATGATGCCATTTGTGACCTCATGATGGTACTCAGGGAGGGAATTATGGATAATTGGCATACCTTGAAGCCTGAACTTCATTTGTCCACAACAGTGATTGTTTTCACAAAGCCCAGATCCGTTGCTGTGATTGCCAATTGAAGGAACCCTGACTGACGAGGATAAATTGTGAGGTACACACGAGGAGATTCCATGGAGAGCTGAATCCAACAATGGGCTAACTGGAGCTCTAACTGCAGAATCAGATGTAACTGACCCAA
>CL536Contig1
TTAGCGCCACCGAGGCCTGCTGTTCGCCCACCGCAAAATGCTCCTTTAAGGCAAAATGCCGAAAATGCTGGAAATGATAACCAGAACCAGAACGAACCTCACGAACAGGCCAACGAACCTCAGCCTGGACCAGAGCGAGCAAACGGGATGAACCTGTGGG
>CL539Contig1
GTTTTATTTCAAGTTTTCACTCAGAGCTTCATGCCTCTTTTCAAACAAGCAACGGCACAATTCTGCTACAAATAAGCATATGATCTGATGCCGAAGATGACTGCATACATAGTTGAACAAAACTCGTCATCCTTCCTAATGTTAACTGAGGGTGGGACATCTACATGTATAATA
>CL545Contig1
GGCCGTGCACAACCCCTTGGCACCTCCAGACACATCATCACCAAGCAAAAGCTTCGAAAACTTTTCCTTCATGGCCTCAACATCGGCAACATGCATCGTGTAAGTCATTGGCGCCTTCCCCTTGACGCAGAGATGGTGGAGGCTCCGCAAGGGTTCCCACTCGATGAGGGATTGCTCCTCCTCCCGTTTGCTTGAGATCGGGCACTGAGAGGAGAAGGAGAAAGAAGAGCCGCAAGCGTCTTTGCTCGAGGAGCAGCTCGACGCGGTGTCTTGGTCAGGGGAGTCTGTAACGGCACAGCCGTCGCCTCCGCTAACGCCGCTGCCTGCACGGCTCTCAGTATCGTA
>CL549Contig1
TAAATATGATAGAATAGAAGCTAGCAGAATCCAAAATTAGTAAAGGCATCTGGCAAGAACCATTCAGGGAAATAACAGAATTGCTCTCGGATAATGAGGTTTCTATCTTGAGTGTTGTACTGTTAGAGTGGTGATCGCTTCACTAAAACGAGCAACCAGTCGATCAACTAGCAGTAGATCTAGGGCTACAGTTAGCAGGTTGAGGCCCACTAAGATTGCAAGTACAAAGTTCTTACAAACTAGGCAACTACCAAAAAGGCATAACCAGATATGTAGGAGTAAATCATCAATTTCTCTACTTCCAAGCCCAAACTAAGGTTAATTTCAGAACAAAAACAAGCATGGAAAAATTCCCATCATTAAATTCAGAACTACACCTTGCATGAGCAAAGCTCTCAG…
>CL554Contig1
CGTCTCGGAGACCCTGGCTTAGATATCTTTGTCGGGGATAGTGCTCCAGTGAGCCTTGGGGGAGAACCAGGAGGAGTTAGTTTTGGAGTGGTGGTGACTGACGAAAACCAAAGACCACGCGATGCTCCTTGATTGGACACATCTGGATCAACAAAACCACCATCATCTGAAACTGAACTCCCGGCTTCTGGTAGCTGCGCAGGTGCTGGTTTCGATGCCGTGTTTGCTGATGC
>CL558Contig1
CTCCCAAATTATGAGGAACAGGGATTTGGCATTTTAAATTGAATTCATGGCCAATGGAGAGATTCAGGAGGTTGGTTTCACTTGTTAGTCTCACTAGTAGATCTGATCAGAAATCAAGTGCAATTTGTGATTAGCTTCATCAAAATTGAGTCGCGTAGAGTTAATCTTGAAACAACAACTTTGCGCCAACAGCTGAATCTGCTCATCAGACAGTGAAAGTGAGCCAGAACTCAAGTAGTGCCGAGAAACCCGAGCTCTCCTCCTACCCTCTGTGCCTTGTGAGAGGCGAGAAAGTTCCAGTCTTGAAATCTTGCTCAAGAAAGAGACATAATCGGGGAATGCAGCATCTCGTGAGACCATGGAAAGCCTCAAAGGTACCATAGAAAGTATGGCATCTTG…
>CL563Contig1
CTAATATTCAAGCGCCACACCCTGATCTGCAATAGAGCCACATTCGACAACTTCCTCCACATCTGGAGGAGAATCACACTCACCCGCCTCAACATCTCCAGCAATTTCATCTTCAGCAGCCTCGTCATCATTTGGAGCATGTAAGTGCTTTACTTGAATCTTTATACGCTTCCCTTTGATGTAACGATATTCCCATTTTGGTGGTGGGTATTTCTTGTTTAGCTTTTTGTACGTGTCCAGCATATCCAACTTCTGGAATACATCACCAACCATCTTTACAATAGATTGGTCTGGTCTGATGCCAAGCTCTTCCATGTCAGCAAAAACCTCAAACATCTTTTCATTCATGCCTCTGGCGTAGTATATCGAAATCATTTTAATAAAGAAAACACGAGGTAA…
>CL567Contig1
GGCAAACTCCGGCAACTCCCTATTGTATCCCCCCTCTCTCATTCTAGTCACGGGAATGTCGCTGCGGCAACTCCGGCGAAAAGCCGCCTCCGCCCTCTCCGGCGACGGCCGCCTTCTCAAAGCCCTCCAGGCCGAGATCGCCCACGAGCTCACGTCTCCCCCCAGCGGATCCCTCCCCTCCCAGGTCGGTGGCTTCGCGGTCGAGTGGGACGACGCCCGAACCCGGGACGTGGTCCTGCGGCGGAGTGACGGAGAGGAGGAGGTCGCCATCTCGAGCCTGCTGGGCCCGCTCAGATTCGACGGCGAGAAGCCCGTCGGGGACGTCTCGATGAAGGTCTGCGTGAAGAAGCTCGGATC
>CL575Contig1
GGGGGAGTGAATCTTTCATATAAATAAATTGCATTCATCAGCCTCCCATATCTAACATCCAACTCTTCTTTTTATACTATCTCCATGCAACCCCCCTCTTCATCGCTCATCTCCTCCCTCACCCACCCAATCTCCATGGAGATCAACCAGATCTTGCCCTGTGAGAGCTTCTCCTACAGTCGTCGCTTCTCCTTTGGCGCTGATTCCTTCATCGAGTTCGACCCCAGGCTCTTGTCGATGCGATGGACCATCAAAGGCCAGGATGGAGAATCATTTGAGTCCTCTGTGGACTTGGGTTCACTCCTCCCATCTCTCTCTTTGGACTCAACCAAGTCATTGCTCTCCCAGAGTTCACCACCGGTTTCTCTTGACAACGCGCATAGCAGGAAGGGCCAAAGA…
>CL579Contig1
CCAGATGCTGATGTTGCAAAATCGAAAGGTGGAGAACTTGAAACCCTGAATGTCATTCCTGTATTACCAAGCAATGGAGTTGGTGTGGAACCGAAAGCTGGTGAACTTGTAGAACCAAATGCTGGGGTACTTGTAGTACCAAATGCAGGAGTACTAGTGGCACCAAAGAGTGGAGTTGACGATGCACCGAATGCAGGCGTCGCACTAGCACCAAATGCAGGTGTACTTGATGTACCAAAAGCTGGTGTACTGCTAGCACCAAAAGCAGGTTGACTTGACGCACCAAATGTGGT
>CL583Contig1
ATTTCTTTTGATATGTTGACTGGAAAGGAAGATCGTGAGAATATTTTACGAGCGAGAGCATTGGGAAAGGGTGTCCTCACGGCTCCATTTCGCCTCCTTAAATCAAACCGACTTGGTGTTATTATGACGTATGCAGTATACAAATCAGAACTTCCTTCAAATGCAACACCATCACAGCGTATCCAAGCAGCCATTGGGTATTTAGGAGGAATATTTGATATAGAGGCATTGGTGGATAAGTTGCTTCACCAACTCGCATGCAAGCAATCGATTATGGTGAATGTGTACGACACAACTGATCCTTATAAACCGATAAGCATGTATGGGTCGAATGTGAGCGTTAGCGGTATGTATCATATCAGCACCCTCAACTTTGGAGACCCATTGAGGAAGCATGAG…
>CL587Contig1
GTGCTGTTAGAATCCTGACTGTTGTCGTCGTCGCTGGTGGTGGGACTGTTAGAATCCGGACTGTTGTCATCGTCGAAATCCTGACTGTTGTCGTCATCGCTGATGCTGGTACTGTTAGAATGCTGACTGTTGTTGTCGTCGTCGTTAATGGTGATACTGTTAGAATTCTGACTATAGTCAGCGTCGTTGGTGTCGCCGTCAAGCTGGTTGTCTTTTGG
>CL595Contig1
AGCAATGTAAAGCTTTCTTCTTTTAGGCCCTTCCTCATCAATGACATCGGTACATAGGGCAGCAACAAGTTTTTCATCTGCAATGCTCCTTACACTCATAAAACCAACCATTGGCTGGGATGATCGCGCGAGAACAGCACCAGTCACTGGGTTACACCAGGAAATAATAGGCAAGCGACACTTGGCACGGAATGAAGCTGCTTGTGTTATATCTTCGTCTCTTGTGCTTTTTGGAACGATCAACAAAGAGGGGTAAGTTGAACACAATGAGTAATTGGAATTTATTGAAGTAATTCTCCACCACTCATTAGACATGGAGGCTTCAGCTACAAGACTTTTGTTGGATAAATTCAGAGTCCCTTTTCCAAGAAGCCGGAGGTACTCATTCATTAAACGAAA…
>CL599Contig1
CTGGTGTAGGAAATGAGCATGCAGGTCTTGCCGACGGCGCCGTCGCCCACCGTCACGCACTTTATGAACCTCGACGCGCTCATCTCCTCCCTCTCTCAGCCCAAACCCTCGCACTCTCTCACAAGAGGAGCTCCCTCTCTCCTCTCAATCTCACGCCGGCAACAGAAACCTCAACCACTCCGAGATCTCTCTTTTCTCTCTCACGTCGTAAATGGGGGGAAAATTGGTTTTTCTCGGCGAGAGAGAGAGGAGGGAAGGAGAAAGGGGGGAGCTTGCGGTTGAAGCGGTCTCCTC
>CL607Contig1
ATGAGAAGCATCGGTTGATAATAGATCTCTGTAATACATTACTGTCTTTACGGCGCTATCGAGAATCGCTAGAGATTATTAATCTAACCCTGAGATTATGCATATTATCAAAAGAGAGAAAGGAAGAGCTTGATTCATTGGGTGCTCAAATAGCCTACATCTCCGGTGATCCAAATCACGGATATGATTTCGCTCGTTATGTTGTCAACACGCAACCTTACAGCAGTGCTGCGTGGAACTG
>CL610Contig1
CCATTTGTTTAGCTTCCTTCTCATATTTATGCATTTCTTTCTTGGATATTCGACCCAGAAGATGTAGGAGCCTCCCAGATAATGTGGATTTTCCAGAGTCAACATGTCCCACTATCGCAAGATTCAACTGGTCAAGTGCTCCTTCCTCTTGGTCTCCAAGCATCCATTTCTCTGGTTTGAACACAGAAGAACTATCTTTTCTGATGCCCGTGGAATAAGAATCTAGCTTAACAACGTCTAGCTTGCTATCCAAGACCTGTCGCATGTCTATACTCTCCCTGCTTCTGCTGCTGCTTTCAATTCCATTCACATGGCTTGGTTTAGATAAAGAGCAAGATGAACTGCTTGCTATTTCAGTACTAGGTGGAAATTTAACAATCTCTTTCTCTTTAATTGTAG…
>CL614Contig1
GGTGCCAGCTGTAAATACAAGTTCTGGTGTTTCCGCGTGGCTATGGGGCGTCCGCGGTGAAGTTTGGTTGGAGTGAGATCGCGGCGAGGACTGGTTGGAATGGTCAGGGGATCCGGGTCTTGATATAACGGGCGAAAGGCGCCCAGATGGAGGTCGGGATAAGTGAGGTGGCAACTGAATCGGACAAACATCCTCTTCCCCTTCGAATCCTTCATTTACATAGAC
>CL622Contig1
AACGCCGTGGCTCTGTTCGGCCATAAGAAGCCCCTGGCTTCGCTCTGGCTGGAGAACAACAGGATCTCGTTCGACCTGTCGACCGTCACGTTTCCACTGAAGCTGGGGGAGCTGAACCTAAGCCACAACCAGATCTACGGGGGCATACCGGAGAAGGTGACGAATCTGACGGGGTTGTCTAGTTTCGACGTGAGCTACAACCAGC
>CL626Contig1
AAAAGATCTTGATGTTTCCACACGTCAAACAGATTCTACTACTAGGGACACTAGAACCTTTGCCTTCCAGGCAATCGGATTGCTTGCATCTCGTTTACCTCATCTTTTCAGAGAGAAATCCGAAATGGCAGTTCGACTTTTTAGAGCTTTAAATTCAGAAGATCCATCCCTTCGTCTTACTATTCAGGAAGCAGTCAATTCACTTGTGACTGCTTACAAGGAGTCTCCATTGGCTGTCCTAAATGAGCTGGAAACCTTGTTACTGGAAAATTCTCAAGTGGAACAAATTGAGGTGCGGTTCTGTGCTGTGAGATGGGCAACGTCTTTGTTTGATTTACAACATTGTCCAAGCCGGTACATTTGCATGCTTGGAGCTGCGGATGTAAAGCTGGATATAAG…
>CL656Contig1
GGGGCTGGGACGCCGGCCGGCGATCGCGCCTGCGGCGTCGAGGGCGTACCACGAGCGGGTGGTGGACCACTACAACAACCCCAGGAACGTGGGGTCCTTCGACAAGAACGACCCCTCGGTCGGGACCGGGCTCGTCGGGGCTCCGGCGTGCGGCGACGTGATGAAGCTCCAGATCAA
>CL704Contig1
ATCCGAGTGGAGACTGTGAACCCTAATTCAATCATCTCCTCTCCAGTTAGGGTTTCGTGAAATTGTGAACCGCAACCCTAATTTCTGTGCGTGGGGAGGCCATCCGAGTCTGCTATCACTGAGAACGAGATTCGAATCACCACATAGT
>CL708Contig1
ACAATTTTATCTGAGATGTGCGAAAGAATGCCATGAACGACCCGTCTAAGGACTTGGACCGGTAATATCTGTTGTGCTGTGGAGACCAATGTCTCGAGATATATAAGCACCTCGTTGGCATACTCGTTCCCACTCAGGGGTGGTTCGTCAGCCATCCAACTAATGGAATCGGTTAGGAGCATGAAATCATCAATTTTGTTCTTTAGCAAACCTAAGAGGAGCTCCTCAACTGCATCACGCGACTTTTTCAGTGGGAATTCTTTGTGACTCATCTCGGCTATTCGGAGTGGAATTCCAGAAAGTTGGGCAGCATGGCGGAAGAAATAGTCACAGGCACGCTCAAAGACAGCCATGTTGGCTGCAACCTGCATTGCCTGTGAGACACCCAGGGATTGGGAC…
>CL712Contig1
TCACTTCATAAAGTGAATGCCGGTCTTAGGCTGCTGCTGGTTTTTTGTAAATCGTAGATGTGTAGGCTTCATCGTTTAGGGAAAATGTGATATCACTCGTGGTA
>CL716Contig1
GACAATTCGATCAGGCCGGTGGATCTCGCCTCCGAGATCATGCGGGTCCTGAAACCCGAAGGGTTTCTTGTGGTTCTCACGGCGTCTGCAGGCGACTCCTACAGTGTCTACTCGCTTCAGGATCTTTTCCCTTTCTGCAGAAAGGTCCGTTCTCGTGAGATTGAAGCCTTGGATTCCTCCTCGAAAACTCGTAAGGAGATAGTTTTCCAGAAAGAGGAGGCTAGGGTTCTCGGTTTAAGCAGTGATGGGGATTCTGTACATAAGTGCTCTGTGCCTGAACACAAGCTTCAGCTGGTTCGCTCGTCCGAGCCTCTGATTCAAGAGGAGCCACTGAAACCATGGATTACTTTGAAGAGAAACATTAAGAACATCAAGTATCTTTCGTCGGTTGCTGACATT…
>CL721Contig1
TCGTAGTGTGTCGCGGTGTGTTTCGGATTCAAGGAGTGAACTTGAAGACGAAGCTGGTACTCGTGTGTGTTTCGGGGATCGAGGAGGTGATTATACTCGATGTCGAAGACTTGGTAGAGTCAGATTGGTACAGGTGAAATTGTACAGTGTGCAGGAGATGCGG
>CL725Contig1
ACGCTCTTCCGATCTCTGCATATCTCAACCTGTCCTGCTTTCTGGATGTGTGATCTGGGTATCAAACAAGCTCTCCATGCAATTTTCATCGATTGATAGATAGACCTCAATTGTAGAAGGATCTAAAC
>CL729Contig1
ATGTTCCGCGCATAGGCCATAACCTCGTCGGTAACTCCGACCACACTAAATTCTTCATCCTCTTCGTCTTCCTCGTCCTCGTCCTCCTCAGCTCCAAAAGGGATGAAACTCGACGCTATCCTTCCAAACGAAGCATTACTCGAGAGCCTCGAGATTCCACTCCTAAATCTCCCCCCAATCTCGGCGAAATCGGAACGGAACCCGGCAATTCTCGGCGATTCCGATGGATTTCCG
>CL733Contig1
TTTCGGACTTTATAAAACTCCCTCTCTCGCCCTCTCCCGATCACGCGACTCGACCGACATCTCTCCCTGCTCCGCTCGCCGCCGACCTCTCTCCATGCGAATTTGATGGCGCCGGTCCGCTCCGCC
>CL737Contig1
CGGTCCCCTCCGCTTCAAGGGTCGGGCGAGCCAGGCCTACGCCCAAATCACCACAACCCACTGCCCAACTTGGAACGGGCGAGCCAGCATAGAGCCCACACTGAACCCGAGCTCAGCG
>CL744Contig1
ATCTCCCTTGCTTTGTTCCCCAAGCGCGATCATTTCACACTCTCGCCGTTGATGCGATCGGCGCCGAATCGGATTCGACCCTCCCTTTCGCTCCGCTGAGGATCGCGGGGGCAGCAATGGAGGACGATGCGCAGAAGAGGAACACGGATTGCGTTAATTTCCTCTCCTCTCCCATCACCTGCAAGAAGGGGAGTGAATGTGAGTACCGTCACAGTGAAATCGCAAGGCTTAATCCAAGAAACTGTTGGTATTGGATGAACGGGACATGCGTCAATGCAAAGTGTGCTTTTCGGCATCCGCCATTTGAAGAGATCTCTCAAACTGCAGCTGAACCAGCGCAACCAACATCACAGGCTGCCATTCCCACCAGCAAAACCAACATACCGTGCTACTTCTACT…
>CL757Contig1
TGTTGCTCTGACAACACTCTCATAGGTAATGGGAACACCAATATCTGTGAAAACTGTCACTTCCCTTCTTCCAGGGGATCGAACCGAAGTCCTTGGAGCACACTTCCTTGTGTATACATAGAGGACAATCAGCGCAAGTAGAACTGAGACTATGGCAGATGCTGAAGCTATTGACGCAATCTCTATAGAACTGAACCCGCTGCTGCTGCTGCTGCTGCTATCCGTGCTCCCAGGCGGAGCATCAGCAATCGACTGAGAAGAGCTTTGCTGGTCAGGTGGTGGGATAGACAAAGAGTATACATGGCAAGACTGAAGTAAAGGGTTTCCAAGGACACTGTCACATCTCAATGTACTAGCATTCGAAGGCAACGGTCCAGACAAATTATTGAATGAGACATT…
>CL761Contig1
AAAAAACACAAGTCAATTAAGAACAAATGAAACAAACCTATGAGAAATTGATGTTACTTGATAAGGGGTTGGATGTTTGATGCCAAAGGCAAACTTTCAGCACACAACTCTTTTACACACACACACACACAAAGATCAAAGAAACAAAGCAGCTAGTTCAGAATAACTTTACCTCCCGGTTCTGATTTCGGAACACTTCTTCAAACTCTATCTGCGTGCTTTCAAAATCACCATTGGGATTTAGCAAGTAATATGAGTCTGAAGGGTTGACGAATGGGAATAGAGCACTCTTGTTCTGTTTTTGACAGTACAAGCACCTTATCAGTGTAAGTGAGATGCTGCCTACAGATGGCATCCTATAGATTTCCTGACTCCTCAAACTTGGTAGATTTTCCCAAG…
>CL765Contig1
CCGAGACTCTGGATTTACCGACATTAGCAATTCAAAAAGCACCACTTCACTTGGACGAGGGATTCTCAGACTTGGTTCCAAAAGACCAGGGGAAAGCTTTTGACCTCCATAGAGAAGCTTTGCCATGGGATTAGATGCCCAATGGTTAACAGCCACCCGGCTTGTAGGCTGAAATCCGACTATCTTACCATCTCCTGACATAACCACCTGGTAACTAGCAATATCCTGTGCAGCTGTGGGTGCAGCCATGTTCTCTACCCCAGAAGACGCAG
>CL772Contig1
ACTTGCGAGGACGATGACAAGAGGTTCCTGATATGTGGGCACAGCCAGTGCCCATACAAGTACTACCACATTCGCTGCCTGACTCCGAGCCAGATAGCAAGCCCCCAGCAGGCGGGCCAGGAGTGCTGGTACTGCCCTTCCTGCCTCTGCAGGTCTTGTTTCCGCGACAGGGATGACGACATGATTGTCTTGTGCGACAACTGCGACGAGGCCTACCACACATACTGCATGAAACCGCCTCGCAGCTCCATACCCAAGGGTCAGTGGTACTGTCTAAAGTGCAATGTCGCAAAGGCCAAAGAAGGGATGAGGAGGTACGAGCAGTGGATATTGCAGCAGCATGGGAAGAAGGATGTCAGGCAAGGTAATGATGAGGCTAACAGGTCGATGGATGTGCTG…
>CL934Contig1
CAGATCTGATCTCTCACTCTGGATCTCTCTCTACCCCCGAGGGAGCGTCAGATCTCGTCTCTCAATCTCGATCTCTCTCACACTCTCGATCTCTCTCACCTGGCCCCTGGAGACCGCAGATGGATCGCCATCGAG
>CL942Contig1
GCTAGCCTACCTTTAGTCACATCTTTCTTATCTGCCCCTTGCAGCTCGATTTCATTAATCTTCTTGTCAGATCCCTGTGTCCTCTTCCTTAATAATAGAGACTGAAT
>CL946Contig1
GCTAATCCGAACATCATATACATCACACACCACACTCAAACAAACATTCTAAAGTTAGTCTCCTCACTTTCCGGGGACGAAATTGGTGGCATAGGCCCAAGCGTTGTTGTTGAC
>CL950Contig1
GTACTACTCAAACTAATTAACTAACACTTGGGCAACATGCAGAAGTTGATTGTTATTGTGGCTCTGTTGAGCTTGATGATCAGCCATGGGAGCTCAGACCTTGCCGCGGAC
>CL953Contig1
GGAAAGAATATCTGATGTCTGATTCAAGACTTGATAGGCTACCTGAAAGCGAAAAGGAAAAGATCATTGAGAATACCATCAGAATTGGGGACAATGGTACTGTTGACGTTGATGTAGAATGTAACACAGCAGTAGCTTCAGAGCTATTAAAGTTTGATTCTGTCAATGCTATGCCACTTGATGATGGAGTAACTCTATCTGGATTCAGCAAGACAGTTCCAACACTGAAAATAGCCATACTTGTTGTTGGGACAAGGGGAGATGTACAACCTTTCATAGCCATTGCAAAGAAACTTCAGGAGTTTGGTCATCGTGT
>CL962Contig1
CGGGAACTGCCGCATGGACGCCGGAAACTGCAACATCTTTGCTTCGCCCTCCTTGATTTGCCCTTTGCGGCGATCGAGCCCTTGTGCTGTAAACGATCTCTAGTAAATTATCGGTCGCGTTGGCCGATTCTGCCC
>CL966Contig1
ATATCATTCTTGAACGCCAAGAAATCAAATACGGAATGTAGTAGAGAAACAACCATGGTTATCACCAGAAGATATGGGTTCCCTTCCAAGAAAACCCTCTTTAG
>CL970Contig1
TACCCTCGGATATTGGGCCATGAAGCCAGCGGAATCGTCGAGAGCGTGGGCAAAGGAGTGAACGACATCAAGCCCGGCGACCACGTGGTTCCGATCTTCAACGGCGAGTGTCAGAACTGCGCCTACTGCCGATCCGGCAAGACCAACCTGTGCGGGGAGTTCAGGGTGGACCCCTTCAAGAAGGTGATGAGGGCCGATGGAGGGACCCGCTTCTCCGCCCTCGACAAAGAGGGGCAGCGCCGACGGGTGTTCCACTTCTTGAACACGTCGACGTTTGCGGAGTACACGGTGGTGGACTCCGCCTGCATCGTGAAGATCGACCGCAAGGCCCCGCTTAAC
>CL974Contig1
ATACAGAACCATCTCACATTTTGCATTTACAACCACACGGCTCTTCTGCCAAAACACCAGTGGCCACGCGGCTTTAGATGCAACGGGCACATCATGCTCAA
>CL978Contig1
CTGAAGTTTCTCCTCATGAAGTTGTAGATGTAGTTGACGATTATCTTTTTGAGAATAGAAGAGTTATTTTCTGCGATCACTTCTGCTTCTCCTAAAAGATACACTACCCCGTTCTCCATCTCTTTCTGAATGAACTGTTTCTCTTCTTCAACGCCCTGAAGTCGCCCGTCAGGATTTGCCGACTGATTGCCAGTTGCTGCATGGATAGATCCTGAAGAGACCCGAGGTGAATTCTGCAATGCCAAGTTTTCCTCCACATACACTGTGGACAATCCTGTTTTATGCGACATAGCATCCGTTGTTTCCATGGGCATGCTTGTGAGAGTGGCTTCTTCTTGCAGGTGGTTGTTGTACTTACCTCGGCAACTTTCCATGAAAAAGTATTCATTGTGGATAAAG…
>CL982Contig1
ATAAAGAGCCAACAAAGAGTTTATGGTGTGGTTGTAGTGATGCGAATTTTGCCTACAATACACCAGAGCTTTTCCTGAAATCATTTCCTGCAAGCAATATCACCAATTGAATTCATTTCAAACGATCAAAGTCC
>CL986Contig1
ACCGGCGCCGCGAGTAGGCCCCACGACCCCCTTCGTCTTACTCGCGATCAGGGTTCGGTAGAGGAAATATCCTCAAGAGAGATATCTTCCCAGTCTTCAACAAATAGCATCGAGAAAGAAAATGATGGGCCTGTTACCAATCAATGTGAAGATTTGATGGGC
>CL990Contig1
CTGATTTCCACATCTTTGAGCCTTTTACTCTGATTCTGGTTTGATGCAACTTTCTTTCCCATCGGCATGAAACGCGCCACCGCCTCCTCCGCCTTCTCGACGACGTTAGGGTTTCGATTTTTCCA
>CL994Contig1
GCCCTAATGGACTGCGCAGCCAATGGACTGGGCCAATTACCAGTATAAGGGTGCAATATCCCACCAATGTTGACTTGGCCCAAACAAAGACATCAGACTTAAAGCAGGATTTGAATCTTGATGGTAAAG
>CL998Contig1
ACGTGGTCACACATCAGTGGCCATAGTTGTGGGCGCTTCAAAGAAGACATCGTGAAGCAGACTGAACAAGCAAGAAGAGACCTTTACCGATACATGCATTACCACAATCGGTACAAGGCACACACTGACTCTCTTAAGCAGGAGAGCAATCTCAAGGAAACTATCCAAAAAAAGATAT
>CL1002Contig1
TCTAAGTCAGTTGGATCTTTGAGTTCATTCCAACAGTTGTCTAGTAACCAAAATGCCTTCACAGGGCTTACAGGAACTGGATTTGGAACCTCTTCATTTTCC
>CL1006Contig1
CCTAATTGACTCAGTAGCTAAAATTCAACTAAGAACTCAAATTGAAGCTCAGAAATCACAGAACCAAGAAATTTACTTTGAGCAGGGGACGCAATCTGAGGAGGCTTATCGCAATCGAGAGAGGGCTAAATGAAGGAGCT
>CL1010Contig1
ATTGAGAATTTCACCCGAAGAATTCTTCTTACAGCGTCATTAATTCGAGTCATAGGGACACCTTTCATGTTGACAAGATTAGTCAGATCATTGATGAAC
>CL1014Contig1
AAGCGCGGGAATTTTTTCAGGAGAGGCTCAAAAATGAAGTCTAAATAAGAGAGTACATAAACAGTATATGGAATTTTCATTGCATGAACTCAATCATGGAC
>CL1017Contig1
TTTCATCGCGAAGCTCCTTTGAAGTCATGGCCGCCTCCTCCTACTCTCTTGCTTCGATCATCCTGACGGTGATGTTGATGGCGGCAGCTGCGGAAGCCTGGCACATGCCCTCACGGACGTGGTTTGAGGTGCATGCAAGCGACAAAGCGCAGCGAGGTCATACTCTCGGTGGTCGTCGTCTCGGACTGC
>CL1021Contig1
CAAAAAGTAAAACAAGACAGGAAAAAATGCAAACAACGAGACCAGTAAGGGAGGGGAAAAGCGAGGGAGATGAACTGAAATACGTTACAATCCCTGAAGG
>CL1025Contig1
CGCCAGTGCTTCTTTAAGCTGGACCACGATGCCGGACATATTCGGCCTATGTGCAGGGCTTGAAGCGGTGCAGTTCATGGCTATGTCCACAACTTTCCACAGGGAATTGGCATCATATTCTTCTTGCAGCTTTGGGTCGATGAGGTCAGTTATGTGTGCTCCTGATAGCTTTTGCTGAGCCCATACACGTATATGACACTGCTCTGGTTTTTGAACCACAGCAGGCTGACCTGTGATGAGCTCAAGTAGGACCACCCCAAAGCTATATACATC
>CL1029Contig1
TCTCCAGCTTTGCGTACCTGTGCAAGGCTTGCACAATTGCAGCCTTCTGTTGGCCGCGAGTTATTCGCTGCTGGTTTTGCCAGCTGCTGGGCGCAAATGAATGAAGCTGCCCAAGAGCAATTAGTCAGGAACCTGAAAACAGCTTTTTCTTCCCAAAATATTCCTCCGGAAATCCTGGCAACGTTGCTAAACTTGGCAGAGTTCATGGAACATGATGAGAAGCCTCTTCCCATTGATACTCGACTGCTTGGGGCTCTTGCTGAAAAGTGTCGGGCATTTGCTAAGGCACTTCACTACAAGGAAATGGAGTTTGAAGCTGCACGCTCCAAGAAAACGGGTACAAATCCTGTTACAGTGGTTGAATCTCTTATTCACATCAACAACCAGCTACATCAGCAT…
>CL1034Contig1
CAGAACAGTTGTTGGATCATGTTAAATCCTGAGTTCTCGATTTATCCCCTATTACCACTGTCATCAGCTTTGAATTTCTCAGATCCCCTGACTAGTTTAGCTACTTCATCTTCAAGGAGTAGGCATTCTCATGCCCCCTTAAACG
>CL1038Contig1
CAGAATTTAGGCGCAGATGCCAGAGTTTGAACAGTAAATTAACAAGTCTTGATCATAAAATCTAACTCAGAGCTCACAGCAACTAGGAATTTTACAACATAGAGAGCTACAACAATGAT
>CL1041Contig1
TTGATGTCATGCTCAAACCGCCTACCTTCAATATCCCTCTTCTGCATTTCGAGCATAGCATTCTTTTCCAAAGACTGGATGATCTCATCCTTCTGGCGCAGCACCCCATTCAAGTACCCAATCTGTACCTGGACATTCATATGAGTTTGCTCTTTCTGTAGAAGATCCATCCTAGCCTTCGCCATAAAACTCTGCATCTGTTCTAGGCATTCATCAAAGGCCGCAACTGTTGGAGTGTTCTCCCATGGCTGCTCACTCCGGAACCTTTTCTGCTGATGATTCTGGTCGAACCCATCAACGTGATTTCCAATCTCATCAATGGGTCTCTTATGTTCATTCACAAACAAGAAAGAACCAGCTGCTCCAATGTCGAGGCCCATATTTTTGTTGTGCATATCA…
>CL1046Contig1
AATTCCAACTTCGACGGTCGAGAACTAGGGCTTGGGTTGGCGGCGGGCTGAGAGGGGACAGCGAAATGGTGTTCAATTAGGAGGGGCATGTCGGGCTCGGAGCTGAGGGAGCGGCATGTGGCCGCGACGG
>CL1049Contig1
TCCTGTTCTCCCTTGCCATCTCGCTCTCCACCTCCGACACCGTCAGCAGCTTCCCGTTCCGCCTCAAGTGCTCGCCGACCACGTCTTCCCCGTTGAAGTCATCCTCCCTCGCCATCCATCCGTACAGCTGCCCGTTCCCGACCTCGAACTTACCCTTGAGCCACTCTTCTCTCCCCATGCAGGCGGCTCTGAACTGGCTCTCGAACGCCACGGCGTCG
>CL1053Contig1
CCCCGTCCTCGACTCGCCCCTCGTCCTATCCATGCACTCCAAGGGATCTCGTCATATCGCTGCTACCTTGAGGCTAAATGAGAGGGAATTATCAAGACAGGCGGAGTTAAACAAAAGAATAGCCTTATCTTCTGATTCTGTAACTAAGTCCAATGATATTCCAGCTGAACAAATTAAGACGGCTGCAGTCCGCAATCAGCCGCTGATTGAGCAGACACGGAAGGCCGTTTTGGAGACACAGTGTAAGAGGTCATGGAATCAAGTTGGAAGACATTGTTCCTCTGGAGAAAGACAGGAAGTTTACCCTTGTGATCCAAAAATTTCAACCTCATCAAGTCATTTTCTAGAACCATCCAAGGTAACAAGATGTGAAATGCCTTCAGAAAGTAGAGAAAACAA…
>CL1057Contig1
CATGATGATGTTCACTACCAAGCCAAATGCAGAGACAACGAACATCAGGAAACCCTGGACCTCGCCAGAGTCATGAATGATTCTGACAATGGCTTGGTA
>CL1061Contig1
ATCTCACTCACTTACAGAGCAAGTGTGATTCTTTGAGAATCTTTCCTTCCTTTCATCCGGCGGAAACAACATCAACACGGTGAGTAGATAAAATTTCAATCTTCATCTGATCCAGAGCCGTCAAGATCTGATCCATCCACCTCATAGTATTCCTCATGACCATCAGTGCCTGAACCATTGTGTCCCTCCTCATCCTCTTGTATCTCAGCCTCCTGCAGACCATCGCCGCCCACCAAACTTTGCTCGTCATCAATAACTAATCTCGTCAACCCTTTCCCCCGGTAAAGAATCCCA
>CL1065Contig1
ACTGCATGCACCTTCAACTTCACATACGGCGGATCCTCTGTTCTAGCTTCCTTAGCGCAGGACTCGCTGTCGCTGGCCTCCGACGTGGTCGAGGGGTACACGTTCGGGTCGGTGGTGAAGGCCACGGGGAGCTCCGTGCCGCCGCAGGGGCTCCTCGGGCTCGGGCGCGGGCCGCTCTCGTTCCTGTCGCAGACCAAGAGCCTGTACTCGTCGACGTTCTCCTACTGCCTGCCGAGCTTCCGGTCGCTGAACTTCACGGGCACGCTCCGTCTCGGGACGGCGGGGCAGCCGGTGAGGATCAAGACGACCCCGCTGCTGTCCAACCCGCGTCGGTCGTCGCTGTACTACGTCGGGCTGCAGCGGATCAAGGTCGGGCGGAGGTGGGTGGACATCCCGCCG…
>CL1070Contig1
TTGAGGCTGATACCATGAAGCTCCTGGTAGATTTATTTGATGACTGTACTGAAAGTGATCCAGCTGAAAGGCCTACAGCAGAGTATATTTATGATACGTTAATTCGATTTTCAGAAGATCTTGATGCAGCCCAAACCAGCTGCAGTGGTGTTTGCGACTCTGACAGCAGTAGTGGTAATTAAAGTACTCTTCCCGTGTCTTGGAAAATTTTGTAGTTTCCTAACTCGAGAAGGGCATTAGATTCTTTACTGGCAGAGGTTCAGCGCATGTTCATCAACGTCAAATAGAGCGCACATTGCCTCTGATGATATAAATTATTTGAAATGTTGTATCAATATTTATCATATTTTTAGGAAACCCCATTGTAACAGTAGAAAGTTATGGCTTAGATGTAGATGT…
>CL1074Contig1
CTGTTACATGTGATCAATACTAGGGTTTCTGGAGATGGTGGTGAGGGTTTTGATTATATGATGCCATAACCTGTGAGATTTCTGATGAACTTATGTCACTGAGTTATATTGCTCGTTTGGATTGAGCGTTGTATTTAGTATTGGTATATACTTATTATATTGC
>CL1077Contig1
AGGAGGCTCAGCGTCCTCCTCGGGCTGTTCATAACCAGGCCCGACGGCGAAGATGGCCAAGGTTCCTCCTCCATTTCTAGAACCCCTCTTCGTCGTCTCTGACGCAAACTATCGAACAGGTGGAGCACACCATCGTTT
>CL1081Contig1
CGCTTCCATTGCAGTGGTGAAAGCTATATTACATGAATCACCTTATGTTAGGACTAAACCTGCCGATACAAAAAAAATATTACATGAATCACCAGAAATAATCTCACCTTATCTAAAGACCAAAACTGTAGGTTTTAAGAATTGTATGCATGAACCCATAGCCATAGGCCCTTGACCGGACGATGGGAGGCAGACATGTTAACTATAAGAGCTACAAAATTAACTGATCTCTGCCTTGTTCTCATGTGTATAACCTGAAGCCTTGCCGGTCCTTCCTATTATGTAAGCTTGAGAGTGTGGGGTTGCATACTCCATGCTTAGACCCTGATAGGATCGAGCTGCGAAGAATTCGGCTCCAGAAGCAGCGGCTCCTTTGAATAAGATAGAATCAGAAGGAGT…
>CL1086Contig1
GTTCCTACTCCGCTGATCGCTTCAGTGTTCTCCGTTGGCATCGTTCTTCTTCAGGACATGAAAGTGGGCTAGAATGCAGAGCACAACACTGTTGCAAATAAATAAATGTTCATGATAAATGAA
>CL1090Contig1
CCGACAAGGTCGAACCCGCAGTCATCCTACGGCACCACCGCCAGCCGCACCGCCTGCCGCCAAGCGCTGATCACGACCCTCATCACCACCACCCTAGATCCAGCCATGACAGACAACTCCCCGGCACCTCACCTCACCCCCGCTGCCACACGCACCACCACCGGCCATAACCAAAACGACCTCCCCGGCAACATCACCACGTCCACCGGCAAACTCGACCCCAACCACCCTCGCTACCTCCATAGGCCTCC
>CL1094Contig1
GTTTCAGATATTTTTCCATGAAAAAGAAGAGAGAGCTTTGTGAGTTTGAAGAGGATCTGGATCGTGGGGGGTTTTGTATCTGAAGGATAAGCAGAAAGGCTTAGTGGATATGGAAAATAATTGCTGTG
>CL1098Contig1
AAGGGGAGTAGTACTCGCGGGGGATAAGACTCATGTATTCGAGATCCAAGTCGATGGAAGACGAGAGCAGGAAGGGCTGAGGGTAGGACGTGGCGGGCGGACGAGGGGAGCGGCGGAGGCGGTGGGCCGCCTGAATGGACCTCCATCGCCGGCAGACAGCGG
>CL1102Contig1
GTGGTGGAGTTCATGAGGTGGGTGACAAACATAATCAACCAACAACAACAACAAACTGGGATTCTTCTAGGAACCATGAGCAGAGTGAAAACTGGGGTTGTGATGAAGGGAATGGTGAGGATGTTGGTGGATATTCGAAACCCACCTGTGATAAGTGGAAGGATAACCATATTCAGAACAATAAGTATGCTTCCAGGGGCCGGCAC
>CL1106Contig1
CTGCAGCGTCTTGAAGACGAACACCGATCCGTCCCAAATCCCGAAGCTGGAGTCCGACTCCGAGTCCGATCCGCGCTTTGACGCGTGGGAGAGGTTCAGCATCGCCGCGAACCGCAGCGCGTGGAGGTTCTTGGGGTGGATGATCGACG
>CL1110Contig1
AACCGCCTCCCCTCTCTTCTCAAGGCAGCCATAGCCATCGCTCGATGCTGAGACTGATCCGATCGCTTTCGCGAAACCCTAGTGAAATTGATCGCGACTCTGTCTATTGAGAAGAGGGGACGCTGATCGTTGGATCGCAGCCGTCGG
>CL1114Contig1
ATGGGCATCTTGTTCTTTGTGAAGCAGTGTGTCCTCCCTGCAAACCCAGGGAAGAACACGCGGCCAAAGCTCAAGATCGTGAAGAAGGCACTTCAGAACGTGGCCGGTGTCCTCATGGATTGATG
>CL1119Contig1
CTCTGCTACTTTCCAGATTAATTATTATGTAAATAAATTATGATGCCCAGTGTGAGCTCCAATGCGTTGGATTTCACTGCAAGGAAATCAGGAAACTGCTATTTAAACTCAAGACTTGTATTTCTTAACTTAGCTTTGCATAGTTGCATTATGCAAATAACTGTCATTTGACAAGTTGTATTGTTTGTCTTATTTAAGTGTAATT
>CL1123Contig1
GGTTTTTGAACTGCATGAGCTTGCGGAGCTTGAAGGGGATGGCGTCGAGCTCCTTGAGTTTCGGAGGGGGAGGGAGGCGGGCGCCGCCTCCGTGGGCGGCG
>CL1127Contig1
GTGGCTGGAAGGTTATCTGCAGAAGCAGACTGTTCCAATGGTTATCATATCCCATGACAGAGCTTTCCTAGATCAATTATGTACAAAAATTGTAGAGACAGACATGGGGGTTTCCAGGACTTTTGTTGGAAATTACTCCGAGTATGTTCTAGCGAAGGCATCATGGATTGAAGCGCAATATGCTGCATGGGAAAAGCAGCAAAAGGAGATTGAACATACAAGGGAATTAATCAGCAGGCTTGGAGGTGGAGCTAATTCTGGGAGGGCTTCAAGTGAAGAAAAGAAATTAGAAAAGCTTCTTGAAGAGGATAAAATAGAGAAACCGTTTATAAGGAAGCAGATAAAGTTCAGATTTCCCGAGCGAGGAAGTAGTGGGAGAACTGTCTTAATGATAAACAA…
>CL1131Contig1
CAGTGAGCATCACAGACGCGATTGCTGATCCACAAGCAATTAGAACATCAGCAATGGCGAGATCAGCAATCGCGCCTGTGATGCTCACTGTGCTGCTTCTGTTGTCGTCTCTCCCCAACAACGCAGTCGCTCAGAGGAATTCTATGTGCGTCTCACAGTTCGCCCTCACCAACCAAGCCTGCGCTGTTCTGCCAACGCTC
>CL1135Contig1
CGGCAATATTCTTGTAAGCTTAAGTTCAAGGAGCAATCTCTTCTTGACCGCAATTCCCGCCAGGTGCAAGGCTATGTTGAGGACATAGTGGGAAGTAAAGTTGCAACTTTATTCGGGAAATGGGATGACAGCATGTTTTACACTTTAGAAAAAAGTGTTTCTAGCAAGGACACAGGTTTTAATCCAACCGAACATGCATTGTTATGGAAGCTGAACAATTCTCCTGTTAATCCAAACCGATATAACTTATCAGCATTCGCCATTACACTCAATGAGCTAACACCAGGCTTAAAGGAGAAGCTTCCGCCAACAGATTCAAGACTCCGGCCAGACCAACGCCATTTGGAGAATGGAGAGTATGAAAAGGCAAATTCAGAGAAACTAAGATTGGAGCAGAGG…
>CL1140Contig1
CCATGGCCTCCCCGGCCACCAGCAAACGCGACCCAGAAACCTGCAGCTCCAGAACCCCACGCCAAACACCACCGGCACCACCAGTGGCTCCAGAAGCCCACGCCTCCGACCCCAAAACACCAAGACCACCTTACCTCTTGCCCCTCAACTCCAAGACCCCCGGCA
>CL1144Contig1
GATGAAGATGAGGAATGAGGTTGGGGGAAGATGGTTCTTCTCTCTAAACTGATTGTGTGTGGTTGTAGTACTTGACAGCCATTTTGCTCCAGTTCTTGTTGGTGATAAAACTTGTGCCAGTTTTCAGTTTATCGTAATTTT
>CL1148Contig1
TGCAAATATCATTCCACAGATCGGTGATATTATTATCATTATTATATATAAATAAACTTCGCGGAGAACGCATGAACAACATTTGTCATATGTTGAAAGATACAATTGCTGCGC
>CL1152Contig1
GGTGTTCATCATGGACAACTGCGAGGAGATCATTCCAGAGTATCTGAGCTTCATCAAGGGGGTTGTCGACTCCGATGACCTCCCTCTCAACATCTCTCGAGAGAT
>CL1156Contig1
GCGTGGAACCCGGCGACGGGGGCCGGTGGGGTGCCAGCGGTGCTCGCCTCTTGCAGCGGGGACAAGACCGTCAGGATCTGGGAGCAGAGGCCTTCTGGTGG
>CL1159Contig1
GCGATAAAGATTTTATAAGTGGCACTTGATTCATTTGCAACGAGAGAAACTCCATACATCATCATCATCCATCGTCCAACCTTCTCCCATTAAATTTTTTACATTCCTTAAACCACGACTCACATCACCAAAAGTAACTAAACCCACAACTAGAAAACATACTTAAGGTCGGTGAAACAACAGATCTCAGAGGCCATCACAACTCAAGCCCTCTCGCCACGGATCCTGCG
>CL1163Contig1
AGTTTTCCTATGAGCTATGTGCTTTTACGCGACTACAAACCTTTTCGGTTGTACCTGACAAAACACACATGAATGAACTGCTATAAGTATATTGAGAGTAC
>CL1171Contig1
CCCTTCATCTGGTCGGGCCGAGGCCCTAGCTCAAAGTTGCCGTTCGGCAACAACCCATCGGTAATGGCGACGGCGACGTGGACGGCGGCGGCGGCGCACAATAGCAGCAGAAGCGCAGCGTAACGCGCCATGCTCTCTTCTTTGTTTCCTATTTAATTTT
>CL1175Contig1
GAGGATTTCTCCCCCCAGATCAGCGCGTTGAGGAAGAAGAAGATGGTGAAGACAATGCCAGGGAACATGAATGCAGTCTTCAATGTGATCTTCTTCCACTCTGTGCCTTTGAACATTTTGTAGAGACGGGCCGAAGAGTAACCCGCAAAAAGGCCCATGAAGACCCACAACAGGACCATGGCTGTCATAAGGCCACCGCGGTTTGAGGGGGAGAGGAATCCGAGCAG
>CL1179Contig1
ACAACTATCCAGTGATTTGAACATCTCAGCAAAAACCGCTGATGAAATCCTGAAGAAAAAAGAACCACATTTTTCTGGAGAGGTGGCTAGAAACAAGTTTC
>CL1183Contig1
TGGGACAATGCCACCATTGCAGGGGCTGTTCTCTACATAAAGAGGGAGTTCCATTTAGAGACTGCACCCACAATCGAGGGTCTAATCGTGGCCATGTCACTAATTGGCGCCACTATCATCACAACATTCTCTGGACCAGTATCAGATTGGGCTGGTCGACGCCCAATGCTCATAATCTCATCAGTTCTCTACTTCATTAGCGGCCTTCTGATGTTATGGGCTCCCAACGTCTACATGTTGCTTTTGGCAAGGCTCATTGATGGCTTTGGGATCGGCTTGGTAGTCACGCTTGTTCCAGTTTACATATCTGAGACAGCACCTGCGGATATTAGAGGACTACTAAATACACTTCCTCAGTTCAGTGGTTCGGGAGGAATGTTTCTTTCGTACTG
>CL1187Contig1
ATTTTAAGATTTGTGTTTGGTTTACATTCGATCGTTGAGTTTTCTTTAGTGTATGCCATTATATATTATTTCACATCTTGAAGATATGGTCCTCTCTCAAGATATGCT
>CL1191Contig1
TCAGATGATTCACCACGTTCATCCTCAGCATCATCAGACTTGACGATTTTACTGTTTGAACAAGGTTTTCCAGGACCCTCGTCAGTTTGGGAAACGCTGAGGGAGCGACAAGAATCAGAAACATCCATTTTGAC
>CL1195Contig1
CACTGCTCCAATCTCCCTTATTGGGAGGGTCCCCAGATCCTCATATTTGAATCAAGTTCGGATTTTGTGGGATTTTCTCGAGTGCTGGCAGAAAACCCAGATCAAGCTGTGGATCAAATTTGGATTTTGAGGATCTTTGTTGA
>CL1199Contig1
TCCTGCTATCATAACGGCGCGACATCTTGAAAAATCACTCGATGGAGAGAGCCCTTCGATCGATGCTGATCTCTACAAGCTCGCTTCTGAGATTGAGGGGCAAGAGGGGATCTCGCTGATGAAAGTAAA
>CL1203Contig1
GTAGGAGTTCAGTAAAATAAGCTATAAACATCAGAATTCCTCAACGGACTGCATTCACGTCTTAGAAGATGAGCTGGTCATATTGTTTAACACTTTTTTTTTTTTTTTCTTTTTTTT
>CL1207Contig1
CAATCAAAACCTAAAGCACCCCCCATTTCTCTTCAATTTTCATCTTATTTCTTCAACTCACAACAAATTCAAACCATCAACCTCTTCTTCTTCCTCTCGCACTCACGACAGCCATGGACATCCCCTCACGTTTTCCAGGCACACTTCGTTC
>CL1211Contig1
TACAACCCCGCCGCCAACAAGTGGACCCCTAACGACCCAACCATCGATGTTGGGATCGGACTGAGGTACGATTGGGGAAAGTTCTACGCGTCGAAGACCTTCTTCGACGA
>CL1215Contig1
GAAATCAAGAACGTACACATCCTCGTCAACCGACACCAGGACGTCAAGATTCCCGCTCTGCGATCTCATCGGCCGGACCTCCCCTCTCAAAAAGACCTCGGCCGACTCGGGCCCACTC
>CL1219Contig1
ACTTCTCCAATGCATGGGCAGTTCCCTCAATGCTTGCGGCGTTAACCCTTTTAGTGCTCACTCTTATGCAGACATATTACACTGCTTATCCTTACTATCATCCCAGCGGATAAGTTACCGAGAGGATCAAATAAATAAACTACCTAGTTTTTCTTCTTCAAATAAATGTATATATATGTCGATATTTCAAGGTATCATGTAACTTTGTTGTACTTGGTATTTATTATGAAATATTGATGAACGCGCGTTCTAAAACTTAAAAAA
>CL1223Contig1
TTTCTCAGCAGTTAGTTAATGGAACATGAAGAGGGCTACTGTTTAGCTCCATTCGTCAATGGAAATGTGTTAACTTCTTAGTTTTTCAACAATGAGACTTAAAAAACTAGTTTGAATCAAGAACTTAAAAACTGAGCTTGAAGAATATGACCGATAG
>CL1227Contig1
GGAGTACTAATAATGATATTGCCTTTCTCAAGAGACTTGAGATCTGTCGCTGTCTCCCCTGTCAACTCAACGACATTCATCCCTAAACCTTTCCCGAATTTCTCTTCCCACTCATGGAGCCTTTCTTTTGCTAGGGCTTCAATGGGAGCAATATACACAGCACGCATGGTGCTCTCTGACCTCTTCTGGTGATTCCTCAACAAGGCGAACTCAGCACATATAGTCTTCCCACTACCAGTTGGCGCTGCAACCAAAACATTGTCGTCCGTGTTGTATAAAACCGTGAATACTTGCGTCTGAATCGGATTGAAATGCTTGAATGAAGCGTAGAGGCTTTCATAGTCGGGGTTCCGAAGTGCTGTAACAGGAAGAGGCTGCAAATCGAGCAACTCAGTCGGT…
>CL1231Contig1
AGACAACTGCACAACTGACAGCGCTTTAGCAAATGGTTTCGGTAGACCAGCTCCTTCTTTCAGGGTTGAAAGAATTTTCTTACACTTTTTCTTCACAGACTCAAGTACCAGATTTCTCGGACCGGCAAGACGAGCAGGTGGGAAATGGAGGACATCTGCAATATCCCGTAGCTTCCTGTTAACGGTAACTAAATCTCGCAATGGCATTTCGTCAAGCTCTTCCAAGGTCTTCTGAATGGATGATATGAGAAAACGAGAGACAGGAGTGAAAAGGACCAGATTAATGTTCCTAAAGTTGCTGGGACTCTTGAAAATTTCTGCTAGCTGCTCCCATGGGGTTAGGCAGTTTCGGTTACTTGATTCTTCAAGAAATCTTGGGAGG
>CL1235Contig1
GCTCCACCTCCTTCTCTTTCTCTACAGCCGCAACTCCATCCACCCCATCGGCTGCCCCAGTTCCATCATCAGGAAATCTCACGACCACCACAGGGCACACACAATGATGAACACAGTAATCACTGACGCTACCGAGCCTCCCCTTGCC
>CL1239Contig1
TCGGAGGCGAAGGGGAGGATCAAGAGAGGGGACCGGATATGGCAGATCGCGTTCGGGTCAGGGTTCAAGTGCAACAGTGTGGTGTGGAGGGCGCTGAGGGATGCGCAGCCGGGAGAGATGTACCCGTGGATGGACGTCGTCGACGA
>CL1243Contig1
TTTTTTTTCGTGAAACATACATAAAATTGCCATAATATCAGATGTACATATACAAAAGCTAGAATACCATCGTTCTCCACATCTCGACACAAGAATCAGATCACTATTGTAGGTGAGGATCACAACCAAATTCAAATTAGCAAAACAATCAACACACAAGCACAACCATAAAAATGATTTCAGATAACAAATTGA
>CL1247Contig1
CGACATACCACCAGCCTCCGGTGGTTTCACCAAATACCAGGCTTCATATGGGTGCTCTCTGTATAGACAGAATACGAAGAGTTCAGCTATTGAATGGATGAGCAAATCCAGCAAGAAGGCAGACAGTTATGCACAAGGAATCCGTGAACACGTATCCCTGGCGCCAAAAATATCAGAAACTGTAAAGGGAAAGTTGAGCTTGGGCATGAGGATTCTTAAGGA
>CL1251Contig1
GAGCACCTATAAAACATTCGAGGTTCTTTATCATCGACGTTTATGACTAAATCTTCACACAGTTCTTCAGCTGCACTTCTGGACTGAAGTAGCATCGTCTTGCAAGCCTCTGTCTCAAAATACTCTCCATCGAGACTCTCTACGCTCTCATACAGCTTATCCAAGCAACCCACGCCTGACTGCTTGTTGAG
>CL1255Contig1
CCCCCAATGAATATTTTACCTTCGGGTTTGTCCTGTGATGGTTTGGTTGTCGCGTGCATAATGTAGGCGCTGATTGTGTGTCTTTAATCCAGTTGTATGACCTGCATGAGTCCGATGCTTATTGTCTGTCTGTCTGTACGCGTGCTAGAGGTTCAAGTGATGGTGA
>CL1259Contig1
AAGAAGTTTGCGGGGACGTTGGATCAGGGTGCCGGTTGTCTCATCATCTTCGAGGATCCCCAGGCAGACGCGATGTTTCCTGCGACGCTCGAGACGATATCCAACATGGGTAAGGTCGTTGATAGCCTCTTTGT
>CL1262Contig1
GGACGGCGGGTCTTGCTTCCTCCCCAACACGCCGCAGAACCACGCGGCGTACGCAATGAACGCCTACTACCAAGCGGCGGGGCGGCACGACTTCAACTGCGACTTCTCGCAAACGGCGGCGCTCGTGGCCACGGACCCCAGC
>CL1266Contig1
TCATCATCCCAAACTTGGGTTCTCTTTTTCCTCCAAAAAAAACTTGGGTTCTCTTCGTCTTCTTCTTGAAACCCACTGAATTAACAAGATTTACGTTTTCTTACTAAAGAACTCAAGAAACATAGCATGTCTTCCAGCCATGTCTCTATGGCAGAGCTTAGAACACCCGTGGATGTAGAAGACCAACATTCAGATCAGCGACTATGTGAAAGGCTATC
>CL1271Contig1
ACAATTTGTTCCCAGTTGAGGTTGGAAATGCTCCATCCACTGCGTGTGACAATTGTCAACCGTGGTCCGGACACTGAGCTGCTGGTTGCTAACCCTGTTGAACTATCCGGAAAGGGGAGGCCTCGGGTGTTCTATGATGT
>CL1275Contig1
TCTGACTTCGTTCTGACTCAATCTCAATAAATCGCCAATATTTCCCCCAACTTTTCTCTCCCAACCACTAACCATTCTCACCCTCGTCTCCGATTCCTCTCACCGCTCTCCATCGATCGAAACCCTAACCGTCGCCTTTCAAAC
>CL1279Contig1
CCTGCAGGGGTCACATTCGACGTGTTCAATGCCTTGGGCACTATAGGATTCGCTTTCGCTGCTCACAGTGTGGTCCTTGAGATTCAGGCTACTATACCTTCGACCCCTGAAAAGCCTTCGAAAAAGGCTATGTGGCTAGGCTC
>CL1282Contig1
TGCTGAAAATATGTAATTTTATTAGACATTACACATGCAAACTAGTTTAGCGTCTTTTATTGATTTCATATTGTTGTTGTCACCCAACTCTGCTATCTTACATGGTTCTAAAATGATAGCTAGGATTTCCGGGTTTGATGCAGGAGA
>CL1286Contig1
ACCTGGCCTCGTGGTTCTACAACATCAAAACCAACAAAGAGAGGCTCAGGAACGCCGTTGACAAATCGCTCGGTGACATCTCAGACAACACCTTCGAGGAAATGTGCATAGTCTCCGAGCTCGCGGGCCACTGCACCGCGAGAGA
>CL1290Contig1
GCCAAGAAGGAACTCATCGGCATTCTGAAGACACTCGAGGGCGAGCTTGGCGACAACAACTTCTTCGGAGGCGAATCTTTTGGGTTTCTAGACATTGCGCTTGTGCCGTTTGTGTCTTGGTT
>CL1294Contig1
AACACATCCTGCTACCCTCTTGTACTCGACTAGCTTCCTACTCTTGTCTTCAATCCATGCTGTTATAAGTCTCGTCCCATCTATTTGGATTATGATAATCAAGTGCGAAATTGACCCAACTTGCATATTGAAAAGAAGTCGACAATATTCCATATATTTGACATGTAGCCAAAATCCAAATTAACACC
>CL1298Contig1
ACCTTATTGTGTGAATGGGGGTGCTGTGATCCGCCTTCAAGGCAAAAAATCAAACAATTTCCTCCGTTTTCTTTATCTCCACATTATCAGCTCATCTGCTCTCCAATTAGGTCGAGGCCAACGAGCAGGAATGAAAC
>CL1302Contig1
GAGAGAGAGGGGATCGGGGGAAGAAGAAGAAAATGCATTCGTTTGGTTACCGCGCGAACGCGCTGGTGACCTTCGCGGTGACGATTCTGGCGGTGATCTGCGGCTTCGCCTCTCTCTCCGACAACCTCAACGTCCCAACTCCCACCGCCGATGTCAAGATTTTAAATATCAACTGGTTCCAGAAGCACCCAAAGGGAGATGACGAGGTCAGCTTGACACTGAATATTTCTGCAGACCTACAATCACTATTCACCTGGAACACAAAACAGGTGTTTGTCTTTGTTGCTGCTGAGTATGAGACTTCACAGAATGCCTTGAATCAGGTTTCTCTTTGGGATAGTATCATACCTTCAAAAGAACAAGCAAAGTTTCAGATTCAGACAACCAACAAATATCGCT…
>CL1306Contig1
ATGTTGTTTCTGGTAGAAGAAGAAATTCCCATAGGTTATCGATGAACATTTCCCCTGGAGATAGAAAAATAGTAGGCAAAACATTCTGTTCGGTTGACGCACACACTTTTGATCCGTATGTTGTTGGAGATAG
>CL1310Contig1
TACCTCGACTCCCTCCGGCGGAGGTCGCCGGAGAAGCTCGCCGGGGGTGGGGCCCACATCGTCGGGAACGTGCTGGTGCACGAGACGGCGGTGGTCGGAGACGGCTGCCTGCTCGGCCCCGACGTGGCCGTCGGGCC
>CL1314Contig1
AGAAGCTCTGCAAGGAGGTTAATGCTTTCGACATCAACTCCAGTTACCTCTCCGACCTCGCGAAGGAGGTGACCAACTATGGCTCTGCCGACAAAAAGACAGCTCGCTAATTAATTCGCCAGCTTGCGCGAGAGAGC
>CL1318Contig1
ACAAGGAGCCTGAGTTCACTATAAGCCTACACAAAACCCGCGGATAATCGTCACCTCCCAAGAAAAGAAAGTAAAGGATCCTGAAAAGTGACCGCCTCTTAATCTTTTCCAAAATCTGCGTTGTAATG
>CL1322Contig1
AAAGTGCACATGTTGCTTTGTTAACCAATTAGGCAAATCCACCTGCAAGCCCTTCATCTCCTTACAGCTATAAGTAAGAACAGCTGATGGATTTTCCACAGGCATGCGCACATATGATCATAACCTCTTAACATTGTCTCCGTGAA
>CL1326Contig1
AGATAGCAGCGCCAACAGTCTCAATTCTCCTGAGGGCTCCTTTGACCGGCTCCGAGATAACAGTGTCAACAGTCTGAGCAATTCTCCTGCAGTCGGACGAGAAGAAGAGCATGTGTGGCTTCAAGAGA
>CL1330Contig1
AGTTGTAGCCAGATCACTAGGCCTTGCACCCCCGAAGCTTTTCGGAATGAATGCTGTGCGAGGTTTCACAAACTACCCAAACGGACATACTTTTGAGAGTAACGGTGTTCGGATTAGAGAAGACCAAG
>CL1334Contig1
TGGTACTCGCCGGCCTCGGTGAAGTCCGATGGCTTCAGCTGCCGGAGGAGCTCGAGAGGAAGAACGATCGTCTCCGCTCTTCTCCCCGTCTGGCCAACGAGGGTCCTCATGAGGGTCTTACGCAGCCT
>CL1339Contig1
GTCCAGCTCGGCTAAGACTTTGGATGTGTCCAACACCATCTTGCTATAGCTTGGAATACCCTGCGGACAAAGCTTAAGACTGTAATCCTCGACAGACGCAGGATCAGTAGGATCTTCGACCATCAGGATCTCGTA
>CL1343Contig1
AGTACCGGCTCCACCACCATCCCCCTCAAGACCGCCGGCACCCACTACTTCGTTTGCGGAGTCCCCGGGCACTGCATGTCAGGCATGAAGCTCTCTGTCTCAGTGTCCGCTGGTTCTGGCTCTAGTTCTGGTTCTGGCTCCACTACAACTCCTTCCACTTCGACACCCTCGACCCCAATGACCCCTACAACCACCACGCCAGTCACTGGATACCACTATGCTGCTGCCGGGGAGATGGTCCCAGCAACGTTGGTGGCGATGGTGACTGGTGCAGCGTTGCTGGCCAATTTGGTTTAGGTCT
>CL1347Contig1
GATAGCTTGCAGGCTTTGGGAATGTTTTCAGTAGGTCTGGGGGAGAAACCAAACATTAATTCACTTGCAGCCCCACTTTCTACTGAATTTTCAGACGGCTATGGTATTCATTCAGTAAACAATGGAGGATT
>CL1351Contig1
AAAATGAGATCTGATCACATGAGAAGGTTAAACCCAACACCTTACAAGGTGAGCGTGAGTGCAAAGCTGTACGACTTCATTCATTTTCTATGGCTCAACGAAGCACCAGTTGGCGAATTGCACTGAGCGGG
>CL1355Contig1
GTGGACATCACGGTAGCCATAGCGGACGATGCATCGGTAAGAGCGGTGGGACGGTGGCCCCACACGCCCCACGAGATAGCGCTCTGCAGACGGGACAAAGGGGACTGGGATAAATTTGACGCAGAGGAAGATGAGGACTCGGTGG
>CL1359Contig1
ATGATAAGGACACAGAGATGAAACCTGCACTTCAGGACTCTAGCACGGAGGATGAGGAGCTAGACATAGATGATGCAATGATTATCGAAGAGGAGGATGTTTCAGATGGTGAAGACGATGATGATGAAGAGGTTCTAAGAGATGACTTGCCTGTCTGCATTTCTGAGAAGATAGATGATGCGAAATTAGGAAATACGGCTGATGATCCTACAATTGCTCCTTCTGCAACTGATTGCCATCCACAACCTTCTTCTGGCTCTGCTAGCAGAACGACAACAGTTAAAAGCACGGAATCTACTGAATTCAGAAGTGGACTCCCTTTTGGTTCAAGAGGTGCCATGTCATTTGCCGCTGCTG
>CL1363Contig1
GTGGCCATCTGGTTCCAGAACCGGAGAGCGAGATGGAAGACCAAGCAATTGGAGAAGGACTACGATGTGCTCAAGAGGCAGTTTGATGCCATCAGATCAGAGAACGAGGCTCTCCAAGCTCAGAACAAGAAGCTCCA
>CL1367Contig1
GAACTTGTTCAAATCTGGTGAAGGAATAGGCACTGTGGAGGCAAACAAGACAGTAGATGCTTTGGAAGTCTGCAACTGTAAGATAGACCGTGTGATAGAGGCTAACCTAGCAGATTTCAGCAACCTAACTAAGCACCAAGTCCCGGCTGGGGAGTCCGATGCTTGTGGCACTGGTCTGGTTCGCAGGAAGTCGGTGAGGGCTGGTCAACTGTGAATCCGCTTTATCTTTGTTTTCTGCAATGTGAAGGAAAGTAATGGTGCTTGCTTATGTAAATAAGTACATACTCTGCCATCGCTCAGTGGAAATAAGGTCTCTGTTGCTGCCTCAATGTTAGATCCCAGCTATGCTAAGAATCTATGAATGTCTGTTAGGATCACATTATGCAGTGTCTAGCATTT…
>CL1371Contig1
TGGTGCGAAAGCCGTAGTAGAGGCGGTGGCCCATGAGGTTGTTGGCGAAGTTGCTGGGCCCGTCGTAGGTCGGCATGAAGATGTCGGACAGGAGGCAGACCATGTAGTCTATGACAGAGCCCGCAAGCCCTTGGGCGTTGTCTTCGAGCTTCTTTGGGAGTACAGTGTTGTGGGTCTCGAGGTGCGGAAAGAGGGCGCGGAACGGCTTCATGAAACGGTC
>CL1374Contig1
TTGCTATTGAAAGCGCCGGCAGAGGGAGGGAACGACCTCGAGAGCACTCCGAGAGAGTGCGTGCTCGAGATCTTGATCCTTTTGTGCAGCCCGACCTTCTTCAACGCAGTGTGCACGTTCACCATCGCCGGGACAGCAAGGGAAGAGAAGTTGCCGGAGGTGGTCTCGGTGACCTCGGCTCCGACGGTGATGTAAGTGATGGTGGTGTTGGGGTAGTAGGGGAGGACGCTGTTTCTGAGCCAGGTGTCGGCGTTGGACTGGTACTGCGAGAGGGCGAGCAGGTCGGAGTTGGGGACGCCGATCATGAGCTCGACGCCGGTGTTGGCGAAGGCTTTGAGGACCTGAATGTTGGAGTCGTAGATTCTCACGTGTTTGATGTTGTGGAGCTTTACTAGTTGG…
>CL1379Contig1
CGATCCGTGAGAACCTGGGGAAGGTGGATAGACGAAAACATCAACCACACAAACACTTTGGTGCTCTATCGAAGTTATTCAACAGCTCATTTCAGGGGCGGAGACTGGGACTCT
>CL1382Contig1
GGAGATAACATGGAGGAAAGTTGAACCCGGAAGCATATTTCCCAATCTTCATCATTGAAGGAACGAAACTGAAACACATCGACTGAATTCAGCATCTATCTCACCTCGAGTGTGAAAGTTTGAACGGCTGTGACAACATAGAGCAATTTGTGCTTTCTGATCAGCACGCGTC
>CL1390Contig1
TCTTTGTTCGGAGGATCATAGGGCACCTAATCACCTTCATGCTCTACTGTGTGGTAATACCAGCAACAGTTTTTGTACCTGAGGTTGATGTCCCAGACTGGGGGGTGGTTTATG
>CL1394Contig1
GGCGGCGGCGATCGGTCCACGGCGAGGCTCCACTGCGGCCACGAGTTCCATCTAGATTGCATTGGATCAGCCTTTAATGCCAAAGGAGCGATGCAATGCCCAAATTGTCGGAAAGTTGAGAAAGGCAATTGGCTTTATGCGAAT
>CL1398Contig1
TTCCGGCCCATTGTTGGGTCAAGGACCCGTGGTGGTCCATGAGTTACGTCGTTCGTGACCTCGCCGTCGTGTCGACCATGGCCGCCGTCGCCGGCTATGTCGACAGCTGGCTGGTCTGGCCGGTGTACTGGCTCGT
>CL1402Contig1
TATTAGCTTCGTTGCGCTATTAGAACCTCTGCATCACCTTCAAGCACAGAGGTAGTAATTAAGCTGTTCAGATATCTCAGGATGGGCTTTTTGTTGTTGTGTAACATAGGTGCAAGGGTTGCAAATCATGTAAGTTGTGTTAATTGGAAAAAAACCCAGGAATATAATAGATGGTTTCAGGTTGTGCTTTAGTGAATCATGTACCCAAGTTATGTTATATGGAACAAAACCTAG
>CL1406Contig1
GCCATGAACCACTGCATGTTCGACGGTGTCGCGGCCATGGAATTCGTCAATGCATGGGGCGAGACGGCGAGGGGCCTCCCCCTCACAACTCCTCCCTTCATCGATCGTGCACTGCTCCGCTCGCGATCCCCTCCCTCGAT
>CL1410Contig1
GACAAATGCTAATAGAACATAGCTTTGGGGCTGAGCATGTGCGATAAGAGTGGACCATAAGTTTTTGAATAATGAATCCGCTGATAAAGGACTTCCAGAGATCTCTTGCACAGGATTGTCAAACTCTGTAACAGCACTGTCCACAGGGACCGTTTGTCGGGGCACAGCAGAAGTCACTGTTGGACGTGAATTTTCATCAGATTCCTCAAGTACTAAGGAATTTTCAACTTCCTCCTGCTTCCCACTCAGTCCTTTTAGTTTCTCTACATTTTTCTGCTTCAATATTTCATATGCATTTTTGATCCAGATCCCATGAACATCCCGTAGCTCATCCTTTGTTGATTGTTCTATTTTACCCTTGAAAATCGTCTTCTTTGCAAACACCAAATTAAAGTACAC…
>CL1415Contig1
GCTCCGCCTAAAAGGGCAGAAAATTTGCAAGGTGGTCTTAGCCATCAGAAGAAGCCATTGTCGTCCTCCAGCTCTGATTTTAAAGTTGCGAAAAAGAACATTTTTGTCTTTGATGAAGCCGAAAAGAAAGCAGCAAGTTTGTCTGGTACCTCAGATCGTCATTCCAACAGGTTTGCCGAGAAGATTAATTATCAAAGTAAGGCTAAAATTGAACCACGTAGAATTCACTTCCCTAAATCTAAGGGGGACAAGAGTTCAGATAACAGTGGTTCAGACCGATCATCTCAGTCGCTTGAGAAAACATCGACTAAGAGCAAGGAAAAGCGGATATCTTCTATGCCATTCCGGGGCCCAAAACAAACAACACATGATTCTCCACAGCGTAGCCACCATTCC
>CL1419Contig1
GTGCACCAGATGATCCATTCAATTGAGTTTGTATTGGGGGCAGTCTCAAACACCGCATCTTATCTCCGGCTTTGGGCTCTGAGCTTGGCTCACTCAGAGTTGTCGACTGTATTTTATGAGAAAATACTTAT
>CL1423Contig1
GCTCCAGTTTCAGATTTGGATTCTGGTCCTTTCCTGTCGTTTTAGCAAAAATATGTTTTTTGATGTAATGTTGGTAGAACAGCATTCCGTAGGAAATTATGGTGGTTACATATATGGTT
>CL1427Contig1
CGCGCCAGCGCCGCATGAGGAAGAAGAGGGAGCCCATGAAGAGGAACGAGAAGAGGAGGTTCGTGTGGCGGATGGGGAGGGGGAGGGCGTCGGAGGCCTGGATCTTGGCGGCGGCGGAGGGGGGCTTAGCGGCCGG
>CL1431Contig1
AAGGCATGCCCAGTGTGCAAGGAGGAGGTTTTCGGCTAAGCTGGTCCATTGAGGACATGCAACTGCAAAATCAATCAAAGTCAGGTTTAGCATGTGTGTGGTTTCTCTTGTGTAAAGTAATGCGACCTCCATCTTGT
>CL1435Contig1
ATTCAGTTAGAACTTTGTCTGAGTTAGACACAGAGCTTTCTTCATTTACCTGACCAGAACGCTGCATATCTGCACCACCACCAGCAACATTCTCGTCAGCCTCAGCGACAGCG
>CL1439Contig1
TATTTTGGGCAGTTCACCTCTGAGCAATTCCCGGAAGACGTAGCCCAGTTAATCCAGAGTCATTATCCATCAAAAGAAAAACGTCTGCTAGATGAAGTATTAGCGACATTTGTTCTTCATCA
>CL1443Contig1
ATATTGATAAGTACTTATTTCCCACCATTACCAGACATCGGGAGAAGGCTCTCTTTCTCGGTTATATTGTGAAATGCCTATTACTGAGTTATTGTGGGAAAAGGAAATGCGACAATAGA
>CL1447Contig1
TCTTTACTACAAGTAATGGCCAAGAACCTGAGGCTCGAACCAGAGAGGCTAATCAGCTCTTTCAAGGACGTAACACAACAACTGAGATTCAACTACTACCCACCGAGCCCTAAAGCTGCGGACAAGGTGATCGGACTC
>CL1451Contig1
GCAAGGAGGAGCATTTCTTCCCCCTCCCCAAGCTCTCATCTCTCTCCTCCATTTGGTGAAGCAACTCCATTGCTTTGAGGAGAGATGGCTCTTTTGTCATTCGACCACCCATGGGCTTTTGTCTTCGGACTCCTAGGCAACATCCTCTCCTTCGCGGTGTACCT
>CL1455Contig1
TATGATTCCCCGTTTCGTATCATTGGTCGCACCAACGAGGTGTGGGCTGATGTTGATGAGTCTCGAGCACCAGGTTGCGAAGTAACTGGATTCAGAGCTATATACTGATACACACTATTGTTGAACTTGAAGATGTGTATATACACAACGTCGATGCTGAATGCCCCTTGTT
>CL1459Contig1
AGGTCCCCTAGCTCCCTTGATCACCCAACTTCACATCAATCTCCAAATGCACCCCTCCCTTCAAGGCTGCAGCAGCCCCTCGAGCGTTATGATTCTGAATTTGCAACAGTTCCTCTCAATTCCTCATTGTCTCC
>CL1463Contig1
GAAGATAAGCAAAATTACCAAACAGCATACCTCAATCCAGAAGCAATCACCAAATTTCACTAGGCCAGAGCCATGTCAACATACACATTATACCAGGTTTCCAGCAATAAGACCATACGTAGTAGGAAGTACACCAGTTTCAGAAGAACGTAC
>CL1467Contig1
ACAAGAAACTCAGAAGCAACGCCAAAACTTGTCGCGTGTAAACATTCCACAAAGCTTTGGCCTTATGATCCCAGGAAGTCCCAACAGCAAAAGTGAACAATGCAGGGGACTGCTCAACTTCACACAGTTGCTGGTAAAGCTCCCTGCA
>CL1471Contig1
TGTCAAGAAAATTTGAAACTTCTGCCGCACGCCTTTCTGCAACCTTTTCAATGTTTCCTTTGTAGCCACTCAAGGATGAGCGCAAGAGCTGGTCTCTGACGAGAGATCTGATCGACTCCTCATTTGTAAGATCAGGCATA
>CL1475Contig1
TCCAAATTGGAAGCACTGAGCCTGGAGCTCTGCTGTATGATGCTCTGGATCACTTTGACAGGCACAGCGCAAAGGCTGATGAAAACCTGAGAACTGTTCGCTCCAAGCTACCTCAGGCTGTTGAGGCTTGTATAGATGCCGCA
>CL1479Contig1
GGAGAGATCAAGGAGGGGGATTCTGCTATTGTCGATGTGGATGCTGATGGCAACGTCACAGTGCTTAATGGCGGGAGCGGGGTGCCGGAGACATTGCCGCCACCGGTTGCCGTCTGATTGTTGTGTATAGGAAATAGTAGTAG
>CL1483Contig1
CTTCATCTCTCTCACACACTAACAATGGCCTCAGCTGCAGTCACAGCCGCCGTCTCCGTCCCTTCGTCCAAGTCATCCTCTCTAGTTCTTCCCTCAAGGACCTCCATCTCATCCGCAGATAGGATCGCTTTCGTCAAGACAGG
>CL1487Contig1
TTGCGGAACCTCATTGCCTTTGAGCAGTGCTATCCTGATACAAGAACATACATCACCATCTACGCTGCATTCATGGATTGCATCATCGACACTGCAGAAGATGTGAAGCTTCTCGATATGAAGGGGATTCTGGTGAACAGGTTGAGCACTGACGAGGCCGTGGCTGAGCTCTTCAACAAGCTGTGCGATCAGATACACTATGCTTCTGATAGGAACTATCTTGCAGATGTTTTTGTCAAGGTGAAGAGGTATCATGACACGACGTGGCACAAGTGGAGGGCAGGGCTGGTTCGCGACTATTTCAACAACCCATGGGCGGGCATTGCGGTGGTTGCAGCGGTGGTTCTATT
>CL1491Contig1
AGGTACTGCAATGAGGCCCAGAATCTGAAGAGGCAGTTCAAGTCGTTCGACATGGAACAAGTTCCAAGGGGTTACAATACAGATGCTGACTCTGAAGCAAACAACGCTGTCAATCTTCCTCCTGGCTGCGTGCAGAG
>CL1495Contig1
CTCCCAAAACTTCTTGTTCTCGAGACTTTCGGGGTTGAAGCCGGCAACGCGGGTCTGCAGTTGTTCCCATGATCCTGGAGCACTACCTCCTCCACCTTCTTGTTATGACGAGAAGAGTACCCGCTGACAAATCTAGAAGCA
>CL1499Contig1
TGCGCCGTGAAGTCTAACGTGCTCGCATTCTGGCGGCAGCATTTTGTTCTAGAGGAAAGCATGTTGGAAGTTGACTGCCCGTGCGTCACTCCAGAGGTTGTCCTCAAAGCATCTGGCCATGTCGACAAGTTTACCGACCTGATGGTTAAGGATGAGAAGACTGGGAC
>CL1503Contig1
CCAACACCAAGGACTTCAGTGCCAGGAAGTTTCGGACTACCTAGTGTTTCTCCTGCAAACGGCCCCTCGGGGAGTATATCCGGGGCACATTCATTGGTTGTTAACCCACTGAATGGCTTTATATTGGCCTGTTTTCTGTTT
>CL1507Contig1
TCCCTCATCGGACGCCAAGTCCCACTGTCTCCAGGCCTCGACTCCCTGAGCTCCACACCAGAGAGGCTCCCATCACCGTCAGTGAACTCGACGAGGACGGCAATGTAGTTGGGGTTCGAGCCGACGTCCACATG
>CL1511Contig1
TTGAAATTTCCACTGAAGGCAGAATTTTGGAGAACGATCTTCTCAAGAAGCTCAATCAATTCATGAGGAAGATCAGCTGTCATGAAAGCTTTAACAGCTGCAGAAACTTGTTCAGGGCTCTTGCTTTCAGGCAAGGC
>CL1515Contig1
TGACTGTGATATAGCTGGAGAAGCTGACATAGAGAGCATGATATCTGTTGAGAAGGGCATGAAGGAGCTGGCATCTTTAAAAGTGGAGGATGCTGTCATTTCTATGTTGTCTCAGCATGGGCAACCAAGTTTTGTTTATCAGTCCACTTCAGATAACAGATTACCTGGTGAAGCAAAGGTCATCGAGGCATATGAGCTAAATCAAGAGGAGTCGGAAGATGTTCTTTTTAAGCAGGCATGGGTCACATATTTCTGGAGGAGAGCCAAATTTCATGGTTTGGAAGAAGATGTGGCTGAAGAGCGGCTGCAGTTTTGGGCCAATCGTCATGGCCAACCGCTGACTTCCCATGATGCAATTGATGTGGATAGAGGTCTTAGAGAGTTGCGGAGACTGGGAAT…
>CL1518Contig1
GGGAACTGCTGCAACTCATCGCAGAGAAGCTCACAAGCGTCCCCGACTACATCCGCTTCCGCTCAGTGTGTCCTTCATGGCATTCTAGTGCCCATAAGCTTCCCCCGCATCCCGCGTTGCTACTGCTCTCTTACGACGAAG
>CL1522Contig1
CGCCACGCGTTTAAGATGAGCAGGAGGGTGTTCGAGGTGATAAGGAATGAATACCTGGGCGACGCCTTGCCTGCTCGAAAGCTGAGCTCGGGGAATTCCGAACAGAAGGATGCGGAAGATTCTGCTCTGGATCAGGAGAATGTGGACAC
>CL1526Contig1
TCTCTTCCATCAGAGCCCTCCAGATCCATAACAATCGTACAGGGCTCAATGTCAACACACATCGCCAACCAAATACCTATAGTAGTTTGAGACCTTCCCCTAAAAGCATCCATCTCCCTGAAGTTGGTTCTGAAAAGATTATTCAGCAGAGTACTCTTCCCA
>CL1530Contig1
CTGTATGGACCTACACTTGTAACAGGTTTTGCAAGGATCTTTGGCCAACCAGTCGGGATAATTGGAAATAATGGCATATTATTTACCGAATCTGCTTTGAAGGGGACTCATTTCATCGAAATATGTGCACAGCGCAACATTCCTTTGATATTTTTACAAAA
>CL1534Contig1
TTGGCTACCATTATCCAGTCATGGATTACCCTCCCTATGACGACCTTGGTTACAATGATCCTGCCAACTTTGCATACCCTGACACACTAAGTGAGGCGCAGCTAGCAAAACTCCTTGATGAACCATCAGGAACTGAGGATCATCTTCACTATGAAAAAGCAAGAGAGCGGC
>CL1538Contig1
GTTACTGCCGGAGGTTTTCCTCCCAAAAACAGCAATGTGCTTGTAGTCACCACGTCTACAAATCAAGTGTACGTTTTTGACGTGGAAGCAAAACAATTAGGAGAATGGTCAAGGCGTCATACCTTTCGCTTGCCTAGAAGATTTCAAGAATTCCCAGGGGAGGTCATTG
>CL1542Contig1
GCTAGTGCTCAAACGTGAAGCTGCAGAGAAATATGCTCTCACGATCGCTTTCACTTGCATTATGTGTTCCAGCAGTTGCTTTTATGGTCTGTGTTGCTGCAACTTTAGGGGTGCTGATTTCTGTTTTATGACAGCATGTGTTATTCTTATGATAAGCATAGAT
>CL1545Contig1
TCTTTCTTAGAGAGCTTGTAGTGATGGACTGCCTTCCCAGCATCACCTAGTCTGAAATAAAGACTGGCCAGCCGATTATGCGCGCGATAGTAGGCCGGATCAAGGCGAACCGCCTCCTTGCACTCACCGGCGGCCTCAAGGATCCGGCCCAAGCCCGTCA
>CL1549Contig1
CCTATATCGTTGAATGCTTGAGGCAGTGATCCCCGATCATCAAGCTAAGGACATTGGAGGCAGATACGCAGAATAAACTCCAGTGCTGATAATTTAGTATTGTGTTGTTTGTGATCAACGTGCAAATAGTTGCACAAACAAGAGCTGTACTTTTCTGCTC
>CL1554Contig1
ACTCATATATAATTCCGGGGCCAAAACATACAAAGTTGGCGCTCAGAAGATGGATTATCGAGAAACTAAATACTCCGCAAGTGCTTGTTTGTACCTGAGGTATTTACTGGAGGAAACTTTCGGATCACAACAGAAGGTACCTAATGTTGTATGATTGCCC
>CL1558Contig1
CTGTTAGTGAGAGCAAGAAAAATCTATATTCCGAGGATCACCAGATATCTGCTCTTATTATTGGAAATACTGAACAAAGTAGGCGCATCTTTTTTGCATTGTTCGCTCCGGAACTTGAAGCATACTGCAAGCTGCCAACTTTGTTACAGCCACTTCAAGGTCCTGAA
>CL1561Contig1
ATGGAACCTGATTTTGAGGTTATCAGAGTTCTCACTGAACTGCTGGACCAACTGGATATTGGTCAATACGAGATAAAGCTGAACCACAGAAAGTTACTGGATGGGATGTTAGAGATTTGTGGTGTATCTTCTGACAAATTCAGAACTGTTTGTTCTAG
>CL1565Contig1
CGCAGGATCATCACGTCTTCTGTTCTTCCTCGATCTTTTTCAACTGCTTTCCCTGGCTTGATTGAGCTCAGAGGTGCTGCGTCGGGCAGTCAAAGGCTTAGCACTGCTGCCGCACTCGAGGAGCAACCGATCACCCCACCAGTCAAACCAGAGTACACGCAGCTTCT
>CL1569Contig1
ACCTTATTCCAAGTGTCATCAGCCCTGTGTCCACCAAAACTTTGATTCTTATCTTGATCAGCTTGAGGCCGGCTTCTCCTGTAAGGCGAAAAATCCAAGTCATCATCCTCAGCAGACTCATAATTGGCATAATCTTGTGCAATCTTCTTCGAGTA
>CL1572Contig1
GGTTTCACAGATATGGCAACCTCATGGTCCCATGATCCATCTGATTTCTTGAAAAACCTCACCATGTTGCTGGTCAGAGCACAACCCACAAAGCCAGTGTCTTTCGAAGGGTCATGCAGAAATCTAATTTCTAGAGGTAAAAGGCCGGTGCTTCCGAGGTCCATTGTCTGCTTCAATTCACCACCAGGCCAGCTGTACACATGCAGATGTCTTCCATATAACCCGTCTGCAACATGCTGAGGGTTGAACCCTTTCGTGAAAGCTGCGGGAGCTCCCCACGAAGTGCTAATCATGGTTTTATGTCGTGGTTGATACCAGAAATCGTAGCCAAAAAGTGGGCTGTGGCCTGTTTTCTCCCACCTTCCTTTCACATTGAAATCTGAATCAAGAAGAAGGAAT…
>CL1579Contig1
AAAGCCAAGGCTGACAAGAGGAGGGCCGCTGAAGCGGCAAAGCCTCAGTCCAAGAGGCCCCGTGCAAATGGCTGCACATACAATCCCCGCGTGACTAGCATCCCCCCAGCAGCCAACTTCCCTCCAGAAAAGAGCTTCTACCGGACGCCAGAGAGATATCCATACCCATATGA
>CL1583Contig1
ACTTCGGCTGCACGCCCTGTATGACTCTCCGCCTCTGTATAATGCCTGTCAGTTTGCTCAATGATGGTTATGTTTTGATAGTCTGTATGCTGTAGGGGGTCTAACTAGCAACCCCCTTTCAGTATATATTCTTCAACTGGGTTTAAGTTATGATCCTTGTTGCCTT
>CL1587Contig1
GCTCAGATGTCACTTGACTGGAAGAAAACAAAAGCGGACATAGTCATTGACAACTCGGGTTCAAGAGAGGAGACACGAGCACAGTTTGAAGGTGTCCTAAATCAGGTGACTGGACCTTTGACATGGAAGGAGCGAGCTCGCACCAGGAAAGGAGTTACTTGGATTCT
>CL1591Contig1
GGTGGTGGTGGCAGCTGCTGGTTCTGAATGCCCGACATGTTGCCGGGAGTTGGTGGGTAGCTCCCTGGTGGGTAAGTCTGAACCCTGTTTCCATCAATGTTGTAAACCGTGGTGTAGCCCTGTGGAACGTTAGATTGTGGTCTGTAAGGAGCAGGACTTGCATAAGCACTG
>CL1595Contig1
ATCTCGCTGGAGTTTGGGGTGCGGGCTTAGGATGTTGACGTCGCGGATGACTCCGCTCGCTTGATTGCAATGAGACGCTCGTCGTTGAGCGTCACGCAGTACACCATCCCGAAGCTGCCGGAGCTGCTCGTCGGAAAAACCCATCGGTGATTGATAGGAGGAACTTGTAGGAAAACTCCTCGAATGTTGGGGTGTGGGAAATCATATGCGAGAGAT
>CL1599Contig1
TATCTGCAAGATAGGACTCATAGGAAGCACTTGTTTGCCCTTGAATACTATGTTTAATGTATTGTTCTTCAAAATCTGCCTGCATAGCTGAGAATTCATTGTTTGTGTATTCCTGTATTGCATGTGATAGTAACGAAGGCTTAACATCTTTGACTCCTCTAACTTCTGTCTCCTCATCACTGGATAAGTCTATTACGTCAGGAAGGCT
>CL1603Contig1
AAAGATCCTTTGGTTTATCCATATGTTCTGCTACTAAGCATTCAGTTGCTTCCAGCAGTCCAATATTTATATAAGGAAATGGGTGAGGAAGGATACAATATTGATGCTGTACATATCTCAATCGCTTTAGCGGACCATGGTGTTCTTTCAGAAGGTGCTCGAACTGGTCATAAGCTGGGAGCAATGGATGCC
>CL1607Contig1
TTCTCAGCATCACCTCCTTCGAGAGGCTTTGTCTCGCCGGACCTCGACGGAGGCAAGGATTCAAAGAGACACCAAGGAAGCCGTGAGAAACATGCAGAACAGAGCCGCCGGTGAGGTCTGCGGGTGCTTGAGAGAATGCCGACGGAATTGTTCGCTCGGATACATCACGGACCGGCTTCGCCAAG
>CL1611Contig1
TTCTCCGCAAGCATGCTTATGTCAATACACTGATGTATACGACAATAACTCTCAAAAATGAAGAGACGAGCATTTTCAAGAAACTCATCCCTCAAAGGTACAGTGGTGAAGTTACCATCTTCAACGCGTTTGCCAAGAAAAGGGTCATTCAGTATCACTTCTTCACACTCTCGGAGTTTGTTTTGTGCACCTTCAAAGTCATAGTT
>CL1615Contig1
GAAACATTCAAAGAGTGAAGGGCACGATGACTATGGTCTTCTTGTTAGTGAGAAGGCAAAGAAGTACGCCATCGTCAAGGAGCTCGATGAGCCTGTTATCCTGAAGGAGGGGACAGTTGTTCTTCAGTTTGAAACTAGACTTCAGAACGGACTCGAGTGTGGAGGTGCATATCTAAAATACCTCCGACCCCAGGAGGCCGGATGGATTGCCAAGGAGTTCGACAATGAATC
>CL1619Contig1
CGCCTTCTTCCCGCTGACGAGGCAGTACCTCAGGCAGTCGTCCAGCCGCCGGTCGTTCTTCCCGTCGATGTACCCCTCGGAGCTGAACCCCCGGATCTGGCCAGCGAACCTCGTCGGGAACTTGGACGCGTCGAACCGGTCGATCGGCCCGATCCCGCTCTCCCCCTCGAGAAGCTTCTCGTAGTACCTGTCGACGTCGTTCCCGAACACCGAGACGAGCCCCATTCCGGTGATGACGACCCTCTTCTTCGGATCG
>CL1623Contig1
CCTTCAGCCAGCTTGTCTACAACACAGGAGTCAACTTCGTCACCAAAGGCGCCAAGATTATTGATTCCCACCTGCACTTTTCCAGCAAATAACACTCTATCACCACCTTCTTCATCAATAGAGCTCTCAGGACGTGAAACCTTCGACCTCGAGAGGAAACAGCACGCTTTTACATGATCGCTGTATAAGCTCCGGTTAACTTCGTCATCATAAACGTGAACTACACCGTGCATG
>CL1626Contig1
GTGGACACATCAAGGTATCTATGTGCATCTCCATTGTCACATACTACCAATGTTGACTGCATCGTAGAAAAACTTAGGAAGGATAACATAAAGGTCGGAAACAATTGGGAGGCAATACTATTGTTTGATCAGCTGAATCTTACACAACTCGATATTGCTGGAAATGCCGCTTTTAACGAAGATTTAAGGGACATATTGGTGAAGGTGAT
>CL1630Contig1
TCAAGAGCAATATCCCAATTCTGCATCAAAATCTCTGCAGCAAGTTTCCCCCAAAGTGCACTCAAGCTTCTTTCACTGTTAGTGCACAAAGCACGGTACTGAAACAAGAAATCAGCTGCACCAGAGTAATTTCCACACTCAAACTGGAACTTTGCATACTG
>CL1634Contig1
TGCTGCTCAAGAACAGCAAGAACTCCCTCCCCTTCAACCCCACCTCCATCAATTCCCTCGCCGTCATCGGGCCCAATGCCAACGTTACAAAGACCATGATCGGAAACTACGAAGGCACACCGTGCAAGTACACCACCACTTTACAAGGACTGGCCACGGTGGTGTCCTCCGCGGTGTACCAGCCCGGG
>CL1638Contig1
GTGTTCCCATAGATGGAGTATGAGCTGTTGAAAGCGAGCTTGGAGGCGGCCTGCCATGAACCGTATCTGATAAGAGCTCAAAGTCATCTGCTGCATCACTAGCTACACCCGCAGGAAGAAGACCAAGCTTATGGAGCCTTAAGATGCAATCAAGAATATTTCTCCAACCAATGCGTATGTGATCTCC
>CL1642Contig1
ATCTTGGATCACCAACACTCCCAAGTGGAGACACTGCACGAGAAGCTCAAGGAGGTAAAAGATCGCATTCAAACCACCGAGGCCGATTCCAAGAAGGAACTAGACCTCCTCTGGCGCAGAGTAAAAACAGCCGCCACACTGCTCTCTTACCTGAAATCAAAGGCGAGGCT
>CL1645Contig1
GCCGTGGCATGGGTTCCAGCTTCTTCATCGGCCGAGCTACTATCCTTCTGCAAAGGCGGTGGCAGTGACAAATAAAGGCGGTTTCTAGACGCTAATACTTGGGAGCTCCCTGACCCTTCAATGCATTGTTTGACTATAAGGACGTTGTTAACTGGACCTTTCCCATGCTTAAGTGCCCGGGTAACATGCTGCCTTCTAGTATCCCAAACGCGAACTATACCATCTTCTGAACCAGACACCA
>CL1649Contig1
GTTGGTGCCTCTTGCTCCTTTGGCGCTGAAGGAAATTATTGATAAAAAAATGCCAAGATGTAATGATCCCAAAGAGGTAATTGTGACGTTTGTGGAGTGCATACTTGGGCTAGAAACTGATGAAATTGGAGAGCTTCTTGGTAACACGTTGCTGACGAAGGTGGTGGAACTGCTTGTAGACCTCGA
>CL1653Contig1
GGAAATGTCAAAGAAACAACTATTCAACCTGGAGTCAAAGCAACAGAGTTTTCTGGCAACAATGTCACTGCTGGCTGCATGTTGAGTAATGAAAACACTGCCTCCGATGTCAAGATTACTTACAATAATCAAAGCTACAATCTACCTTCATGGTCTGTCAGCATTCTTCCTGATTGCAAC
>CL1657Contig1
CATAACCAGGCCCTTCAAGTGGCCCTCGCTTCACAGTCGTTCGTGCAACTCGGGTTCCTCATGGCTCTACCCATGGTGATGGAAATAGGTCTAGAGAGGGGATTTCGTGTCGCTCTAAGTGAATTCATCCTGATGCAGTTGCAGCTAGCTTCTGTTTTTTTTACCTTCTCTCTTGGGACCA
>CL1661Contig1
GGTTATTTTATCAAGAAACTGAGTGTAATGGAGCACAATACGAATCCATCGAAACATTCCATACCTAACGACTTCATTAAGTCTAATACAGAGAAGGATGATAGTAATAATATGAACGCTTCCCAAGATTGTCACGAGCAGGTTTCACCTAATGATTTCAGCAAGAACGCTGACTGCGGTAAAAATCCCCTGCA
>CL1665Contig1
CCTGACTGAGCTCCAACCTGGGGAGCACTCTGAAATCCAGGAGGGCCTTGAAACCCCGGTGGCCCTTGAAATCCTTGAGGACCCTGAAACCCGGCCATGTTCTGCTGATATCCAACAGCACCCATCCCTCCATACCCCTGCATGGCTACTGACGCCGCCGGCTGAACCCCCGGAGCTGGAGGAACACTCGTACCTGCAGCACCCCCAAAAGCCGCAGCTAGAGCAGCCGGATTTAGCGAAGCAAGAAGGGCAGGATTCATCCCAAATGCTCCCTGATTCTGCGCTGCAGCCCCCAACAATGCAAGCAGCGCATTTGGCTGCTGCCCAAACCCCTGCGCCATCAGGGTCGCAGTCATATCCGGCATCATTCCAGGCATTGCCGCCATTGGCCCTACTGGA…
>CL1670Contig1
GGGGTCGTCCTCACCCAATTCTCACCGCACTCCTCTGAACACCTCCGTTTCTTCGTTGTGAGCGCGTTCCCGTCACCGACATGACGGTTCTCGTACCGGAGCCTGTTGTTGAAAACAACAATCAAGGGGGGAATTCGGGTGATGGATCCCTGAGCCTTGATGGGGGGTTCTCTGTGCCTGACAACAA
>CL1673Contig1
CCCTCAATCGACAGCCATGGGCCTCCTCTCATGGTGGAAGGGCAACCCCTCCCCTTCTCCGCCGGCGCCAGCACCCGCCAAGCCCAATTCCGACCGCTCCTCCGCCCAAGACGCCCCTCAAGAGGTCCCCGGCCTCAACGGCGCCGTCGAGGT
>CL1677Contig1
GAAAATAATAAATAACACTTCACCAAGTAAAAACAAAACAACCAGAAACGAGAGGAGAAATATACAATTTCCTGCTTTCCGCGTCGCAGAAACTTAGAAACAATCACGAGGCAAAAATTATGATAAAAAAGAAGCAGAAGAAATGTCAGCACTCAGC
>CL1681Contig1
CATTAAGATCAGTGGGACGGTGGCAGGAGTCCCGAAAGGGATGTGGGTGTACAGACCCAGGGAATGCACTGTACAGTACAAAAGAAGGCCAGCCTTGTTCTCGAAACTACAGCAAGAAGAGATAAGAGTTTAAATCTTCTTTCAGATACAGACATGTATTTCTTACAATACAAACCTATAATTCTTACGATGTACATATGTACAAGGAATGATCTACAGGAT
>CL1685Contig1
TGCCAACTTGGATTCAACCCCAGATCAACATGCTGTGACTGAAAATGCAACGCTTGATACGATCAACTCGGAATCAACCCAAGATCAGCATATTGCAGCTGAAAATTCAACTTTGGGCGAAGATCAGCAGAAGTCAGAGTTTGTATTGGATCC
>CL1689Contig1
AATTTCAGCATTGTTGAGATGTCCAGTGAGAACCACAAGAACCATCATGTACCAAATCTCCAGGCAGAGCATCACAGCAGACGCGACAGAGAGCTTGACAAACCCCCACAGCTCCCTGAACGCGTCCCACGAGAACCCCGTCCACCCTTCCCT
>CL1693Contig1
TATGGTGGAGGTTCAGCTGAGATATCCTCTTCAATTGCTGTGGAAGCTGCTGCAGACAAGTACCCAGGAGTTGAGCAGTATGCGATCAGGTCCTTTGCTGAAGCTTTAGATGCTGTTCCTATGGCTTTGGCTGAAAACAGTGGCCTCCAACCTATCAA
>CL1698Contig1
CTAGGACAAATCTCAGAAGGTGAAGGTAATACCGTACGGATCGGAAGTGGCAACCAGGCGCAAGGAAAAAATTCAGTTTCGTTTGATGACGATGAACCAAAATTTCCTCACCCTCCAGCTGCTATTGGGGTAGGTTTTGGACTCTACCATGGTTA
>CL1700Contig1
CTCCGCCTCCGCCGCGTGTTCGACATCTTCGACCAGGACAGCGACGGCCAGATCACCATCCCGGAGCTCTCCATGGCACTCGACCGCCTCGGCCTCGGCGCCGACCAGGCCGAGCTAGCCTCGACCGTGTCGTCGTTCATCCGGCCCGACCGCGAGGG
>CL1704Contig1
CGCCTTGTCCCTCGATTCTCCCATGTTGGCAACGGGGATGGCGTGTAGTATGATACTGGACCACGATGGATTGGGTCAGGTTCACGACTGACTGGATTGGGTCCATGTTGAACACCGTGATACATAGAATCAATCTCTGGTTGAACCGGACCGTGATACCC
>CL1708Contig1
GATGCACCCAAATAAGACTAAGCTGGGGTCTCCGGTATTTCATATGTTGCTCTTCTCACGTAGTCTCCTTCAGCAACGCACCCTTCACATCCTAAACCCGCAAGTGCTCCGGCCTCCTGATGCAGTTTAATAGGACGAAGCATGAAAACATTTGTTGTGAACTGAGACAAGTCAGCTCGAGCGCTTCGCGAGCTCCTCAACAGCTTGCTTCCACTGCCAGGCTCTTTCTTTGGCGTCCTCAAATGATCTAACCTTCACTGGCTGGGACATGCAGATCTTGAAACTTGTAGCATTTACTACTTGGATGGTGAGCTCGCTAGGGTTACCGGACCACAGCACTTTTCGTCTCTCTATCTTGTTAGGATCAACGTAGATCAACTTGGGTTTGTCAGTTAGGAT…
>CL1712Contig1
GGAGTTGGTGCTGCCAAAACCTCCGACCATTGACAGCAAGAACGAAGAGAGAACTGAATGTGGAATCTGTTACGCTCAATATCTGCCTGTTGATGACGAGCTTGGAGACTGCAGCGGAGGTTCCCCTGACTACACATGTGAGAATTCCAGTTGCAGCAAAGCCTTCCACACTTTGTGCTTGCAAGACTGG
>CL1719Contig1
AACCCTTCCAACTTCACTGACATAGGTGGTGGAGTATTGGGTTGTAGAGGCTTCCACTCCAGTTTTAGAACCTCACAGGGGGGTCTATCCCTTAACATAGATGTCTCAACAACCATGATTGTCAGACCAGGGCCAGTGGTTGATTTTTTGATTGAG
>CL1723Contig1
GCACTGCGGTCGGCGTTCAAGGCCAAGATGACGCAGTACCCGACCGCACCCGCATCGGGGATCCTCGACACTTGCTACGACCTGAGCAAGTACTCGACGGTGACCATTCCGACCATAGTGTTGCAGTACCGGGGG
>CL1727Contig1
ATCATGCAACTTCTTCACATGACCTTTAACTGTTTCAAGCTCTTTCGGCGCTCCAGATTTCCCGAGTGAAAACGAGTTTCTAATTTCTCCATTCACCAAAGCTCGCAAATCATTGAACGCCTCAGCCCACAAGAACTCGCCAGA
>CL1731Contig1
TTCGATAGATGGCTTGCTCCCGAAGAGGAATCTGATACTCTCCAAGCTGAAGCTGGCCCTCCCGATGAAGCAGTTGAGCCTTCCATGGGATCTGGACGTTTTGCGCGTGCATATTTGCTCGGGTATAATTGTGCTGATGAGAAGGAGCTCGA
>CL1734Contig1
GGAGGGACAAGAAGATAGTGGAGAATCTCTCTACCGCTGGAAATTAGGGTGCGGGCTGTCTGGGGTGCTGGGGAGATCCTTCTTGTATGTCACATTTGATGGAAAATAATGCTCAAATCAGGACACCGACAATACCCTTCATCGGCTCATTG
>CL1739Contig1
CCAATCCAAATCTAGACCTTGGCAGCATCGTCTACTTGTTAGGCCACACTGACCAAAAAGAACTCACAGTGGGAGAAGGCAAAGTAGTGATAGCTACCGACAACCTCATCAAGCTCTCCACTGATGGAGTAACATGGTGTCCGGGCTCTGCCGGTTTCGACGTCCAAGGAAACCTAGCCTTCATGGTTTGCGATCCGATGAAACTC
>CL1743Contig1
CCTTTCCTCTACTCTCCTCGCTTCTTATCATCCACGGCGATCTCCTCCCCTCTTCGAGGCTCGACGCCCTTTGCTCCTCTCAGTCGATCCGGAGCCTCGACGTCGATCTCGAGCCCATGGATCCCTTATGGAGTGCAGAAGAGGAGCATGTTTATTCAAACACAATCTACGCCCAATCCGATGTCTCTCATGTTTTATCC
>CL1747Contig1
GAAGAAGCCGCTCGAAGGTTCCCTGTATGGCGAGCGTGGGGGGTTCATGGTGGCAGTCAAATACGTGGCGCTGCTCTTTGTGTTCCTGCTATCCTTCGTCTGCCACACTCTCTCCATCAGGCTCATGAACCAGGCCGGCTTCCTCATCAACATCCCCGTTGATGGTGTTAGTGAGAATCATGAGGAGTATGTGTGTGACTTGTTTCAGAAGGGCTTTATCCTGCAGAATGTGGGCAACAGGTTGTTCTATGCTGCGATTCCGCTGTTGCTGTGGATATTTGGTCCTTG
>CL1750Contig1
TACTTTCGTCGATTCTTCCCTGTTTCCTCAAAGATCTCTCGAGTTCCCGCTGGATTCCCGCTATAAGTAGCGGGGCGCCACCGAGGACCGATCAACGGAGGCCGAGGGGTCTGATTCAGGAAAAGAGAGTCATCGATCACTACTCATCT
>CL1754Contig1
CATTCAAGCATATTCCAAAGAAAGGGATGCTTCTCTTTGACACTGCACAGTTTGATGGAATTCTGAAGAAAATAACTGAATTCAACACTGGACTTCTGTCAACCATGGAGACAAGCTCATTATCCTTGTCGGATTTTGAGTTGACGAGGTTG
>CL1759Contig1
CATCAGCCTTGCAGTGTGTCCTGAACTCTGATATGGAAAGAATCCAGTTGTTGGACGAGGAAGCCCGCCTGCTCGCAGAACAGAGAGAACAAGAGTTTGATGCTGAGGCTGGAAAAAAAAATGGTGTTCCTAATGGGGGACTCGATAA
>CL1763Contig1
TTGCATCACAAGCAGCTTTTACATCTCATCCTCGAGGTCCTCTTCCATTGTATGATGTACATCAGACGGCATGCCCTCTACAACTATTTCATCGATAGCTACCAGAGAATCCTGATTGTTCGGGTTAGTAAGAAGTTCCTTGTTATCGCCCTC
>CL1767Contig1
CCCTCTTCAACTGTCTAGATCCAGTCACTCTCATTCTACTGCCTTGTTCACAAAGCTGCATAAACGAAAATCGAGCATTCTAACAAAGACTGATTAACTTCAACTTTTGTACAGATACAAATGAACTCTCAAGGAACAGCCAAGGATCCAGCTTGATCAAGAGA
>CL1771Contig1
GTGGATCCTCCAAAAAGTGACGGCTGAACTTGAAGCCAAGTTGCAACCTCAGCATCAGCATATAACATGAGTCATTTTCTCCTCCCCCCACTCACAGCAGCCAGTTTGCTGAGCAATGAAGTTTGTGTCAGTGACAGCACAGAATGGTATT
>CL1774Contig1
AATCCTCATCATCAAAAAGCCCAGCAAAAGATAAGAGCAATGGAAGTGCTAAGGCCTCGAAGAAGCTGAAAACTGTCGAGTCCCCTAAGAAGATCAAAGATGCTCCTAAAAGAGATTCAAAGGAGAAATTATCTGGCAAAAAGGTGGCCAAGGACAAATCCAAGTCAACAAAAACTAAGGACTCTGGCCCAAGCAAGGAAGAATTTAGGGAGCGTATCTGCGAGATACTGAAAAAAGTTGATTTCAACACTGCCACTTTCACGGATATTCTCAAGGAACTTTCAAATCAATATAAGATAGACTTGATGCCGAAAAAGGCTGCTATCAAACTAATGATACAAGAAGAGCTGACTAAACTAGCCGAAGAGGATGATGACGATGAAGATGAAGATGGTGACG…
>CL1779Contig1
CCTGAAGGTGCAGTTATCATCCGAGACAAAGTGGATGTACTAACAAGGGTTAAGAAGCTGGCGGCGGGCATGAGATGGAACACAAAGATGACTGACCATGAGGACGGCCCTCTGGTGGACGAGAAGATACTGTATGTCGTGAAGCA
>CL1783Contig1
AGGCTTCAGCACTTCCTTTGGAATATTTTCCGCTCCAATTTTCCCGAGAAGGAGGAGAGGACAGATCAGGACTTTCTGTGAAGCCGGGAGTACAAGGTCTCGGAGTAGATTTATGATTCTCTGCATCACTTGAATCTGCTTGGACCTCACTCAAAAA
>CL1787Contig1
CTGGTGGCGGAATCAAGCTCAACAGAAGCTGTCCGTGTTCTTGGCCTTAGAATTTCTTCAGAGTGCCCGTCTGTTTCTTCCGCATCCTCAGAGTGTTGACTCCCACCAAAACTTGGACACCTCTTGTAGAATCCACTGGAATCATACACCATGACCCTGA
>CL1791Contig1
TTGAAGGTCTCATCACCGACTTCAAAGACAACATCTGAGCCAACTCCCGACGCTAGCATTTGCTCCAGACAACAAACGATATCAGACGGTGGTACAGGAATTGTTGTAGGTTTTTCGGCTCGGAATGTAACAACACCAACTTTACACTTTATGATCAAGCAATCATCCTTAAGAAAATCAGATG
>CL1794Contig1
GCAAAGGATGGCAGAGATTCCACAAAAGTACCCTCAAAGATTCCAGAGAAGCCTCTTAGTGGGAAATCAAGACTTGACAAGTCCTCTGGAAAGACTAAAGATAAAAGCGTGTTGGAACAGTTCTGCATTGACTTAACTGCTCGTGCTAGTGAAGGACTC
>CL1798Contig1
TTCGCTTTGGATGTGCTTGTTCTTGTGCTGGACCTTCTAGTGGTGTTAGTTTGGTACCAATAGCTAATGGAATGTCTTTGTTCTTGCGATTTCTCTGCGAGTTTGTGCTTGTCAACTGATAATTTCCCAACTCTGTTATGCAAAAAGTGGTTATGCAAAAATGATTATGGCGTAAATCTGCCATCTAGTTCAACCTGTGCGCGCTTGATTTTTAAAAA
>CL1802Contig1
AGATGATTGGAGAGGCGATTGGGGCGCTGAAAGAAAGGACTGGATCGAGCCAGTACGCGATCGCCAAGTTCATCGAGGACAAGCACAAGGCGAAGTTGCCACCCAATTTCAAGAAGCTGTTGCTGGTTCAGTTGAAGAAGCTCACCGCCGGTGG
>CL1806Contig1
ACAAGGACCTCATTTCTATCATTGATCACAAAGCCCCCAACTCCAACTTGATGCGAAGCATTGGCAGGAAGCATGCATGGGCCTTCGGGAATCCAATAAGTAAGCATAACATATGATTCCTCGGCATGATGGTACTTGAACCCTTGCTTGATTGCAACTGGCACAAGCTCCGAGTAGTCAGCTGGTAACTTAAGCCATACTCCTTTCTTTCCCTGTAATTTCCAATTATAAAGAGATGCCTGAAGAACAGAAGAGAAAACACTCGCTTTCTCAGGTAACATCTCAGGATCAACAATCATTCCTCCATATTCATCTTCATAAGCATCTAGCACAAAGCCTTCGCTGTATGAACTCCATGAAGAATCCAATCCCTTGCTGCCATGTATCCAAGATAAACCA…
>CL1811Contig1
GAGAAAAACGCCGAACTGAAGCAGCAGATCAAAGATTTGACCGTGAAACTCCAACAAGCCGAACAAGGGAAAGATCAGGCCCAAAAGCAATTCTTAGCCCTCGGAGAGCAGCACAAAGCTGGGCCATTCGGCACTGTGAAGGCCTTGAGAACAAACCCAAC
>CL1815Contig1
AGTGCAGGATCTTCCGCCAAAAGCGCCTTCTCACGATCGCCGAAATCGATGTGGTATCCGCGACGAGAAAGATGAGATTCGCCCTGTGAAGAGGAACGGAGGGTGGAGAAGAGAGTGGATTTGGAAAGCGCCATGGCCATGGTGATTGTTCTCACTGTTGAAACCCTCCTCGAAAAAAAGGGGAGAGATCTTCG
>CL1819Contig1
ATGTCTTTCAGTTCCAGAAAATCATCACTCTGACCTGGAGAACCATAAGACTGATCTTCCTTACACTGATTTTCCAATATGTTCTCAGTATTATTTCTGCTATTATCAGATACTTC
>CL1823Contig1
ATGATGTCCATGTGAAGCCAATCGGCGCCGCAACGGAGCATGAGCTCGGCCTCCGACGCAAGGTTCGCAAAGTCCGACGACAGCATCGACGGCGCAATCTTCGCCGCCACCGGTGCCGTGGTTGCCGCCATTGTTTGTAGATTTTTCTCTCTCTAGACTTGTGCAAAGAAAATTGAGAGAGAGAGAGAGAGAGAGAG
>CL1827Contig1
CACTTCACGGCTTCTCCTTGCATAGATTCTAAAGGGAAGCCAGTCGAGGTCTCAAAAATGAGGCTATTCAGAAATATGAAAGAATTCTCCTCCTATATTCAGGACGATACAATTCAGAAAGGCGG
>CL1831Contig1
AGTTTGTATGTGAAGAGGGCTTTTCTGCTCTGATTAGGGAAGGTACGGTGCTGAATCGACCTTATAGCTTAAACCAGCTGTAACACTGAAGAGATTCATCTAGAGTCTACTCGCTGAAACTAATGTTGTATATATTCTACTCTTCTCTAGGTAACTTTATTGTCATCTGCTAATATTTATACTATTTATTTGGGTG
>CL1834Contig1
CCCCAACTTTGATCTAGGGTTTCTAAATTTTCGATCAAATTTCTCACCAATCGGAACTGGAATTTGGGGCGAGATGACTGTGCTGCCGATGGAAGCGCTGCCCCTAGGGTTCCGCTTCCGCCCCA
>CL1838Contig1
GGAAAAAGACCAGATCTCATTTGCAGCAGATGCTGGGTGATCTGTTTACACTCCATCCAGAAGTGAGACAGGACCTGAAACGTCAGTCAAATCCCACATTGGAGTGGTTGCATGATATGGT
>CL1842Contig1
TGGCTTTGGTAGAGGTGGCTTTGGTGGTGCTGCCGGTGGAGGCGCTGGAGTAGGCGGGGGCGCTGGCGGAGGGAGTGAAGATGGCGGAGGATCCAGCGGTGGTGACGAAGGAGGGCG
>CL1846Contig1
ACGCAAGAGATTGGAGTTTGATTGTGTTTGTGCGTCGAAGAGGTTGTGTTTTCTTGAAGGAGGCGCACTTGATGCGAAGGGTTTGGAGGTTAGTGCATCAGAATTGCTGTGTTTGTCCCTCCCTATACACAAAGTAATGACTGTTGTAGCATAATCTATATAAACTGAGCATAGTTATGAGTGTG
>CL1850Contig1
GTTCAGCGTGATATTGGAAGAATTCTGCAGATTCACGAGGGACATAGCGTGGGAGGTGTTGAAAGGGATATGGGAAAGTCTCGGACTAGAGGAAAGCACCGTCAAGGAAGCATTGGG
>CL1854Contig1
TGATGTGAGTAATCTTACATTTTTTGTATATTAGTTCACGATATTAACGAGGGGAATAACGAAGTATGCAAATTTAAAACTTCGTTATACAAAGTGAATGAGTCTCAGCTGAAGAATGATCGTATGACCTCTTTTTCGTATGGAGGAGAGAGAGATCTACATATTCTTTTAGCCTTATTAAGGCTTTGAATGTAAAGGCCACACGCAATACGAATAAAACAATATATATGTGTGATTGGATAAAGTGATACATTG
>CL1859Contig1
ATAGGACTGCCCTTGAAATATTTGCTGAAACCATCTTCATTACCACAGTATTTGTGAACCACCTTGTAGACTTCGATCAGGAGACTCGGAAACCGACTAGAGAAGTACCAGTCAAATCCTTCTGGTACAGGTCCCAGAATCCCCTGAAGCTCTTCTGG
>CL1863Contig1
GACACAGTGAAAGTTGTTGATATGTTTGAGTCTGCATCGATTTTGACATCCACAAGAGTGTTCTTATATTTGTACTGGGTTCCAACATCAAAGGCGTAAATCCCTCCTTTCTTCAG
>CL1866Contig1
GCATCAACCCTGCTTTGCATTGTTCCTGAGATAAGGATTTGGACAAGAAGTGGTACTGCACCAGAGGCGATAATAGCCGGTCTGTTGGCAGTTGAAGCTGAGAGGGTCAGCACTGCAGCAGT
>CL1870Contig1
GTTGCCAAAGGATCCTAATTGCCCTGCATCATACTCTAAGCTTCGCGATGATGCAAACTTCAGCTCAGCTCCATGCCATTGAATGCGCAATAACAACACAAACCTCCATGGAGGAGGAGGAGGAGGAGGAGG
>CL1875Contig1
GGGAACTAGTATGAGTTTTAGGAATAGAACATATTGTGATTGTAGAATGTGTTAGGTGCTTTTCTTCGTCTTTGCCCATATGTCTGTACGTGTTATATTTATGTGTACTTTCTTTGGGTT
>CL1879Contig1
GGAAATAGAACAGACTACTTCATTTCCTGCTGAAGATTACAAAGTCAACAAGAGATGTGAAGATGCCACGACTGATCTGAGGTCTACAGAGCAATCTTCTCGGGCTAAGATGGATGATCT
>CL1882Contig1
ACACTCAAATTGCTCTAAGCTTCCATGAGAGTAGAAGTTAATATAGATCTTAAAACCCTGCACGCCCAGAACAACTCAAGAGAGGGTAACAGGTTCTGATTTCAGCATGAAGTGCTCAAACACTGTTGAAGATGTTTAATTACTTCAAGGTTGCAGTGCAATTACCTCTTATAGCTCTTTTAGTTCACAAAGCCTAGCACGCCCAGGGTTGAGCAATGATTCTGACATTACCCATCCCTGGTTGGCTGCTTTCTTTTTGAAGACCTCATACGAAGACGAAACAACTCTTTGGGACTCTGATATATAATCCACAAAGTCTGCATTTGTAGGCATGACCTGGCTCGAGGAGGAATCCATAGTTTCGATTGATTTAGGGTGGCCATGCTTCTTCAACGTTTT…
>CL1887Contig1
GATGAGCTTGAGGCTAAATTTTTTGAGGAAAGAGCCGCACTTGAAGCAAAATACCAGAAGCTATATGAACCACTATACACCAAGCGCTATGAAATCGTGAACGGTGTGGTTGAAGTTGA
>CL1891Contig1
GCCCGTCCACGAAGTTCAGCACCCCTGACAAGCTCACGGAGGCAACGGATACCCTGGATGAATCGCGGCCATCCCCGCCGCCTTTGGGGAAATCGTCAACGTCGGGGTTGGGCAGGGGAGCAATCTTGCTCCTGTGATTCTTCTTCTTGCGGTCGGAGAGGTCGAG
>CL1895Contig1
CCGCCAGGTATCATGTGGCCTGATTTATACTAAGATGAACGCAGAAGCATCAATGATCGATGTCTGTATCCGATACTTCAACTATTATTGATATGATGTTTACAAAATGAAGAATAAAATGCTGCAGTTGAATGAATC
>CL1899Contig1
CTGGCATTCAACGTGGACTGGAGGAGAGGACCAATAACCATAGACGGGCAAACAGTCACAACATCTAGTCCATGTTTATCTGCATAGTCCAGAGCCTCCTTCTCTGCTAATGTCTTTG
>CL1903Contig1
GGTTGCCTTGTGTACGAGTACATGGCCAGTGGAAGCCTTGACGATCGCCTGTTCAGGAGAGGAAACACCCCGGTCATCCCATGGCAGCATAGGTTCCGCATTGCTGCTGAGATTGCGACTGGCCT
>CL1907Contig1
GAGAGGTTGAACACCTTCACGTCCTCCCTCATCCGGAACCTGTTCACGACGCGCGCAGACAGGGACGGAGCCGGGGAGAACATGGAGACATTGAGCACCAACGCGTCGACGTCCGTGGGCTT
>CL1910Contig1
TGACAATTTAAAGTTAACTGGAGATACATTAGCGTCAAATAAGTAGCCAACACAGCCAAATCCACATAACTCAAAATTCATTTTCTCAGATTATTTGTCGACCTCCATTGCTTGTTCTGC
>CL1914Contig1
AAAATGTTGAGCCATGTAACTAATTCTGTTAGCATCAATGCTCTCAACTTCAGTTACATCCACAGTTCCGTTCTCAGTTATGTAGATATCCGGGTCATTGTATCTATCCTTAATGTAGAGCAA
>CL1918Contig1
TCCTTTGGTGAAGTTTTGCCGCACAAGCCACAACAATCCCTCCTTTTCCTCTTCCTCGTCGTCTCATCGCCATTTGGTGATTTCGCCTTCCAACATTTCCAGATGTTGTTGGACTCCTTTGATGGTCTGAAGCAA
>CL1921Contig1
CTGCTCCGCTCGCGATCCCCTCCCTCGATCGAGTTCCCCCACCACGAGTTTGCTCAAATCAATGACATCTCCGACACCGCCACCTTATACCAAGAAGAGATGCTATACCGCTCCTTCTG
>CL1925Contig1
CTGGCCATCGAGCTCAGCTTGCCGCACCCTGACGGCGAGCAGAACGGTGCTGTGAACCAAGTCTTCACCCCCACGGAACAAACAGGGGCCAAGGGCGCAATCTGGCAGTTGGCCAAGGCCTACGTCGGTGT
>CL1929Contig1
GCAAAGACATTCTTGATGTCGGATGTTGTCGTGGTCGAAATCAAGGAGCCGGAGCCTGTCCCTGCTAGTAGCCCAATGGACAATTCAGGTTACGGGTACTAGTAAGTCTTGATTGGGAGGCA
>CL1933Contig1
CTTTATTCCCAAACAAGGTTCATTGGATGGCCTCCCCGAAGAAATTTTAGAAGTAATTGCTGAGAAGATACATCATGCAGCAGACTTCCTTCACTTTGCTGCAGTAAGCAAATCATTTAGAAAGGTTGCCTTGCTGAATCGTCACCGCCTTC
>CL1937Contig1
CTCCTTCCTCTGGCCTTCCTTCTTGCTGCTCCCTTCCTTGGTTCATCATCTCCATCAGAGATTCAAGACAACGGCAGGGTGCTGCAGCTCCCAGGGCAGTCCTTTGATGTGAGCTTTGCCCATTACTCTGGGTACATCACAGTTGATGAG
>CL1941Contig1
ATGGCCACGCTCAACTCCACCCTCAAGCTCAGCTTCAGGAACACCGGCACCTTCTTCGGCGTCCATGTCACCTCCACCCCCATCGACCTCACCTACTACCAGCTCGCCCTCGCAACCGGCAGCATCCAGGAGTTCTACCAGTCGAGGAAGAGCCAG
>CL1945Contig1
TAACAAATACCTGGCCAGATGTGCCGGAGTCTGCAATTTATTTCATAGAAGATGGCAGGAAGGTAGCTGCTGCTTAGCTCACTCGTTGTAGCGACTTTTTCCGAGAGCAAATTATGAAGACAATATACTGAGACTTCCAAACCATGAGGATCCAAAACCTCGGTTCATCAAAGCACTTTGTACAACTGAATGCATATTGTGTAACTTTATTTATTTTTTCCTGTTGGAGACAGTGTTTGCAGCAAAATTTAACACTTTGC
>CL1949Contig1
ACACAAGGCACCCTGCGGAAGGAGACGGGGACAATGCCAGCGCGGTACTGGGCAATCTGTAAAAAGACGGGCTCGGCGAGGTCAAAGTGCTGGAGGGGAGGGTTGCACCAACCGCCGTTGTCGTTGGCCTCAGCGAAGTT
>CL1953Contig1
GACATCATGCTTGATAATAAGTATGAGGTCAAGTGGTGGCAGACCACCTTTGGTACCATCGCCGGCTGCATAGGTCTCTACATCATAGCCATAGGTTGGGGCAAGAAGGGCGGATTGCTCCA
>CL1957Contig1
AGGTCTGCGCTTTACTCGAACCAGCAGCACCCAGCAGGTCCGGCGATGGTTCACCCGGCGTCAGAGGAACTGGCGAAAGGGCCAAAATGGTCGGACCTGCTTGAACCTGGAGTCAAGTC
>CL1961Contig1
CATGCAAAGATCGATTTTGATGAAGAAAGATCACATGCCTGCTGAAGGACCGATTGGTGACGGACTCTTTCAGAAAGTCGTCATTGTCTATAGCTCTGAACCTGCACTGGGAGACAGAAATGTTGATGAGGTCCTGAAACAGAGGTGCGCAGAGGCTGAAGCATTGGCT
>CL1965Contig1
GCTGGGTTTCCTCCTTGAGTGTTTGGGCTTCACAGGCGAATTGTTTGGCGAGTTACAGCCGAAAGTACGGTATATGATCGCATTATAGGGGAGCTGCTTGTTGTAAAGGGGTGATTT
>CL1969Contig1
TCTGCCGCCATCTCTCCCATACGCAGAGCTCGACGATCCGGGCTCCATCGCAGCTACACTCTGCTCGCAGACCGAGGCTGCGAAATTGCAGAAGCCATCTTCCCACACTAGTATCCAGTTCCTTCTGTTTCCTCTAGTCCTATCATACATCCCCCCTTGCAGATCCCACTTTGGCGGTGGGTAGTTGCGCGGCAAGATCCTCCAGAAAACCGCATAGACCCACTGTGAGTCCTCATTCACGCACAGGCTCCTCAGGGTGTGCTGCAGGAGATGAGTCACTGCTAGAGGATTGATCTGTTGCTGTTCCTCCATTGATCAGAGAAGATGAGATTTTAATTTGAGAGAAGAAACCATTTGCTTGTAACAAAGGAAAGAT
>CL1973Contig1
CCTCGGCTCCAATCATGGATGGCTGCTGCTCTGCGACGACAACGATAGGGCTCAAATGTATCAGCCGCTCCTCTTCAATCCCGTCACGGGTGCCTGCATACAACTTCCGCCGTCACTCGACATAGCCGGGCCGTCCTAC
>CL1977Contig1
AAGGCGTCCTGGATCACACCCTCGGCCTCAATGAAGGAGAAGGTCCCTCCCGAGTTCTCAGAGATGGAGTGCATTGACGCAGAGTCATGGTCCGCTCCGAAACCAAACGTGTGCACTGGTGTCTGCTCACCCGTGCCACTGGCAACTTGGATGGAAGATGGTACAAGTGAGCGGTAGTCAGGACCTGCACCATTGGTGGACGAGGCAGTGTAAGTGTCTTGGCCATCGGAGAGGAGTATGATGCTGCACACTGGGTTCTTCTCCTTCCGCTC
>CL1981Contig1
GTGGGGGGCAAGTTTTGCATTCTTTGTCTTCACAGGATTTGTAGTCTGGTTTCTGGAACACCGAATCAATGATGAATTCAGAGGCAACGCATCTAATCAACTTGGCACCATCTTCTACTTCGCCTTCTCCACGCTCGTCTTCGCTCACAGGGAGAAGGTGCTGAGCAACCTGTCGAGGATTGTAGTGATAATATGGGTGTTTGTGGTCCTTGTACTGCAGTCCAGTTACACTGCTAGCTTAACCTCGAAGCTTACGGTGGAACAGCTGCAACCAACCGTGACTGATGTAAGTGAGCTTCTGAAGAATGGAGACACAGTTGGTTACCTGAACGACTCATTTCTGCCAAGTCTTTTAAAGCGGTTGGGCTTTGACAAGTCCAAGATTATTCCCTACAATTC…
>CL1990Contig1
AACAGTGGAGAAGCATTTGCAAAGATGTGCTGAATTGCGTTCTAAATGGATTTGGAATGGTTTATTGAAGGAAGCTGATGCTGCAATCACTGCAGGAGCTGATCTTTCTCCTCTGCTCTTGGCAATGAGAGCTGAAGCACTTCTGCGGCTCCACATGGTCAAGGAAGCTGAGTCAACCCTGAAACGCCTGCCCAAGGGCATGGATTCGCTCACACCTTCTTCATCCCCAT
>CL1993Contig1
TTTATTGCGTTGACCGCAATGTCTCACGATGCCTTCACAGCGTCGCGACCACTGACGCATCTCAAAGTGGCCTCTTGATGCCTTCACGGGCGATACGATCTCCCTCCGACTTTC
>CL1997Contig1
GTCTGGAAGTCTTGTTCATGTGCAAGTTATGCTATGCTAAACCAGTTATGCCTGTGGGAAATAAAGAAACTTTGAACACACAAGTACACACAGAGGGGAAGAGTGAGCACTGTTTTTCACGAGGGCCAAATCAGCTTCAGGCAGGTTTTAAGAGCTTGCTCCAGAGCAGAAATCATACTCCTGTTCAGCCAGTTGGGAAATTGGAGGCCTCTTTGGTGACTAGATCTGCTCC
>CL2001Contig1
CGGACAGCATCAGCCACTCCAATGTCCAGTCTGCGTAACAAATTGCCTCGCCTGACAGAATGTAAAAGCACGCCTGAAGTGTAGGAGCTTGATGCCGTGATGCCCAAGTCGGAACTGACCGAACAACAAACAATTTCTCCAACATGACCTCTTAAAACGTGTATAGGGCCTTCGATGCGGCACTTCTGGATGATTTCAGATGAGCTGTTATTACTTGAGAGTGGGCTCGTTGGTGTTTTTGCAGAAGCGGGAGATGTGTTTGAACCAGTATTCAATTGAGAAGGCGAGGCGCGATGTACTCTCCATAGTAAAACCAAGGAGTCCCTAGATCCTG
>CL2005Contig1
ATTTCTCAGCAGCACAGTATCCACTCTAGGGTTCCTCCTCTCTCCGGCGGCCAAAACGCTGCAAACAGTCGCCGGCGGTCGAGGTCTTAGTTTGTTGCACGCAGACCGTCGTCT
>CL2009Contig1
CACGGTAGAAACATCATATGCATCTCTCTCTTCCTCATGGCTACTCTTTGGTACATCACGAGTTTCCCGAAAATTGGAACACTTGTTAGCATTTGCTTGTTCCTTCATCTCCTCTTTCTGGGGTGGAGTTCCTTCTTCCATTGAGA
>CL2017Contig1
CCATCGAGTTATCTTTTTGAGGAAGGACCTCTTGGCATTGGAAGCTGTGGCAAAGAAGTTTGAACAGGAAGATGGAATTCTAGTAAAGGTCCAAGCACAACTGCTTCTGGGTGATAAATCTCTACACTCATCTTTATTCCTGTGCAACCAAGATGACGGCTATAAACCATATTGCAAAATAGAACTTGAAGAAGGTAATGTAATTTTGGAAGAAGTGAAGGGGATTGCACAAGACTTGAATTGCATGCCTCGTGAAAAGTGCCTTAGATCTGGTGCCCAGGAATCCATCTCTTCTGGAGAATCTACTTTGTCTTATCAAGGGCCAGATGAAAGGCTCTTGCAAAGTGGTTATGCAGACTCTGGTGGAGCGAAATCCATACAATCAAAATGTCCTCAGAG…
>CL2022Contig1
ATTTGTCCGCGAACGCCCAAATCTGGCCCGTCTCCAAGAGGTCGGCTTCGCCATTCTCCGCCTTCTTCTTCGTCGGTGGTCTCCCTCGTCCAACTCCCTTCTTCTTCGGTGGTCTTCCGCGCTTCCTCTTCTCCGGGACTTCGGGGTCGGCGCGGTGGTCGTCGTCGGCCATGGCTGGTTGAGGAGGAGGGAGAGTGAGGGGAGTGGTTTCCTTTTTCTGTATCTTCG
>CL2026Contig1
CGTAAGAGAAGGCCTAAGAAGAAAAAGCAGGCGAACACAGGATGCGGTTGATTATTCATGGAGCAGTTCCCCCATATATGTTTTGTGCTTGTTAACAGGAAGGGAAACTTGTTAGCTCTGTTCCAGAAAGATGAACACAACAAGCGATGTAATATCCATGTAACCCTCTTTATTGGTCGACACCGTGTATTTCTCTTTGAGATTCATAGGCGTGTATTTTATTTTGGTCCTGGTTCCTAGCAGACATATTCATGTATCTGATGCTCATCAGTGAACTGTGATTTCTTTCCACTGCAGTGCTCTCCCCTGTTCCATC
>CL2033Contig1
TTGAAGAAATGCCCGGTGCCATCTGGAAGAGGCTCTGCCTTCAGGATCTTCCGAACTTTGCCTTCATCACTGTGGAAAAGCTAGATTGATAATTAGTATTGG
>CL2041Contig1
ATAGCGCAGGCCCAAACACTAGGTTGCTTCCCAAGGGTTAAGGTGGTCCACACTTCCCCGAAGTACGAAGGGCAAGTGTACATTCCAGAGTTAAACTATGCCTTGATGGCTGCTTGCATACTAGTCACGGGAATCTTCAGAACTACTGAACGTATTGGTAATGCTTATGGAATCGCGGTTATTTCTGAT
>CL2046Contig1
ACGCCGACGTTCATGGTCTTGAGCGCCTCCCAAGCTATGTGTGCTGTATCCTTACCGTCGAGTTGTAACATGATCTCCTCCGGAATCTCTTGATAGATAA
>CL2049Contig1
CAGACGGGGCACTCCAGCAGCTCGTGGACACTACTCGTCGGGGGCCCACCGCCCCCCGTCGCCGCTGCTCCCCCGGGAACGACGCCGCCGCCCCGGCCGCCGGCGGCGGGGGCCTTGGCGGAGAAGGGGCGGTGG
>CL2053Contig1
GGGGCGTTATCAGCCACAGCCTCAACCAGTGACTTCACTATCCCTGCATTGATGTTGAAGAGGTCATCACGGGTCATGCCAGGCTTCCTCGGAACCCCTGCAGGTATGACAACCACATCAACTCCTTTTAAGCAACCGGCTAACTCAGAAGCCCCTGTGAAATCCAAGACTTGAGCAGGAGTATTGCAGTGGCTGAGGTCAGCAGCTACTCCTTTAACATTAGCTATATCGTAGAGATGCAGTGCTGAAACAAGGGGAGACATCTTGATGAGAAGAGAGAGCGGTTGACCAATTCCTCCAGCTGCTCCTAGAACAGCTACCTTAAAAGATGCCTGAGGCTGGAGCTGGTTTTTAGCCATTTGCTTTGCTTGCAATTTTGGGACAGACGACGCCCAGAGA…
>CL2058Contig1
GTTGTTGCATCGTTTCTGTATTTTCTCCTTTGTTTTTCGAAGTAAACTGCAAAAACGAACTGGTATTTGTCTCAAGTATTAGTCTTGGGTTTTGATTAGACAAAGTTGAATATCTAC
>CL2062Contig1
CAATGGCCTGTAGCCAAACCGAGATCACTGGCAATGTGGAGTTGGAAAGGGAACCATGGAGCTGGATTTGGACTTCATTCATGCATAGTATCCTTGAATGAGTATGCGTACATCAAAGGCTCAA
>CL2066Contig1
AAGAAGAATATCTTTAAGCAGAACCAGCCTCAAGCTGATGCTGCTGCGAGTGGCTGCTGCTGACTGCCTGTTCTTTCTAGCCTGTTTCTCTTGTAAAGCTGAGATACTGCGACTCAGCTGCTGCTCGCTCACATTC
>CL2070Contig1
AATGAACTCATTGCTTGATGCAAGCGTTACACAGTACAGCTGACTGAAGAAGCTTTCGAATTTCTTTGCTTTGGAGGGCAGAACATGTAAATCACAACACTCGCCTTTACAAGAA
>CL2074Contig1
TCTCCTTGAGGGTGACCTTGTAGACCTCCCCTGCCGCATTCAGCAGGTCCTCCTCACCCATGGAGATGGCTGACGCGTCCACACCCGCTGGCACTTCGTCCTCATCGAACACCAC
>CL2077Contig1
GCCACATGAAAACTGCTTCTAGTTTGTTATTGTATACAGTATTCTAGTTCCACAATGTACACTGGTATACAAATTCTCAGTACCAAAAGATCACTCACACACTGACATCACTTAAACACAACCTTTTTTTTTATCATTTAACCATCACATAATTAAGAGAACAAAGCACTCAGCTG
>CL2081Contig1
CAAGTAACTCATCCTCCTTGTCAAAATCAGGCCTTTCAAGGTCGCCTTCATCACCACTTCCAAACCCAGGGTCAATTTCTTCAGCATCGTAGTACTCTGCATCAAATATCTCCTTCATTTTCCTATCGTACTCCTCAGGATCAAAATCCTCCTCCAAATCATCGGCACCAAGTTTGATGTTCCCTTCTTTCCCTATCCCAGCAATTGCTTGAAACTTCTCCAGCTTCTCCTGAATCTCCTTCTTCTTCAGATTTTT
>CL2085Contig1
TAGTTAACTTCAAGGTATTCCGTAGTCATCGACGCTTTTAGTTGTCAGTATAATGTGTCTTTTGAGATCATCTCTGTGTATACATCTTATTAGCCCTAGAAAGCTCTGAAAGTTGTGATTCATGACAAGTTAGGT
>CL2089Contig1
TCAATCTCAATCCCTTCTCTAATTTCTCTCAGTTTGTATGTTATAGATGGAAGAGCAAACATTTCTAGATCGCATGATTTCACGTATTCGATCAACTAGCAAGTACTATACTGGATAT
>CL2093Contig1
GTCGCGCGAGCTCCGATCACCACCCATCGTCGCCGCGATTAGTTGGCGGAAATATCGCGCGAGCTCATGAAGCCTGTTTTGGGGACGGATCGAATGAGCTCCGATTAGGGTTTCCTCTTCAGTTTCTCGTGATCTGAAGTCCCAATCAAGTCCTCATGAGACGAAATGAGTTCGATTCCATTTGGGGTCCGTGATCTAAGGTCCCAGTCCCTTCTCTTCTCAGATACAGCTCGGCTCCCCTCTTTTATTGGTTTCAGTTTACTTGCTGCATACTTTGGTTGTCATACTAGCTATGAATCAGAA
>CL2097Contig1
AGTTCCTGTGTCATGCTGGCTGTGCTTCTTTGACACGTTCCTTCTCTGCATCCTCAACTTGCTCAACGCGCTGCTTCTTATTAACACAACCATCAATATCTTCTTCTCTGTTTTCATCCTCCATATC
>CL2101Contig1
GGCTTATCATTCTCTTTCTCTTCTCTTTCACAACCTTTAACTTTCTCCTTCTCCCTTTCCCTGTCTCTCACCTTCTCCCAGTCCTTCTCTCGCTCCCTATCTCTCTCCTTTGCCCTATCTCGATCTTTGTC
>CL2105Contig1
AATTTTTCATCTTATTCTCTAGATTTTTCAAGTTTGTAACAGCAAGTCGGATGACTTCATCAACGTTGTTGTTGTGCGTCCCCAGAACTAGAGCCAATGCAAGGTTCATCCTTGATTTATTGTCAACCTTGATTTCATAATTGGGAGTCCACATGCAATCGTGCATCCATTTTGCGACCCATACGCCGCAATCGTTCGATCCTGAATATTGTTCGCCAGTATTAGGCGCCTCAAATTCAAACTCACTAACTTTCGGTTTACTAGTGAAATCATACTCATAGAAGGAGTCATGGGATAATATCAGCTCCAAAACCATAGCCACTATCTTGACATGTGTCTTTCTTGTGTCATTTCTTTCCATACAGGGACATGAGTCCAACAAGATGAGTTTGTCTTTGA…
>CL2110Contig1
TTAGCTTGATGAACGAGATACACGTACAAACCGAGGACACTTGTGCACGTTACAAACCCTGAAACAAACGAACTTCAAATCGTCACAAGTATGGAACCGACTAGCTTCTTAAAACAAAATAACAAGCCTTGAAAAAATTCTGATCTTTCCTAGATGCAGAGTGACATGGTGGAACTCTGAAGCTCCCTACAACTGGTATAAGATTACTTCAGAGCACGTTAACCCAAGAAAAATAATGCTACAAACATGTTAGCACAGTCTATAATATTCAAAAAGACTTTCTTCTCTTCCCTGCTCAAGTTTGGCTCTTGCGCTTTTCTACCTCTTTCGAACTTGTTCTTCAATTTCTGTCCCTCTGTTTGCAGTGTCTTGTTAAGCAGGTGCAACACTGATGGTACG…
>CL2114Contig1
GCGGAGGGGGTCGAATTTGAAGGATTTGGAGCGGGTAATGTACGTTCTGTGAACAACAATTTTTGAGAAGTTAATTTGTTAGGAGTTTGCGACTGTTGCACGGATCTTGAGTTATTGGGCGGGGTTTGCTTCATCATGGAGCACGTTATCGGTGGAAAGTTCAAGCTCGGGAGGAAAATTGGCAGCGGATCTTTTGGCGAGATCTATCTCGGCGTCAATATACAGAGTGGAGAAGAAGTCGGCAT
>CL2118Contig1
CCTCCTCCCCTTCCCCTTCCTCCGGCAGCCGGGGCACCAGCACCGGCTCCTCTCCCACCTCTGCCTCTCCCGGCAGATTTAGTCGGGGTTTTCGCAAGTTTCTCCTCAACTTCTCCATCATCCTCCTCATCACTCACATCCATCTTAACCGGTTTCTTCTGTTTATTGGGTGCCCCGGCCTCTGCAGCCTTCTTTTTCGCGCTAAGCGGCTGGAAGTCATCATCATCGTC
>CL2122Contig1
AGTGCAGTCAATGACACCCTTGTAGTGCTTCGCAGAATTGCGATCTTGGCCCTGTTCTTGTAACCTGGACCTCACAACCTCATGAGGATAGGTCATGGTGGAGGCA
>CL2126Contig1
CCGCTCGAACACTTCCTCTCCCTCGCCGCCGCCGTAGTCCCCACCTGGCAAGTGGTCCCCACCCGGGGATCCATCCCCGACGTCTCCTTCAAGGTGGAGTGGAAGCGCAA
>CL2130Contig1
TTGGGAGATTTTGGCCTCGCGAAGCTCTACGAGCGTGGGAGCGATCTTGAAACAACACATATTGTAGGAACTTTGGGTTATCTTGCACCAGAAGTTAGCGAAACTGGCAAGGCAACTACGAAGACAGATGTGTATGCCTATGGGGCATTTCTACTTGAAGTGGCTTGCGGTAGGAGGCC
>CL2134Contig1
TTTAAGGCCTTTAATCCTTCTTCGTCAACTGTCACACCTAGAGTACCAGCACTGTTCACCAAGATATCAAGTCTTCCAAATCGAGCTTCGGTGAACTGTGCCAATTTGGCAA
>CL2138Contig1
ATTTAGGATTCTTGGTTCTTCATAACAAACAGTCTCTAGAGAGTGAGAGAGGGGAAATCAATGGAGAAGGGGAAGGAGGTGAGATCGAGCGAGGCCCCAACCCCCGACCTGCCCCCTGCTCCGCAGAAGAACAGC
>CL2142Contig1
CGTCGCCGGCGATGATGAGGCTGTCCACAGCGTTCCGATCTCGCAAGAATCCTCACCCAATTCCCCCAAAATCACCCCCCTCTCCCATCAACGCGATCGTTAACAGCAATCCCAAAAAAGAAGCAGCCGATTCCACAGAGATCGCTTCACCTTCCTCGTCTCTTCGTAAATCCAAGGCCAATTCGAAGAGGAAGCTCAAGATCAAGAGGGCATCTCAGTGGTCAGTCTATCTCATAATCTCCTCGCGGTTGCCCAAGACCTACGTTGGGGTCACCACCAACTTCTCTCGCCGCTTGAAACAGCACAATGGTAAATTAAAAGGTGGAGCTAAGGCATCATCAGCAGGAAGGCCGTGGAAACTTGCTTGTATTATTAGAGGATTTAAAGACCGTAGTGAAG…
>CL2146Contig1
GAAGAAGAACACGACGGCGTTCGACAACTACAAAAGGATCTTCGTCCCCGACGGCGCCGTGCTGGAGTGCAAGCCTAAAGAAGCTCTCAAGGTGAACGTCCTGTTCAAGCA
>CL2150Contig1
CCTACTACAAACTTGTCGACTCTCTCGAGGTGAGAGACCAACCCCACCCAACTCTCTTGCTCTCCACAGAAGGAAACATGCATTGTTCCGTCCCAGGCGTCTTCTTCACTGTACCCAATTCCATGCACGACGTCAATGCTCCCAGGCTTCAACGACCTCCAAGTACCAGCAGTGTCTCTCAGCCTAACCCACTCTCCAACCTCGAACATCTCCTCCTTCTCGAGGTCCGCCGGGTCTCCTCTCCAGAGCCAAGGCATGCCTGAAAAAGCCACCCCTACCTCTCCATCAGCATAGACACTGGTTATGACGCCCCTGGAATCAGGTCTGGCATCTTGCCAGCCCCATCTCGGCTCGACCAACACAGAGCGGAAATGGACGTGTTGCCCAATTTTGAAGCAT…
>CL2155Contig1
CCACAATCTGCTTTCATTCATTATGCTTTCATTCTCCAATCCATATCATTAAGGCCCACAGAAATTAATGATACCCTACTTGATATGTATCCCCTCCTATACATATGTAAATATATGGAGTAGTA
>CL2158Contig1
CTACTCGAGCCAGCAACTGAGTGTTACTTGTAGCGAGCATATGGACCTGTTTTCGCCAGCAATAATAAGGCGTTCATGTTAAAGAGTTAGGAAGTATGAAATAGATTATGTCGC
>CL2163Contig1
CCGGTGTTGTGGATCCAGAAATACCTTCCTCCACTCTCATGTATGCTCTGCAATGGAGTCAAGGCAGTGCTGTGATAGCACTCCATCGATTGGTGTCAAGCTATAATAGAAGTTTGTTTAATTTTACGTTTAAGCTTCAATGGTCACATTCACATAGTTTCTTTTCTAAAGCACCATGTTAAATTTATTTTATGTTCAAGTTTTATCTTTAAACTGCATTTTACGAAAAATTATACCACTTGCCCAGTCGTCTAGATTTTCGGTCCAAACAGGTGCTCGACCATCACTTTGGAGTTTGGGAATAGTGACATGTATTTCAATTTACCTTAACCACTCTCGAAAACTC
>CL2167Contig1
GTTGTGTCCCTCCAATTCACCGAGTATGTGAAATCGACTTCAATTTCCCTGTCCTCAGTAACATCCACCACCTTATTGCTGTCTAGAGTAAAATTGATCCCAATGACGTGGTTACTGTTATAGAATATGTCAAAGTGGGCATGTTTG
>CL2171Contig1
TCAGACTTTTAGCTGTTTCCACTATCATATAATTCCATTCCACAATCCTAATTCGTATCATCACGTCTTCCTATTGTCCTAATTCTTCAAGAATGGCTATCACTTTACTT
>CL2175Contig1
CGCTTTGCAAATGTTGTGAATTTTGAGAAATACTAAGAGCTTGAATGTTCCTCGGAAAATCTCATGATTTAACTCTTTTGAACTCATACCAGATCTCATAATGATTAAACAACAGGCTATCATGAGTCCGGTTCCCAACAAACTCCAATCCAATCTTTGCAAGTCTCTTGGGACATTCTTCCCTTAATCTCGTACAAAACTTCATGTTATGCGATGCAAAGATCCTTCCCCTCTCAGGGTTCAACCTCTTCACCAATCTTTCTAATCCCTTCCAGACCAACTCACCAGGCATATGAAGGAAAACTGCACTTGCATATATCAAATCATACT
>CL2179Contig1
GGAGATGCTTCGAGCGGAATGTCTGCTCCACCGTTGGAGTTCTTTGACTCAAGTGTTTTGACGGGTGCGAGATCAGCTCTTCGTGAAAAGGGTATACTGGTGATGAACGTGATGGTTCCAGAGGAATCATTTTTCAAGAAGTTGGTGGATTCTTTGCAAGATGTTTTTGGGGAACTCTATGTGATTGATGTCGGCAACGAGGAGAACTACGTTCTTGCTGCTGCGGTGTCAAAGGTTCGAGGAGTAGGAAACGAGTGCAAGGGTCTTCTCTATGAGAAATTGAAGCAAGCGGGTGTTGATGTGTACCTGGAGCGTAT
>CL2183Contig1
GGACTTCCTGGAACTAAAAGATCTCTATGACCCAGAATCATCTTCAACTAGTTCAGACAATTCAAGCCTCATGTCAATGAACTCTGACGAGTGCTTTGATGCCGATGC
>CL2187Contig1
ACGTACCGGGCTTGGAAGAGGGAGCCTGAGACCGGTCCTCCACAATACCGGAGCAGCACAATATTTGACGACGCCACACCAGAAACTGTGAGGGATTTCTTTTGGGACGATGA
>CL2191Contig1
GTCCGTTGCTGCAAGCCTTGTTCGTCGTCGGTACTTGACTACCCACAGTTGCTTGAGTGAAGCAGGCGAACGCGATCAGTCCCAAAAGTAGACATGCATGAACTTTGGCCATCTTTTTTTTC
>CL2195Contig1
CCCCAATCTCCACCACCTCCCCGTCATCCAAAAACGATTCCCCGGTGGCATTGCCATCCTCGTCAAACGCCACCAAGAGCTCAAAGTCTGTCTGTCTTGCAGCCTGCGTCGTCATCGCTTCTTGTTGCATGACCAAAATGTTCCCTCCTCTCACGTGAACGTTTATGGTGTCACCCGCAGCATCCAGTGTGACATACTTCCCAGTTCCCCC
>CL2199Contig1
CGCAAAACATGGAAATAATTTGCAGGTGTTGTAACATTCACAACTTGCCAATTGCACTCCTGAATCTGCTTCCGGAGAGTTGGATCCATCTCAGGAATAACATAAGGGTTGTCATC
>CL2203Contig1
GCACAAACTTTGTCAAGACTGCAGATAGATAAATGAATTCTATCCCGGCAAACACCACGAAGAACAATATAATTTGCCAAATGATGTTTTGCCATATGACAAGCATCACAAGAGTCACTAAAAGAGTGGTTATGAGCATATCGCCTATAACCGCTAATCCATATGCATTGCCAATATTTTCTGTTGTTCTGAAGCAAGCTGTCACTAGTATGCAGGCGATCATCAAGGCATAGTTTAACTCTGGAATGTAGACTTGCCCTTCATATTTAGAGGAAGTGTGGACAACCTTAACTCTCGGGAAGCAACCTAGAGTCTGGGCCTGCGCTATGATTGAAAATACACAAGATATCACAGCTTGACTTGCGATAATTGCAGCAGCG
>CL2207Contig1
GGAAAACAAAAGGAGATGCCTCTCTTCCTCATGGATTCTCTTCTTCTCAAGCCTCTTCCATGGAGACCCACCGGGTCCCGGATCCGTACCCATAACCCAAAACCACCACTACCTCCTCCTCGGATCACC
>CL2211Contig1
ACCATCAGCTATCACAATATTGTCGCCAACAGCTTCACTACCATTCAACAACGCCGTATCCCTCTTAACACTAGCACCAACCTCTACAACATTGCCTTTGTTAGCATGATT
>CL2215Contig1
ACTCTGAAGCCTGACGAGCGAGCAGACAAGCACGTGTGCGCGTTACTAATCGCAGCAGACAAGTACGACATCCCCTTCCTCAAGAGATTCTGCGAGGCTCGCATTCTTCGTTCCTTAGGCCCTTCGAACG
>CL2219Contig1
TACGATTGCTGCGGTGCTGAGGACCCTGATGCAGTGGGCTGCACTACCGACTTCCATGTTTCATATGATGACGGATAATCCCTTCAAATCTGATATAGTCGAACCAGTATCAGATGGGCTGTTGTCATCTTGTAAATTTGTTAAATCTCAAAAATAATTGTGTAAAGGCTATCTTGGAACAATTCATTCTCAACTGTATCAAAGAAACAGAACG
>CL2223Contig1
TCACCTATATATTTGTCAATAATAGCACTTGAAACAACCTTGAGAAAGTTGGCATCTATATTGCTAGCAATTGCTCTCGCCAACAATGTCTTCCCTGTTCCAGGAGGCCCATACAG
>CL2226Contig1
GAGGTCTTCAACGCTTCAGACAGTAAAAAAGGATGATTCGACATATGGTGCATGTTCGACCGATGCAGAGAGTTCCCCTCGCAGCAATTTAGTTGACACAGACTTTG
>CL2230Contig1
TGAAGAGGCTAGTACTATTGATATTATGTTTGGTAGTAGTTGGCAAAGTTAGAGGAAATGAGGAGAGCAATGGGCAATGCAAGTACAAGAAGAGCTTGGCTCCAAGGCCACACACTGTGTCCATATTGGAGTTTGGGGCGGTCGGAGATGGGGTGACCCTAAACACACTGGCGTTTCAGAACGCCGTGTTCTATGTGAGGTCCTTTGCTGACAAAGGCGGAGCTCAGCTGTATGTGCCAAAGGGTAGGTGGCTCACCGGAAGCTTCAACCTCACCAGCCATCTCACTCTCTTCTTGGAGAAGGACGCCGTTATCCTCGGAAGTCAGGACTCGGCTCAGTGGCCTATTGTTGATCCCCTACCGTCATATGGCACTGGAATCGAAATCCCTGGGGGAAGAC…
>CL2235Contig1
TTCTTCCCAGCAAAGTTGACCCATTGGTCAACCTTATGAAGGTTGAAAAGGTTCCCGACTCAACATATGACATGATTGGAGGTCTTGACCAGCAAATCAAAGAGATAAAGGA
>CL2239Contig1
GTTCTGGTCTTCAAGCATTTGCATCAGAGACTCTTAAAGATTCTTTGAGTTGGAAGGACATTGGATGGATAAAATCTATCACCAAATTGCCGATTCTAGTCAAGGGCGTGCTCACTGCAGAAGACGCTCGGAAGGCAGTGGACGCAGGAGTATCTGGGGTCATTGTATCAAATCATGGGGGCCGGCAGCTTGACTACTCGCCAGCTCCAATATCTGTTCTTGAAGAGGTGGTTGGAGCTGTCTCTGGAGTGGTCCCTGTTCTAATTGATGGTGGCTTTCGTCGCGG
>CL2243Contig1
TCCGCCGAAGGGCCATCAAAGTAAATCTCAATAACAGAGAGCCACAGAAGCAGCTCTTTGGTCTTCACTCCGGTCACCTTCGTCATCTTGCGAGGCTCAACAAAGGCAGTCATCTCAGTGGCGTACGCCACCTGGCGCTTGATCTTCTT
>CL2247Contig1
CAAATTGAATTTGCTCCATGTATTTGGTTCTTCTTCAGATGTACGTATACAGTAGATGCAGTTTTCAGATACGCCAATATCTGCCGCCAACAAAGAAACTGCAACGTTCTTGTGAATTAAAAGGGCTCTACCTCCAATATTTTCTATTCTTGTCCATCTCTTCTCAATGAAGTCAGCCTGAAATACTTG
>CL2251Contig1
CTCCGCTCATCACAAAGCTAATATAAGGATTGCATAAACTCCTCTCAATATCGAAAACTGCTACTTCAAGTTAACCACTACTTGGAAACAAGTATGAGCTCGACTGATGGATGGCCAGATTTAGGCTTAGCTGTTGGAGTCTGTTTGCACACTTCCATGCTCACATTCGTTCGCCTTGGGCAGGCTCCATTGTTTGCGTCTGAGGTGCAGTC
>CL2255Contig1
GAGGTGGTGCTGATGACGACGAAAGGGGAGGCAATTGCATTGGGTATTGCGGAGATGACTACAGCGGTGATGGCGACTTGTGATCATGGTGTTGTTGCGAGGATTAAGAGGGTGGTGATGGATAGGGACACTTATCCGAGGAAGTGGGGGCTTGGCCCGAGGGCGGCAATGAAGAAGAAGATGATATCTGAGGG
>CL2259Contig1
CAGTTCATGAGGTCGTCGACCTTGGAGATCACAAACTCCGCCGTCTTCGAAAGGCCGGTGGTGGACGATACGGAGGGCGGCGGAGCCCCCGCGTAGGGGGCGGGGGAGGCGGAGGGGAAGGAGGAGTAGGCGAGGGACAGGATCGGGGGGGAGGAGCGCAGGGCCGAGGTGAGGGCCAGGCGAGCGGTCCGA
>CL2263Contig1
GAGAGGATTGACGCCCGCAACCAGCTGGAGACCTACATCTACAACATGAAGAACACCATCACTGACAAGGACAAGCTGGCCGACAAGCTTGAGAGCGAGGAGAAAGAGAAGGTGGAAACCGCAGTGAAGGAGGCCCTCGAGTGGCTTGATGA
>CL2266Contig1
GTTTTTTTGTCAAAAAAGACAAATAACCATCGACCAAAAAAAAAGACAACCAAAAAGGTTGTCACAATCTTAAAATTGGACATCGTTTCACAACTACTGGTAGTTCCAATTAATCTAAAAGTTCTCATGGAAAATTTTAACATTTCTAGGAGAAACTAGAACAAATACATCTT
>CL2270Contig1
CACAAGATGACCTATCCGGAAGGCATTCGGTTAGACAAAATCAATGAAGAATCAGGATATGTCAGTTATCTCGCATACGGACAGTCAAAGCTTTCAAATATTTTGCATGCAAATGAGCTGTCTAGGCG
>CL2274Contig1
CAATGAACCTTCTGTCTGCGGGGACTGAGAGCACAGGGCAGGCGCTCTGCTGGTTCTTCCACCTGCTTCTAACAAACCCCAAAGTCGAGAACAAAATCCTCAAGGAATTACAAGGCGTTAGCTCCCC
>CL2278Contig1
CTCTCCCTCGCCGCCGTCGGTGGCGCCGCCGCCGCCTACGCCACCTCTAACGACGACGGGGTCCGCTCCCTGGGCTCCCTCCTTCCGATTCCGACAATTTCAGTATCAGCTCCACTGAGGCAATTCCTCTTGCCACAATGGAAACCCGCAGGTATAAGACTCTCTCCGCTGAATTTCTCCGTGCCCAGT
>CL2282Contig1
ATAAGGTACACCAAGAAGAATGAGAACATCCGGCCGTTTGAGAGTGGGGGCGAAGCTTCCCTTGATTTCTTTTCGCTCAAAACGGACTGCAGCCTTTTCATATTTGGGTCTCATTCAAAGAAACGACCCAATAATCTAGTTCTGGGGCGCATGTATGA
>CL2286Contig1
CGTGAACGACTTGCGCGTGAGGATCTCGAGCCCTAATGGGGCTCAACATCAGTCTATGGAAGAAAGACGAGGAGCTGATACCTCACCCCCGCAAGCTACATCGGCCAACAAAGCAAGTGGTGAAATGCGAGAAGGGACTTC
>CL2290Contig1
CCTCCCTTTTGTATACTACTGTAACACTTGATCAATGCTGAATGTGGGGCTCGCTTTCTTGATGTATGCAACAAATCCCCAGAAAGTAATCTTTTTGTAATGAAAATCGTGAGGAGTAAGCTGTGGCTTTAGTATAACATTTTCATAGTTTGATTCCCTTTCTTGTAAATATCGTTG
>CL2294Contig1
TTGTTGCAGAGGGTGAAGTTGTGCTGCGCAGTATATGTTATCAGGGACTAGGCCCTTAGTTATTAGTATATCGAAGTATTTATCGTAGTCGGAGTTGGTGAATAATAATGCCTCTTTTGCGTTGAA
>CL2298Contig1
GTTGGCTTGTTGGGCATGGCAAGATCACTTCAAAAGGATCTCGATCAGATTGCTGAAAATGCTAATACATCTTCACCAAAGGGGTTGAGTGATATGTTGACTGAGACGGTCTTGGCTTTGCTCCGG
>CL2303Contig1
GACTACACTCCCTGCCAGGACCAGAACCGGGCCATGACATTCCCAAGAGAGAACATGATCTATAGAGAGAGGCACTGCCCTCCGGACAAAGAGAAGCTGCATTGCTTGATTCCGGCCCCA
>CL2307Contig1
ATCTCTATTTGCTGCTGATAATACTCTGCAACAACGTCTCCAGGAGCTAAAACCCCCAGGCAGTCCTGAAGGCCGCGCGGCGGCTTCTCCGAGCGCTCCTCCGACCGCCGGAACCCGTCG
>CL2311Contig1
ACTGATGAAGATATCCGCATGGCAATCCAGAACGCTAATGGTCCTAGAAGCTCTTTGTTTGTACCAGAGGTGCCATTTGAAATTCTCCTGCGGAAGCAGATAGCACGTTTGTTAGACCCA
>CL2315Contig1
GTTGTTGTGGAGTTGAAGAGATTAAGCAACATCACTGCGTAAAAATATGGTAACAAAAATTTCTCCCATGCTTTTCCCCCCTTGCTGAAAGCGTAGTAGCTCGTGGGGCTTTGGCAGAGATGTATACATATTTAGGGAAAAACTGGTTCCGAGCAAGTCGTAGTGGGGTTTAAGGTCTGAAAGCTCGAAATTGTG
>CL2319Contig1
AAATTTCAGCTCCTCAGGGAGTTCCTTTTCATCCTCGCCATTTTCAGCCGAATAAAAAGAATATGACGACGATGAATCACTATTGTTGTTACAATCCGAAACCCTAGGCTTGTCATTAAACAC
>CL2323Contig1
GACTGCGAGGTATATCTGCATAGAATTGGCAGGGCAGGACGGTTTGGACGCAAAGGTGCTGCATTCAACCTGTTGTGCACCGAGACGGACAAGATGGTCATGGAGAAAATAGAGCGCCATTTCAATATT
>CL2327Contig1
TAGCAATATCGAAAGTAAGCCAGAAAATATTAAACGGGCCAGTGAGGATGAGAATGGCCAATTGGCCGCTAAGCGTATTAGGCGGATGGATGAAAACTTTTCTCCTGTCATTAGCACTCATGAAGGATCATTTAGTGCTTGTAAGTTTAAAT
>CL2331Contig1
CCCAAACCTGCAAGCCTTGTTTGTAGGTCTTTGAGTGTGTTCTCAGTATCCCAAGATTTCGGCTGCTCATTGGGGGTGATATTGCTAGATCCGGTATAACGGCCTCTGAGGACTTCAAGTCT
>CL2335Contig1
CCGCAGAAGTACAAGCCGTTTGTGAGCAGGTGCGTTGTGCAGGGAGATCTGGAGATCGGCAGCGTGAGGGAGGTCAACGTCAAGTCCGGGCTCCCGGCGACCACCAGCACCGAGCGGCTCGAGTTCCTCGACGACAACGAGCACAT
>CL2339Contig1
ACTCCAGAGGCAGAATCATGGGGAACTTTATCAGATGATACCTCTAGCTCTTTGGCTTTCCTCTCAGCCTCTTTGACGCTCTTTTCTTCCTGCTCTTTTCTCAGACGCTCTTCCTCCTCTGCCT
>CL2343Contig1
GCCTAAGCAAAGAGAGAAGGTCTGCTCGAAGAACAACCAACAACTTCAGACCACCCGGACGCGCATTCAACTGCTCGAAGAAAGAAGCATACGCAGGCTTCAGCGCAGCTCGGATGTTCCTCTCTGTCCTGTACAA
>CL2347Contig1
GAAACTGAAAAAGATATGTGAAACCTATATATAAATAAATCTCCAGTATCACAAAGCATCGCGTGCTTACTGTTGATATGTTGTCAAAATAACAACATCAGGTCCATTTCAGAGAGCTGATTGACTCAGATGTATGATTGGTTTCCAAACCATTCAAACTCCCCAATAGTCGAGGTGATCATTCAGAAATAAACCATAAACAATATTGCAGATAGCGATCGCAATTATCCCTTCATCATGAGATGAAACAGACCTGAAGGTTCTGCATTATATTTTGCTGTAGAAGATGACAACGAGGATAATGGGAAAAGCAACCACACAGCTGCCTCCAGAATCCATGAGTCATGGCTTGCTTGCTGTATACTATTTAGTCTGACCTGTAATCTTGCAGCATATATT…
>CL2351Contig1
CACCCTGCAGGTTTGGCTTCTGCTGCGTATGCACCTCATGCAAGCTTGGCTCGTGACACATATGCTCCGCGTGAAACCTTGGCCCCTTCTGCATATGATCCACCGACTTATTATAGATACTGAGAAGAGTGTAT
>CL2355Contig1
AGAAAATCGAACAGCAGTCTTTGGAACTGCACGATCGCCTCGAAGCCCGATTCCAGAGCGCCCCAGAGAAATGGCGCCAGTCCTTGATGTGGGACTGGCACTTGGAAATAGTTCGGGACTTCCTCAACATCCCTAATCGTCCTCATATGTGGGAGCATCCGGGTTGCAATTTCCGTATGATAGCCCGAATAGGCGGCGATGATCCTCTCAATAATCCGTATCGCTGTCTGCGCCTCACA
>CL2359Contig1
AGCTAAAGAGCATCAAGGGGAACTCAACAGCTCGCGAGAATCATCTGAGCTCACAACCAACAGAACTCAGGAGCATTAACCGGAAGTCAGCACCTGAAGGAAGTGTTTTGATCTCAAAACCGAGAAAGCACTGGAACATAGAGCAGGCCTCAAAACCTCAAGACATCATTTCAAGCAATAGTGTGAAGAGTAGCTCTTCATTAAATGAGAAAGACAAAGTTGGGGAAGCCTATACAG
>CL2363Contig1
TTGGAGGCTTCACTTGCATGGGCTATCATGCCATCATTAGGTTGGAGGTGGTTACTAGCTCTGTCTGCTTTACCTTCATTTCTTTTGCTCTTATTTTACGGCTTTACTCCCGAGTCTCCTAGGTATCTGAGCATGAAAGGTAGAACTGAAGATGCAATGCATGTTCTAGAGAGAGTAGCAAGAGCAAGTCACAAGAAA
>CL2367Contig1
GGGAGTTTCTCTCTCTATTATGCCCCATGAGGAACTTATTCCTCTCAGAATCATGCAAGGAGACCCAAATACACACCCTTAACCCTCAGTCCTGGCTTCAAGTGGAGAGAGGGAAGCTCTCGAAGTTCTCCCCTCACTCTCATTCTTCAATTGAATCTCTCATTAAGGTTCCTGAGCCACCGGTTTTGCCATTCTTTAAGCCGGTTGATTATGTAGAAGTCTTAGCGCAGATTCATGAGGAGCTGGAATCGTGCCCAGCCCATGAAAAGTCCGGCCTTTACTTGATACAGTTTCAAGTATTTAGAGGTCTCGGAGAGGTCAAATTGCTCCAGAGAAGCCTGCATAATGCGTGGCAGAAGGCGGACACAGTTTATGAGAAACTAATATTCGGAGCTTGGC…
>CL2371Contig1
ATCACGCTGCAGACCTTCTCTCTTTCGATCTCATCAAGCCCCGGGTGGGCCTTGAGGTAGATGTCGACGGCTCTGTACACGTCGTCGTCGAACCTCCGAGCTGACTTCGGCAGCGCGCCGGCGACCCCGGCGAACTTCGACACCGCGAGCTCCTCGTCGGTGGCGATCTCGCACACGAACGCGTCGATGGTTCTGGCGACTTTCTGAACCGCGGCGGAGCAGACGGCGGCGGCGCCGGTGAAGA
>CL2375Contig1
ATCCGTTGGCTACACTGTTCATGAATGATTTTAACGTTGTGGAGACTTGTGAGGATGCAAACTCGACTGTGGACGAGTATGTGTTGAGGGTAAAGGAGTTGAGGAATG
>CL2378Contig1
GATCAAATTGGCTAATTACTGTGCAAACATGTTATTATCTTGATTTAGTTTGGTCCTCGTCGTAATGTATCTGGTGGGTCTTCATGCTATCTGTTTTTTCCATTTTGGGCGATTTGAATGCTTATAGTTGTCAAAGCCAACATATGTCCAATTGAAACTGAAGCAAT
>CL2382Contig1
TTTGTAGAAAGTCATGCAAAACACATTGAGTGCAGCGAAGAACCAGAAACAAAGTAATTGTATTACTTCTTTGTTTGTAGGTGATGGTGCTAGCAGTAGTCCTATACATATAGCGTGAGCCCTTACAATTGCAATGTATAAAATGAATTTTACCCACATTGACAGATTTTGAAGTTTCTTTTGTTTTTGGTCCCCTGCAT
>CL2386Contig1
CTACGTTCAAATGTATTACGACGACCTTCCGGTCTGGTCATTTATAGGGGCTGTACACACTAACTGGAAAAGTGGCAATTCACGTTACATGCTTTACAAACATGCCCACTTTGACATATTCTATAACA
>CL2390Contig1
TCTCCCAGTTTCACTTCAGTTCCTCCGTATTCAGGCAAAAGAACGACATCGCCCTCCTTCACAGAAACAGGAATCAGGTTCCCATCCTTCGTCCGAGCGCCAGGACCAACCGCCACAACTTTACCTGA
>CL2394Contig1
ACGTCAAGAGTGAGCCAATCGCGCAGCTGCCAAGATACATAGAACTAATGGAGAAAGTTCAAGAAGGGTATAATTATCTCTTGTCTCTTTACCAAAGTCGCCACTGATCTATTCTTGCTGGAAATAAACATGGACTGAAGAGT
>CL2398Contig1
TTTTTCATCTCAACCTGCTGCCCAGATAAAGAATTTCAGTAGGCTAATCAATATGCTTGAAACTGACAAGGATCAATTCCAGTCGTCTGCAAGCAAGAAAATCCATAGGCGCCTGACGGGTTCAAGCAGATGTGGCATGGCATGCGAAAC
>CL2402Contig1
CGCATGGGCATGCCTGCAACACAATGGATTAGCATCTATAATGCCAGGAGACCTATGAAGCAAAGGTATCACTACAATGTTGCTGACAGTAGACTTGCACAACATATAGAGAAAGGAAATGAAGATGGTCTATACATAAG
>CL2406Contig1
AAATCTGAGGAAGAGAGGCTGACCAAGCAGCGCGAAGAAGACGAAGCTAAAAAGCATGAAGAGGCTGAAAGAAAGAAAAGAGAAGAGGCTGAGAAGAAAGCAAAGCTGGATGAGATTGCTGAGAAACAGAGGCAGAGGGAGATGGAGTTGGAAGAGAAAAAGGAAAGGCAAAGAAGAGAAGCTCTCCTCCT
>CL2410Contig1
GTTCCCGAACCCTCATCGACGGTATCGATCGCTAATATTTAAGCAGAGATCAATTTCTGCTCCAGATCTCAGCCCTTTCTCGTGCTTTTCCCCAATTCCCATGACGAGCTGATGATGAATGATGTTACCAC
>CL2Contig1
GGTTACTTAAAAAGCAGGCTGAATCAAACAAGCCCTACGGAGCCATATGTGCTTCGCCAGCTCTGGTGCTTGAGCCACATGGATTACTTAAAGGAAAGAAGGCAACAGCATACCCGGCTATGTGTGACAAACTCTCTGACCAAAGTGCATGCGAGAACAGGGTGGTGGTTGACGGAAACTTGATTACGAGAAGAGGTCCAGGGACTACCATGGAGTTTGCGCT
>CL8Contig1
GAAGAAAGTGGTGGCTGTTGCTGCATCCACTGCAATGAAACCCGAGGAGAAGGATGGTCTTTTAACCCAACGGCAGCTTGGACTGCTTGGGTTGAATCTGGATGTGGTTGAATATATTGGGGTTCAGCAAGCAATGAAACCCCCAACGTCCAAGCCTGTGACGCCATAGCCTGCT
>CL12Contig1
ATAGTGTCGGGAAGATATATTTCTTCCTCTGGCTCATTCTTCAATGCATTCTTCGCGATACACTGAAAAGCAGCTTCAACATTGAATCCCTCTTTAGCAGAGGTCTCAAAGTA
>CL15Contig1
GATCTCCTCCACCTGAACCACTAACTGGTCCAACCACTCCTGATCTAAATTTGACTGGGAGCATTTTTAAAATGCTTCTGGAGCGGAGGGAGGTCCTCAAGGAAATTGCTTCCTCTTCAACTCTGCTTTCCACAAGGCGTCAAGCCTTTAAGGACAGTATGAAGAAAGGGATTCTTAATGCCAGTGACAATGAAGTGTCCTTTGAAACATTTCCTTATTTCTTAAGTGAGATCACGAAGACTGTTCTTTTATCATGTGCATATGTACATCTCGAATGCAAAGTGAAGTTTGCCCCGGAAATTTCTTCTTTAAGCCAACGGATCCTATTATCTGGTCCCGTAGGATCTGAAATATACCAGGAGACACTAGCAAAAGCTCTTGCGAAACAATTTGGTGCCA…
>CL20Contig1
ACTATTGTACTGTGTTGGTCAAGAGTTAGGAAATGCTGTCACTGGGAACTGAACAGTCTGACTTCAGGAATATCTTTGACTATGCGAAATGCCGAGATCCACCAATTCACCTTGCGAGCTGTGTTATCTCTTTGAACTCCTGAATCGCCATCAGAGCCTCGGCCGACTTCCTTCGAGTTCAATTGGGTCAGCTCCTCGAAGAACCTTTAACATTTACAACCAACCTGTATTTCAAATGAAGAGACCCAACAATGTGAGAGA
>CL28Contig1
GCAAATGATTCTGACGTACAACCACCAGCAATTAAACGACACAAGTTACAATCTGAGAACACAACCCTCCCAGTTGCAAATCAAAGAACAATGCAGCACTACAGCAGGTTAACAC
>CL35Contig1
CGTCTCCGTGGTGGGTGCTGATTTGATGTGTGCCACTGGTAGTAGCAAGATACAGCATCAAACTTTCTAAATAATGGCTCATTAAGCCTTTTAGTATGCTTTAAGGGACAAAGTGCTGGGTATTCTGGTTGAAAACTTGGATAGGGCTTATAGCTGGGAATGACTGATTATAGTAGTTCTATTAAATCTGTCTTTCTTCCTGTTTGGTGATTGGAATTCATATTCTTGTTGCTGG
>CL39Contig1
GCTGCAATTTTCTTGCTTGATACTGGTGAATAAATCCCACTGAAACATGTAGCAACCTTTATCTGCTTTTCGATTAGTGAGATTTTTTTTGTTGAATATACATATAGAATG
>CL43Contig1
CTCGCCGCCGCCTACATCCCCCTCTTCGTCTCCGCCTGCTGGACCGCCGTCTCCGTTGTCATCAACAAGCGCCTCAGGGTCCGCCTCTACGCCCTCGCCGCCGTCGTCGTCGCCGCCCTCATGGCGCAGGTCCTCACCCTGGCCCTCGCCGCCCTGCTCAGCCCCTCCGGGACCACCTCCGAGGGGCTGTCCGTGTTCTCCTTCGCCGCAGTGCTCGCGTGCGTGGCTGTCGGGGAGGGGATACTCGTCGTGCAGCCGGTGGTGGACGCGCTGGCCATTGTC
>CL48Contig1
AATTGAACATGTGATTTTGTTTTCATCATCACGTGGATTATGTCATGATTTGTTATATTGGGGACATGAAGAGTGTCATGCTTGTAGCTTGATAACTACAGGATATTTGTTATGTAACAATGTGTGGGCCTAGCAGGTTAGGCATTTCAC
>CL52Contig1
TTGCCACTGGGAGCGTTTCTTATATTTGCATTCAACGAAGTGGAGTACCTTTCTAAAACGCCACTTTTGAGGATGCCTTCTTTTTGGTTGGTTGTGACTTCAAGTGGGTTCTTAGGGCTAGCAATCAGCTTCACTTCCATGTGGTTTCTTCACCAGACTGGTGCGACAACTTACAGTCTGGTGGGATCACTAAACAAGATTCCTCTCTCCATGATTGGGATTATTCTCTTCAAGGTTCCAACTAGCATTGAGAATTTCTTGAGCATTCTATTTGGTCTGTTGGCAGGTGTATTCTTCGCCAAAGCTAAAATGAGGGAGCGATCTCAGTCGTAAATGCTTGTACGAGAGTCCTCTTGCTAGAAAATACTAATTATAGGAAGGCAGAAGACTTCTGAAACT…
>CL56Contig1
ATACAAATTACAGATTGTCGTTCAGTCATTATCTTAACCTGCGAAGCAAGTATTCAACCTGCACCTCCTTAATTTGTCAGTGGCATGTTCCATCCACTGGTCTTACAGCTCAGTTATTAACTCTGCTCGATCTTAAAATTTGGAAGCAAGCAATTGTTCT
>CL64Contig1
TCGACTTTATTTTTGAACAAGATAACGCTTAACCAGCATAGTTCCTACACTTACTCATGGCCCCTCTCCACGATACAGAACCCAGATGATTTCTGCAGCGCCCACACATCCTTATTTTACTACAAAAACAAGTGTGCAAGTCTCTCATGATACACACTATACCTCAATTGGAACAAAGAAAAATAAA
>CL70Contig1
GGATGGACTTGTCTGATATTTCGAACCCCTGATTCCGGAGACAAAGTGCTGTACAAGCAGCTGTAAGTGCATTCTGAAGCTGGTGACTTCCAAGCATTTTGATCCTTACACCGGGCAAGTCAATAAACAGCCCTAAATCCTTCTGGACTTGGATAAGTATATCACAAGTTTGGTAATACATGTCATCCTCTCTACCAAAGCACTTTACTGAACTTTTAATTCCTGGATCACACGCTGATACAACTGGAGAGTTCATGGAGT
>CL75Contig1
GCCGTACTACTCCAAAGGGATCAATGCTGGGGTTTTAGAGGGGGACAATGTTGGTTCTGAAGCAAAAAGGAAGGCTATTTTTGAGATGAGTGTGGTTGAATTCAACGGGCTTTTGAGAAAGATCAGGGCTTTACATTCTGCACTGAATGTTGAGCTCAAAGAGTCTTACCTAGAGCCTGATGCATGCAAGAAATGGATCAATCAGCAGGCAGACAGGAAAGTGCCATATCAAGAGAAGCATGTTAAGCAACAGATATCGAT
>CL78Contig1
TTTGTTGGGTATCCCAATGTTGGCAAGTCATCGGTCATCAATGCACTACGCAAAAAGAAAATTTGTAAAGCAGCTCCTATTCCTGGAGAGACCAAAGTTTGGCAGTACATTACGCTCAGCAAAAAGATCTTTCTGATTGACTGTCCTGGAGTTGTTTATCAGAACAAAGACACAGAAACAGATATCGTCCTTAAGGGTGTGGTGCGTGTCGAGAATTTGGAAGATGCATCTCAGCACATTGGAGAGGTACTTAAGCGTGTGAAGAAGGAGCATCTGAAG
>CL82Contig1
GGGGACGACCGCCTCTCGACGTTCGTGGTGTGGCGCCCGCCGGAGTTCGCCCGCGACCTCCTCCCCAACTACTTCAAGCACAACAACTTCTCCAGCTTCATCCGCCAGCTCAACACCTACGGATTTAGGAAGATCGTGCCAGATCGGTGGGAATTCTCGAACGACTCGTTCCGGCGGGGGGAGAAGCGGCT
>CL86Contig1
TTTTGGCAGTCAGTAGTAATGCCTTCAAATCCCAAGGGTTTGGGTGAACCATTGCAATTGTACACACTCCACCACCAAAGTACACTTTACCTTCACTGGCTCTGATCTGGGTTTGCCTGCAACGTACCAAAACCTAATCCCATAAACCTACACAGATTAACTAAACGAGCACAAATTAGCTATTAATTTACACATTACATATATGAAAATGTTCACAGATTTTCTGCATCAACAGCTCATTGTCGCGAACTTGGGGTCGCAGGTTGTAGCTGCTGCCCAAAGAAACCATTCCCTGGAGACTGAAAAAACCCAGATGCTCCTGAAGACTGCTGTGGCTGCGACTGCGGCTGTGACTGTGTTTGTTGCTGCTGTTGCTGCGGTGGTGGTACTGGAGGCAAA…
>CL91Contig1
TTCCAGTCCGGCAGCAGTACAGAGGTCCATATCACGGCGTTGCACCACCGGTGACGATAAGGACCGCTGTCCCAGTTTTCTCAGCCCCACCCCTTCCACCTCCGGCTGGGCATCACCATCTTTCTCAGCCCATCAG
>CL95Contig1
ATGTTTCTCTGAAGAAATCTCAAGCTGAATTTGGGGCTCCGCTCAAAAACTACCCTATCTGAGGTTGGGTAAGCATTCTGCCATGGCTGTCATCAAGCTAGAAAAA
>CL99Contig1
AAGATTTGGGTCTGTATCTCTACAAGCTTTGACGTCAAACGGCTGTTGGCTGCGGTTATCGAATCCGCAACTGGAGAGACGCCGAAAGTGGACAGCCTATCTGCCCTCATGACCGCTCTTGAAGAGAAGCTGTCTAACTCTGGGAAATTTCTCCTGGTGTTGGACGATGCGTGGAACGAAGACGACAATTCTGGCTGGGATCAATTGTTTGCTCCTCTCCAATCTGGGAAAAAGGGAAGTAAGGTCTTGTTGACTACTCGAT
>CL103Contig1
ACCCTCTACCAAAAGACCGCCGACGGGAAGCCCTTTGTCGACATCATGAAGGCTGGGGGAGTCCTCCCTGGTATCAAAGTCGACAAGGGCACGATCGAAATCGCTGGCACCAACGGCGAGACCACCACCCAGGGCCACGACGACCTTGGCAAGCGCTGCGCCAAGTACTACGA
>CL107Contig1
CCTGGGTCAGCGGGCCCATGCCGCGGGCGTAGCCGACGCACGGCGAGATGTAGGACGCCACGGTGCCGCAGGTGATCGCGGCCTCGGTGGTGACCAGGGCCAGGGCCAGGG
>CL111Contig1
CTCCCGAAGCAAGGCTCAATTAGACTGCATCTTTCACCATTGGTCAGGAAAATCAACTGGTCGACCTTATGGGCAATGTCCAAGCAATGGATACGAGATCCTATGAACATGGCTCTATTTGTTTGGATCCTTTGTGTTGGAATATCGGGTGCGATCCTATTCCTAGTCATGACTGGAATGCTTAATGCCGCCTTACCAGAAAAATCCCAACGCGACACCTGGTTCGAGATCAACAATCAAATCATAAATGC
>CL115Contig1
CTTATGTTGTATTTGTATTGCAATAGTTAAATAAGAGACTTGGTTTTCTGTACTTGGTAAATTATTAGATAGTCATTTTCTCTTTCCATGGTTTAGTAAATTTGTAC
>CL119Contig1
GACGTCATCGTCGAGCCCCCCGGCATCGGCAGCACCCAGGACCCCCGCACCGGCACCGTCAAGCCCGTCGTCTTCATGTCCGGCCGCGTCAACGGCCAGTTCATCAT
>CL123Contig1
GAGGAGATAGAGATGAAGAAACTAGTTGATGCAAACTCAAAGGAAGCAGCAGAGAAGGCTAAGGTACCTGGGGTAGCACCTCCTACTGCGCTCGACAACATCCTCG
>CL127Contig1
CTGTCTCTTCGTTGCGCTGACGGGGGCCTTGCACTTGACTTATCAGGACTTGTGAACCTATTGCCTCGAACAAATTCGAAAGCATAGATGAGGCCGTCGGTCCAGAGATCATTCACTGGTGCTCCTTGTGGCTTATTCACATCTGGTTGAACGTTCTTGTTATTCGAACATGTCGATTGCTGTTGCTCCATCCTAACAAATTCACT
>CL131Contig1
CTATTCTGCATTTTCAGCTACGCGAAAACAAACGGGCAATCTACATCGACGGCAGCCACGTGACAGCCACCGGGCTTCTCACCGAGTGCACCCCATCTTTCCACGTCAACGCCCCAAACACCGGGAAACTCTGAGGCGACGTCACCTTGAACGTGACTGTGTACGTCAACTTCTCCTTCGGGTGAGCAAACCGCAGGACGTCCGGCTTGACGACAACGTCGACCCCCCTCATCGGTGCCACCTTGACATGATACGTCGACGCTGGCGGGCCCACGTTGGTGACCGTCCTCCGCACCGTCAGTGACGCCCCGGCCCGCTCGGGGAACATGGCCGAGATCGCCGGGTAGTTGAGGTCGCCGGCGGAGGCCAGTGCGTGCCTGCACGTCCTGTTGGCGTTCT…
>CL135Contig1
GGGTAGAGTCATAAATGGCATCCAGGAATTTGCGTCTCTCTCGAGGAAATTTCCAAGGAATTGTAACCTTGACTTCTTGCTTGTATTTTCCTGATATGTTTATGTGGA
>CL139Contig1
TTCCCGTAACCCTGGTTGTACCCCTGATTGTTGCCATAACCCTGGTTGTACACCTGATTGTTTCTGTAACCCTGGTTATTTCCATAACCCTGATTGTTTCCGTAGCCCCG
>CL143Contig1
GAAAGAGAAAAAAAAAAATGTAAACAAATACAAACTAACATAACCGATCAACGATTGCAATCCGGATTTTAAGATGCATCCCTAAACACCCTGCTCATCAAACACAATGAAATCCTTATGCAGTTCTTTACCCACACTGCTAA
>CL150Contig1
CCGCGAAGAAGTACGGGCCTCTTCAGCAGGCCATTCAGTCTTGCTTAGAGAATATGAAAGACCAAGGGCCCAATTCTGGTGAAAAGAGTCACGTGCCAGCTGATGGAAGAGTTGATGGAAAAGAAGGTAGCGGTCCAGTTGATGAGGAGTCTGTTTCATCTTCTGGAGACAATATGGTTCCCACTACCAAGCCTGTGCAGAATAGAAAACCTATTACAGAAGTGTTAGCAGCAGCTGGGCAAACCTTAGAAGCCAACCAAGCTGAAGTTGTTCTGCAGCCCCTCAGACTTGCCTTTGAATCTAAGAACCTAAAACTTGTGGAGCCTGCATTGGATTGTCTCCATAAACTCATTGCCTATGATCATTTAGAAGGCGATCCTGGTCTGGAAGGTGGTAAAA…
>CL159Contig1
GTTCGCCGCCAATTCTGCTTTAGAGAAGAAGAAGGCTAATGCTCACGGAGAGAGGAACAGCTCTGCTCGGAGCTTCCACTTCCGCGAGCTCGCCGCCGCAACGAAGAATTTCAAGGAGGCGAATCTCCTTGGGGAAGGGGGGTTTGGGAAAGTTTACAAAGGGAGATTGGAGTCGGGAGCGCTGGTGGCGGTTAAACAGCTGAACAGAGAAGGGCTGCAAGGGAGTACTGAGTTCTTGGTGGAGGTGCTTATGCTGAGTATGTTGAGCGATCGCCATCTTGTTACATTGCATGGGTATTGTGCAGAGGGCGACGAGAGGCTC
>CL163Contig1
CAGGATTGCCTTGCAACAGTCGTCTGATGGGGCCACCATTGGCCCAGGCCTCTCGACAAACTGTCCGCACTGCAGGGCGAGCATGCTGACGTCTCCTTTGCACTGACTTGGACGACAAGGGGGTACTAGGAGGGCCTGTGCTGAGATCAGGGTCAA
>CL167Contig1
GGCATGAATCAGTGTCTCAAAGAGAGTTGCTGCTGCTCATAGGTTTTGTCTCTCAAAGTTGGTTTTGATTTTCTTACATGTTGCTTTTGCTCCTTTTTCTTGTAGAGAGCAGCCATCTCCTCTCTTCAATGTGTGAAGAAACTC
>CL171Contig1
TAGTTAAAAAGAAACTAGCTGATGTACCACCTTCTGAGGCTACCAAATTTACACGACACACAGACTGTTCAAGAAATTGCAGTGTTGAAACTGGAGGACACAACTTTCCCAGCAATGCAACTAGAATCTGGCATCTCTCCAAAACAAGGGTACCGTCAGACCCGAGGAAGAGCAGAATGATCATAGAACATCTGATCAGTAGTAAAAGTTTTTCCAGGGAGAATTTTGAATCTGAAGTTTCGCAACCATTTTCTTCAGAAACCTTTTCAGAAGGCAGATGGCTTTTACCACATAGTGACTGTCCAAATTGTTCATCTAGTTCGTTCAAAAGCAGAGTTGAGAGA
>CL175Contig1
GGGCAGCCACCGCAAATACCAAGAGCTCTGTAAGGCCGTGACGGATAAAAGAAGACAAGCTCTGAGCTAGGTGCTCATGATACTGAGAGCGATAATCTTTGCTTGATTTGGAAGCTAATCTGCTGACACGCCTTCACACACACACACACCAGATAAGTATATACAACTACTCTATCCAATTCTGGGGCTCCAATTTATATGTTGCATCTCTTGCAACAAAAATTTACTTCAACTTCTTGAATTAATGGCAAATGGAGATGCAGGTTGTTGTGGCAACAGAAAAACA
>CL179Contig1
CTATGAGAAACCACATTAAATTTCCTCCAGTTCCAGGAAATGGTGTGCAGAGCTCAGGTGACGCCTAGTGCACATTCCAGTCCATGATGGTGGTATAGACTAGGTAGACTCATTTTGTA
>CL183Contig1
GTTCTCTCCATTTTACTGAAAATAGATTTCCAGTGTAATATGTGCTCATCTGAAACAACTTTCTTTGAAGACCCACTCTCACATCCATCATTCCCCAGGTCAGAATGTAGGCGAGGCAGTTCAGTCTGAATAGCATTCCTCACTCTTTTCTTACTCCTTTTCAGTGCAGCTAGTCGTCCTCTGATATCCTGCTGCAAAAGGTCCAACCACTGAGCTGACACAGAAGCACCTTTCAGCGATAGGGATAGAATGGCATCATGGCTGGATGACAAGTCATCATTGGATGTACTGTCAGCATTCTTTGGTGCCATGTTGCCCAATGTGAGATAGTCATCATCAAACCCTCGACCGAGTTGCATTCTGGTCGAACTTTCATGGCAGAACATGCCATCAATGCCT…
>CL187Contig1
AATTTCCAGTCCAGAATCAGCCAGTCTGTGTCCAGGAGCTGAGCTACTATCAAATGCAACAAGTCATGATGCCACCTCCATATATATACGAAATGGCCTACAGAAGAGAGAGCAAGGGAACTGGAGTGTTCATCCCTCGCTCCTCCTCGGCCCCTAGAAGGAAGAACCGAAAAGAGAGGTCAAGTTCAGCCGGCAATGGCTCCCAAAAGCAGCTCTCTCGTGCGGCTAACAATGACAAGCTACAATCTAATTGCTATAAAAACCCTGGCTCACTGAAGAACCGCGCTTGATTGAGATGTGTTAATATCTCAGTCTTACTAACTACAGTTTGGTTATGGCTCTAGTCCTTGTTTGGTGGAATACTATTCCTATTACTGTGTACATGGGAAAATAACACCC…
>CL192Contig1
AAGCTACCTCAGCATTCAATGGGCCGAAACTTCTCCCAATTCCACTAATTTGTTATGGGCATCCGGCCTGCCAATCTCGCGGGCTCTTAGAATTGGCTCCCCTCGAACGTCT
>CL196Contig1
AAGAGTTTTGTCCTGGCAGTGGATGAAAAGGATTTTCCACAGGAGCAGTTGGTTGATAGTACTGTTGCCCGGATGCAGGCAAAGGATAATAGTTTCGCTCAGGTGCGGCTGGCTGAAAAGAG
>CL200Contig1
CAGGCAAATCGACTCCAATGCAGTTGCTTTAGCCGCAAGGGTCTCCAGCAGCAGCATCTCCTCCTCCCTGCCAGAAAATTCCTTAATCGTGACTCTCTTAAGGCAAGGCAACTCATCCGTCAAGTCATCAGGCTCCGGATGTGGAAATTCTCCCCAGTCGACAATCTCTTGATTCACGCCCATCGTTTCATCGTCTGAATCCTCCGTACTAAGCATGAAGTCATCTAACAAGTCATCCGAGTATGGAGATCTTATGCATAAGTCCTCCAGAGATGGAAGGTGTCTAAGTGCAGAGAGTAGGGCCTTAGTTGTTGTCACAGATAAGTCATCACTCCAGCAATCTGATGCTGCAGTATGTGTACGCAGCTTGAAAACCGGCCACCAGTGTAGTTCCTTCAG…
>CL204Contig1
TCGCTAGGGTTGGAGCTGGGGAGACTTGGTTCAGACACGATCGCAGAAGCTCGAAAAGATGAGCAGTAAGAAGGAAGAAGAGAGGAACGAGAAGATTATTCGGGGTCTGATGAAGCTCCCGCCCAATCGGAGA
>CL208Contig1
AAGATCTAGAGTAGATTTGTAAATTCTTTCTACTCGCTGTTATGTCTCACCCAATCTGATGCATGGATCCCAGATATTTGGTTTGTCGGCGACTACGACATTCATGTGAACTTGTCATAAAAAATAAAACATGTCTTGCTATCTCCCCCTT
>CL212Contig1
CGCCTGTGGTGATCACCTTGTCTGATGACACTACTGACCCGGATCCTTCCCCGAGCCAGGCGTCCACTTCGAGCACCATGGCTGTAATTCAGGGTGACCTTGTGAGCATTTCGACTGT
>CL215Contig1
TTTTTATCGGTAAACAAACCCTTTATTCCAAAAGTTCACGCCATATATATTAGTACATATTTTCATTACATAAGAAACCAATTCTATCTATATATAGAAGGAAAAGCTAAAGAAGCTTTTACTTTCAAACATCTACATATTTATCATTACACAAGCCCTTTATTCCAAAAGTTCACACACTATGATATATTTTCGTCTCGAAAATCATTTGGTATGTATATTCATGTTCGCAACAATGATGAGTGTTCCTCCTTCTTGAATATTTATCTTATAAATCCCCATTCCACCAGCTCCGCCGCTACCTCCACTACTTCCGCCGCCGCCTCCTCCACCTCCTCCAATTGTTACGGTTTTCTTGCACTTATTTCCACCGCAAGGGCATTTATGGTCGCATATTGG…
>CL219Contig1
ACGAGTTCTCGAGGGAGCTGGACGTGGCGGTGAGGGTGGTGCAGATGGTGTGCGCGCTCTGCCAGAGGGTGCAGGACGGGATCGTGGGGAGGAAAGGCGATCAGATCAAGGCCAAGGACGACGATTCTCCTGTCACCGTTGCAGATTGGGGAGTCCAGGCAACTGTCAGTTGGATCCTTTCAGAAAGTTTTGGCAGAGAACACATAGCCATTGTCGCAGAGGAAGATACCCAAACTCTTTCCAGAAAGGACAGCACAAGCTTGTTGGAATCTGTCACCAGCACTGTCAATGAGTGCCTAGCTGAAGCTCCTAAGTACGGGTTACAAGCTCCAAAGAAAGCCCTTGAAAACAGAGAGATACTTGACGCTATAAGCAAATGCAACTCCACCGGGGGTCCCA…
>CL223Contig1
GTCTACAATCAGATTATATGTTTGAAACAGTCATTATTGTCGCTACAAGCTACTCTTTCGCCAGCAAAATTTTATATCCTTGTAGAAAGAAATTATGTTATTTCTATGCAAGAAGTTTATCATCTTT
>CL227Contig1
GAGAATAGTCACGACCGCCCCTGTAAGGTGAGCGCCTAGGTGACCCGCGATATCCACCATAATCTTCACGATCATATCCTCCTCGGAACCGTCCACGAAAACTATCCCGAGGGTTTTTC
>CL231Contig1
GGGATCGTGCTTGGCAATGCATGGATGGACGAGGATATATTTTTGAAAGGGGTGTACGACTACCAGCACAACCATAATCTAATAACTGATGAAACCCATGAAGCAATAACAAGGGACT
>CL235Contig1
ATCGTTAAGTGAACAGAATATTTTAGGAGATGCTGCCATCAGCGCTGTAGAGTACTTGGCGTCCCAATTTCCTGGTTTCGCTGTTGACAGCCTTGCTGA
>CL239Contig1
TAGCAGTGGTATCTGGATCTTTTGCGAAGAAGGGAATGGCCTGTCTGAAGGGCACTACTTCACAGCTTTTTTCAACAAATTGAATAAGGAATTCAAGGTGCTGAAACCTTTCCAGCGTTAGAATCGGAGAATTATCCTCGTTGCCATCAACAGAATCTGCCAACAGAGTGAGTATGTTGGCCATGTGCTTCTGTAGAAATGACAATTGGTGTGCCTCTTCATCAGATTGTGATGGCATAAACCGGCGGCTGTTACTGCGTACAAGCTGCAGTGGAGACATTGCCGACAAATACCCATCAAACGCCGACGTGGACGGCCACACGTCTGCCACCGCCGCCGCGTCCTTGTACGGCCGCGGCGTCAGCCTCTTGTAACCCTGAATGTACAAGAAGATGATCA…
>CL243Contig1
GTTGCGTGCGTGTCTGATCTGAACCAGATGTGCCCCGAGGACCTGCAGGTGTTGGATCAGGGAGGAGAGGTGGTGGCGTGCAAGAGCGCGTGCATGGCGT
>CL247Contig1
AGCTACATTTGTTCTCTGGATTTCTGGTGACTAATTGTCAACTTCGACTTTGATTCAGGCAAAAACTGTATTCAGATCGTTATTTTTATAAAAGAAAGCTAGGATTTGTATTTAAAAAAAAA
>CL251Contig1
TCACCGAGAACGCAGAGAATACTGCAAGCAAGCGCAAAGGGAGGCAATAGGAGTGATAGATCTTTATTGTCCTCAAGAGACGCTAATGAAAAGCCGATCCAAGTCGAATGGAGACGATAAGCTGCTCCTAAACCAGATGTGCACTCCCAACAATAGACAGCTGAGATGGTGATCAGAAGTTTTCTTTTTCATCTTTAGAATTTCATCGGTAGCGTATGTTTTCTCTTATCCCAGTTGCTGACGAGTTAGCTCTTGTCTAATTGTGGTGTGTTTCATAGAGCTTTGCTGCATGCCTGTACTGAGTTGATTTGGTTTTGTTGTGTGGCCTTGCCTTGTATTTTGCTGTCTTTCTCTGTAAAAGTGTGCTCTAAAATTAT
>CL255Contig1
CCAAAATCATGCTTTAGCTTTCCAGTCAGACTGGATATTCTCGATTGAACTTTCAATAACCTTGATTTAGAATCTTCATATTCCTTCCTCACACGATCAGCCTC
>CL259Contig1
AAGCAGATATCCGTGGACATAGGTGATGTGTCTAAGGTTCTCCCTCTGCCCGGAGGTTCCTGCAAATGCTCAGAAGTTTGGAGCGGAAAGCAGTTGGGGATCATCAAGAAGACCTTGTCCACGATGGTGGAAGCTCATGGCTGCGCGCTTTTTGTCTTGCAATGCTCGAGTTAGAC
>CL263Contig1
GATATGCTCCTTAACAAAGTCTGAGATGATCTGCTCTGCCTTTGGACAACTCTTGCTGTAGAATCCGAGCTCTAAACTTTGAGATTTGGCAAAACCTAATAAAC
>CL267Contig1
CTCGGTGTGGGCCCTGCCGCCGCCGGAGGTCAGCGACCGGATCAAGCCCCTGATGGCGGCCCTCCGCGCCGAGTTCGGCGGCCCCGAGTTCGACCCGCACGTCACCGTCGTCGGCGCCATCCGCCTCACCCGCGACTCCGCCCTCGAGAAGCTCCGGTCCGCGGCCGCTGCCCTCTCCCCCTACACCGCCCGCGTCGCCGCCGTCGCCCGCGGCGGGTTCTTCTTCCAGTGCGTCTACCTCCTCGTCGACCCCACTCCCGAGCATATATGCCACACTTGAGCCTTTTGTACGCTGACCTGAGCGACGAAGAGAAAGAAAAAGCTCGAAAGCGTGCGGAGGAGCTGGACAGAGAGTTAGTTGGTCTGACGTTTCAAGTATCTTCAATTGGACTCTTCAAG…
>CL271Contig1
TCTCATGGTTTCGCGCCATTCTTCCTCTCGAACACGCCGCCCTCTTTCAGCTCCCAGCACTGTGAGGTGCAAATATATTGAACCGTTGGGTTACACTAATGGAGCGCCACCTCGCATCCCGGTGATCA
>CL275Contig1
GAAATGCTAACGTCCCTCGTCGTTCGGTTCCACGAGAGAGTTGCGACGAAGCCGGGGAGTGGATCGACGTTGGTGCTGGCCGAGCACGAGATGGTGGACGCTGTTGTTGGGGACCTGAAGGCCAAAGTGCAGCAGGGGGGTACTGACGAAAAGGAGCTGTTGATGAGTGCGGAGCTGCTGAGGACGAGCTCCG
>CL279Contig1
GGACTGGACGGACAACGCGCAGAGGTCGGGGTGGTCGGTCTTGTGGCAGACTGCAGCGATGGTGTCGTCGAGGAACGCGCTCTGGAGGGAGTGGAGGACTCCGATGACAGTGTCGCTCATCGAGGTGGCAGCGACCGGAGCGGCGGTGGGACTGGAGGCTGGGGATAGACCTAGAGTTGTGGCGGCACGCCTCGGGGCTTTGATTGGGGAGGAGGCCGG
>CL283Contig1
ACGAAGGCCTTGGCGACGGCATCGGGATCCATCGAGCTGAGATCTAGGGTTCCAAGGCCTAATGCTTTCTGGGGAGAGAGCTGAGCTTGAAACCCTAGGTCTTCGATCTGGGAAATGATATTTTCTTTCTGTTTTATTAGTAGAGGAAAGGGGAAAATGATTATACGGGTGAGAGCAGCTGAACAAACGAAGAATGGGTGCGGGGTTTTTGATAAATGCG
>CL287Contig1
AAAAGCCGCTCTAAAAATCCCTGTCCTTGCTAATGGAAACATACGCCACATGGGATGACGTTCAAGACTGTTTGGAGCACACTGGCGCTGATGGTGTTCTCTCGGCCGAGTCACTTCTTGAGAACCCTGCACTTTTT
>CL291Contig1
CCAAGCCCAACGACTGGACCGATCCCAAGTATATGGGTAAACTCCTCAGGGAGGGTCCTAACGTTGAGATGTGGGATCATCCCGAGTACCATGAGCGTATGATTGCTCACTTACAATCCGACCTGTATCGTCACCTACGCATAGCAGTACACCCTACAACCGGCTGTCCTATCCCAAGATCAGTCTGCCACCAAAGAGCACCTACTTCTTCAAGGCCCCAATTGGAGGGCGAATTTCTACCACGTTACCAAACCAAAACCAAGGAGGGGTGTGACCGCGGACGCCTTTCATTACAAGTCGAGGAGGCTGCAAAGGAGATTGCAAAGCAGTACGATCACGATTGCATTAATGTCCTAGAGTTTAAAATGTCTTGCAATGATGCGCCCCGGCTGCTTGAAA…
>CL295Contig1
GCCAGTTTTAGTTCACTTCTGTTGCCAGAGTCACTCATAATAGATGATTGATCATCATCTAAAGGCACTGTACAAATTGAAGGCCAAATAAAACTATTCCCTTTATAGAAAAAAA
>CL299Contig1
CTCACCGACGCAGTGTTAGCTCGCCGTGGAGTCGGACGAGTAGACGCCCGCTATCACGCAGGAGGTGGAGAAGCCTGTTCACGCCGAAAGGAAAGCTCCGCGATGGCGGTGTCATGTTCTTGAA
>CL303Contig1
GGCTGATCCCCAATTAATCCACGCTCCAGAGGCCGCCGCTCCGCCTCCTTCCTCCCTCCCCCTCTGGCTCTGTGTCTCCGCCTTCCTCAAATCGAGGACCTCGTCACCGAGATCTCCTCCCTCGC
>CL307Contig1
AAGTTGAACCTGGCGACGTTCATCCCGGCCCTCAGCAGCTTCTCCAGCATCGGCACCGACCGCGACGCCGGCCCCAGGGTGCACACGATCTTCGTCTTCGGCGGCCGCTCCAGCCCCTCGCTCGCCACCCCCTTCAAGATTCCCTCAATGTCAATGTTCGACATTTCCCCCCTGTTTGACCTTCTCTTGCTCTATCTTCTCCAACTTCTTCCTAGTTTGGGGATATAGGAACTGCGACTTGGG
>CL311Contig1
CTCTTCTCCATGCTCGCCCTCACACTCTGGATACCGATATACGACCGCCTCATCGTGCCAAGACTCCGGAGAATCACCGGCCACCAGGGAGGGATCACGCTGCTG
>CL315Contig1
GTATGGGAGGATCCATCCTTCTTCAAGTGGAGAAAACGTTATGCACATGTACCAATGCGCTCTCATGATTCAATTGAAGGATCTCTTAGATATTGGTACGAGAGG
>CL319Contig1
CAAAGACTCAAATACATGCAGCACTTTGTAACAATGGGTTGTTTATTGACCCTCTTATGTTTTGCTATCCCTTATTTTTTCATATCATTGACTTCACTATGCAGTTGTTC
>CL323Contig1
CCTCATCCTCTGGTACGGCGCGCACCTCGTCCACTCCGGCGCCTCCACCTTCTCCAAGGTGATCAAAGTGTTCGTCGTCCTCGTCATCACCGCCAACTCCGTCGCCGAGACCGTC
>CL327Contig1
TGTTCATCATCTCCCCTTGAACAGCTTTGTTCCCTTCCCTCTCAGCCAAATCGACTTCACGCTGGATTTCATAAGCTTCCACCTTGGCCCTCAAGGCATCCCTTT
>CL331Contig1
TCTGTGAGAATAAAAAATGCTCAAATACTTCAAGCACAACAACACACAGGTACAAGATAAAGTTGGCAGTCCGTGACAACACAACAAAATTTACTGTCACTTTGTTCGATAAAAATGCAGAAGATATTTTCCAATTCCCTGCGGCTA
>CL335Contig1
AACTCCCTATTCCAATGTTCCAGCGAGCAGTCACCAACCAGGATACTCGACCCCAATACAATATGGAACTCCCAACTCCAATGTTACTACGAGCAATCATCACCCAGGATACTCTGCCCCAATATATTATGGAACTGCCAACTCCAGTGCTCCAGCGATTAATCATTACCAAGGATTTGC
>CL339Contig1
ATCAGCTGAAAATGGCGATGCCAAAGGCTCGCATAGTTCTCTTCCTTGTGCTCATCACTGCGGCCTCAATTGCTGCGCGAACCCTACCAGAAGCAGAAGCGCCACAGCCCATGGCTGA
>CL343Contig1
CATTTTGTCGAAGCAGATCTTTTATCTGGTTTTTCACAAAAATCATCCTTTGCCAAGATAGGTGGAGTTTGCATATCAACCTCAAATTTCTGGTCTTCTCCATCGAGCTTCTTAGAATACATAAATGCACGACGCGACCTTATAATTGCCTGAAGTTTGATAATGGCCTGAACGCATCGTAAAGTACCAACTGCCTGTCTCCTGACTAAGTGTCCACGAACAGCAGCTTGCAACTTGATAACATTCTTGAGTTTATGGACTTCTCGTCGTCCTAAGTGCCCACGAATGGAAGCCTGAATGATAATGACAACAGATTCCTGAATGGTGGTATCAGTGGTAGTGGAATCCTTATCAAGAGGCAGGGAAGCATTTAATTCTGGGCGAGCACACACTGGAGGT…
>CL348Contig1
GATCGTCGGAGTAGCATTTCATTCTTTCTGACTCCGGCTGACTGAAGAACTCCCTCGAGACTCGAAGCATGCTTTTTATTACGGGTTTGGGGATGCCATGCTTCTTGACCTGGAAGAAGCCATCCTCTTGGCAAGCCATGCCTATGGCTTTGACCACCTCACCACGGCCCTGTCCAGTGAGGCCATGGAGGTCTATCAGAGGTATTGAGTCGCCGGAAGCCTCCACATGGAGGAGGTTGGGGCGGTCGGAGACAGGCTGGATGTAGTTCGCCGGAACTGAGCAAGAGTTGTGAGTCAATAGGTCAGTCAATAGGGGCTTGGTGGTGGTGAGTAAGGACATGGTTGAGAGAGTGTAGA
>CL352Contig1
CTTTTATGACACCTGCTTCAGCCTCCATGCTCGGGTTTACAGCTGAAGAGCTGCCATTACTGTTTATATTGTACTGAACATTAGCATATTTTTCAGTCCAAGAACGGGCCTTCTGGTCAAAAGCTTGCCTGTTATATTTACACTCCCTGCTAGTCTCAGCCATTAGCCCGTCATCTGGGTTGGGCTCACTCAGTAACAAGCCAATGCTTGTTAAAACTGTTGAAATGTTCAAGGATGGTTGCCAGGCTCCCTTTGGTGGCAAATTAAGAATATCAAGACATATCCGACCTCCATTATCAATGTTAGGATGATAGATAGGAGTAACGAAAGTCACATTGGGCGGCTGAAAAGGATATCTTTCAGGTAT
>CL356Contig1
CTTGACCGTGAAGGACTCGAAGAACTTTAGGCAGGAGATGCAGATCCCCAAACTAGGAGACGCTCTTGTTAGAGCAAGATCCGGTTCATGAAGACTCCCATATTATTTCGCTGCAATGGGC
>CL360Contig1
TCTCTTGTATGCATTCCTGAGGAAATTAAGGATTTTACCTCTCTTACGGAGCTCGACCTGTCTGACAACAACATTTCTGCACTGCCTCCTGAGCTGGGTTTGCTGGAGCCAACCTTACAGGCCTTGAGACTTGACGGCAA
>CL363Contig1
AGGTGATCTGCGACGAGCACGGCATCGACCACACCGGCAAGTACAGCGGCGACTCCGAGCTCCAGCTCGAGCGGATCAACGTCTACTACAACGAGGCCAGCGGGGGGAGGTACGTCCCCAGGGCGGTGCTCATGGATCTCGAGC
>CL370Contig1
CCCTATCTCCTCTCCTCCGACTCCCCATTCCCCCAGCAAAGATTGGCCGACGACCGACGACAAGTCTAGCGACGCTCGTCGGAAGCGCCTTGTCCGCCTTGGCTGCTGCGCAGGGATCCTCGCAGCCTTCGCAATCACCATCATTGTACTCGCCTTCACCGTCTACAAGGCCAGGGAGCCCACGATGAGACTGAACTCCGTCAACTTCGGGGACCTCGACCTCTCCAAGAACCTGTCGGTCATCGCGGACGTGTCCGTCGAGAACCCTAACGCGTTCCCATTCAAGTTCAATTCCAGCAAGACGTCCCTGTTGTACCGGACCAGGGAGGTTGGGCTGGCGGACGGGCCGCCAGGGTATGTGGGGCCCCACGGCACGCTGCGCACCAACGTGACTGTCGA…
>CL375Contig1
TTATAGCTTCAATACTTGCCAACTCCATACCTACAAAACTTGTTTCATTTAGGTGACTTCCTATGTGTATCTTCTTGCCCACCACTGGTTCCTGTTGGTTCCTGTTCCAGTTGTTGGAGGAATCGTTGAACCACCTCCAAATGTCTTAATTATGAACCTTGTACGGGCTTGCTCTC
>CL382Contig1
TTGCTTGTTTTACAAATATTTTTTGTTGCTGTCGTAGAGGTTGATCCCTAAAAGCTTTAGTTTTTGCCTCCTACCCACCTCCCAAGGGATATTTGTTGAACGCCTATACATCTTCAGCTTTTACTTGTTCAGATGCAAGTGTTTTTTATCCAAGAAATAAACTCAGGTATTCAAGTTTTTCTAGCTGCATAAAGAAGTGAGTGAGCTGATGGAAGGTGTTAACTGCAATTGTTCCAATTGTCAACAATGTGTAACTTTGATGGTACTATGTCCAAGATTTACATAAGCAGTGTCACAGAGCTTGTTGTCTTTGAGCAATGTACCTTGTGATGAATGTCCTGTTGAAGGCCTAGTTATTGAGCTCATTGTATAACCGACATCAATGCCAAAGCTGACTGC…
>CL386Contig1
CTGTTTCTCTTTGTTTCTAGAGGTTTGGGCGTCTGAATTTGTTTTTCGGCTTTGTTTCCAGCATCGCAGGGGTCCTCAAGTAGCCTCGTTGATCCCACAACTTCGTTTTGGTACTAGATGCAGAGAAAAGAAGCATGTGAAGGGCTTGGCTTTGGAGGGGAAGGCAAAGAGAGATCCTTGTTGCTCTGG
>CL390Contig1
ATCTAATGATGTTCCATCTCAAACAAGAAATCCTTCAAGTCAGTTCTTTCAGCCAAGTATCCTTATGCAGGGAGCTAGTTTTAGTGGGTGTCCTCAATTTGGACTTGGCACAGCACAAGGTTTTCACGCCATGACTCAATTTGCTCAGGATTCTTCAGCATCTGCTTTGCAGCAGCAATTCCATGTTAGCACGCATTTGGAGCAGAGTAATATTCCGGGTTTTCCCACTCCCGACATGCATCCCCTACAATTTGTAGGAAGCAACCCACAGCTTGATCCGCAGAGCAGTGACCAAGGGCACTGTGCTATCCCTGTATGGGATTTCCTTTGATATTTGCAGCTACATCAAATTTCTGTACAAATAGTAAAACTGGGTACTAGAGTGCGTATGTGCTTGTT…
>CL394Contig1
TTATGGTATTCAGAATTTTGAATGTTAGTAGGGGTCTCTATATATTTGATCTGGATCTTTTGATGATTTTGAGTAATAGTATTTTGAATCTTGTCTAAATGATGCCTATATTCAGTATATACATGTGTTAATTGCTTGGTTGATA
>CL398Contig1
GCCGGTTTGATTGCTGCAACTGCCTGAAGTACTGAGTTTGTTGTGTTTCAGTCCCACCAGATTTGCTCTTAGTGCCTGAATGGTCCATGCCTTGGTTTGAGTTGCCAGCTGCTGGATGCATCATTGAGCCTCCATTCCCCACAAACATTGATGGGCGATCAGTCCTCTCATTTGGATTGTCCCGGATTTGAGTGGCGAGCTGTTGCTGTGTTTGAATGGTGTCGGTCCTGGCTGGAGTTGGTACTGACCCAACAGGAGGTGTTTGCCGACTTCTCTGGCCAGGAGGATCATTTGCAAAGTTCACATGAGAAGTTTCGCCTCCTACTGATGTGGGCATAGCCTGCTGCTTTGAAGGTAAAGGTGCCTGCTTCGTAGCTGTACCTGATTCGTTTGCCTTTT…
>CL402Contig1
TCATCAGTGTCCATCTCTACGGCTTCCTTTGGCGCTTCCCTTCCAGCTGTTACTGGGACTTCAACTCCTTCCTCTTCTAACATGGTAGCTGATTCAACAGAAACAATGCCATGGATGTTCAAGTGGACTTTAACTTTCAATTTCGCCTGCTCGCCTTTAGCAGATTGAAAGGGACCAATCGTGTAAGTGCTAATCTTGGGCGATGGCAATTGTAATTCGCTAGCATAAGCATAAATTACATCTACCGAGAACGTGCTAGACCTGAAAAATGTGAGTGTCTTGGTGCTTGGAATTGGATTTCCCTTCGGGAATACGATTGTCTGATGATTTCCCGATACATCAATCTCTG
>CL406Contig1
AATTGCTGCTCATTGGGGTTCTATATGTATTAGTGAATATCTTCACTATGTACATGTTTTTGTTACATCCCTTCAACTGGGATCATGAGCCTGGGACTCAAAGGTTTATATGGTAGTTTGATATCATTTGTGGACAGTCTCAGCTCTGATCATGCTTTAGAAATTCTCTAATTCAAAGATCAAGGAAGGAGGAACTGACTTTTGTAGGAATATCACTGAGCCAAGATGGAAGATGTTTCGGAAACCAAG
>CL410Contig1
ATGCAGTTGGATCTTCTTGTTCAGATGAGGGAGAAATTGATGGCTGAAAACAGGCAGAAATATCAAAAGATTAAAAAGACTCCTACGAAATTTTCTGAGCTACAGATACAGTCGTACCTTAAAACCGTTGCCTTCCGACGAGAGATAGATGTGGTACAGAAAACTGCTGCTGGCCGTGGATTTGGAGGAGTACAAAGTTCTAGGATAGCCTCTGAAGCTAACAGGGAATTCATATTTTCTTCATCATTTACTGGTGATAAACAGGCGCTATCAGCTAAATCAGTTGAAAAGGACAGCGACAAAGGAAACCAGTCAGTAAAGAAATTGAATCTTGATACCGTAAAGCGCAGCTTGTTTACT
>CL414Contig1
GGTCGGATCGGGGCCTTGAGGACGTCCGGCAGAGGGACGGAGGTGGAGCCGTCGGTGGCCATGTCGCCCTCCAGGGGCTGGACGGTGACCAGGGGTCGAGCGGCGGCGGCCATTGGGCTAGGGTTTCGAGCGACTTGGGGGGGAAGAGGGCTAGCTAGGGTTTTGGCCGACAAATGGA
>CL418Contig1
AGTAGTATCACATCCCATTGTGTCTCTGTCAAGCTCACCGTCTTGCTTTAAATCATAATATTCAACTCTCGAATCGGAAGACGGAATTTCTTTGTGCCTCGCCATATCACCAATCTGACTCTCTTTGTCATCAGAATCTCTCTGACAATAAATCTTCTCAAACCCAGCATCAACCACAAGATGCTCTAAAAACTGGTCGCAGCTCTCTTTGGCTTCAACCTCCGAAACACATGAAGTTATCTCCAACTTCTCGTCTTCAACTTGCAAACAGGA
>CL422Contig1
GCAAAATGCCAGGGAAAGGCCGCGTACGTAAGGGCCTCCTTCCCCTGAGCCCGCCAAGTGCGGGAGCCGCTCGGCACTGGGGTCCGCCTTTTTTTTGTTCTGGTTGGTGTGCAGAGTAATGAAGAGGCACTGGAAATGATTGAG
>CL426Contig1
GATAAATGCAGAAAAATATTATTTTAATATAACGAAAAGTCTTGTTGAATTTGATGAAGTATTGGAGGTTCAAAGAAAGCATGTCTATGATCTTAGGCAATCAATCCTCACCGGTGACTCTGAAAGAATTGGTGAACATATATTTCAGTACATGCAGGCAGTTGCTGATGAAATTGTCTTGGGGAACACTAATCCACTCAAGCGTCCTAGTGACTGGAATCTGGGGAATCTCTTGCACGAGTTTCTTGGAATTGGTGGAAGAATATTAGCTGAGCCATTTGCAGCACTTACGAAAGAAGATCTATTAGCATCACTTGAATTGACGCGTGGGTTGAGCTCCATAAAGGTTGACAAATTTTCCCTCCCAAACTTGCCAATACCTCCCAATACATTTAGAGG…
>CL434Contig1
TGTAGCATTTGGGATTGTTGGATTTCCTCCTGTAGGATTGATGTTAGTGAAAGGCCTGTCTGGGGAATTTGGGAAAGCTAACCTTGGAGACTTTTGGGATTGGTCAGAGTTCCTTTGGTCATGGAATAGTGCTACGTATCTATATCTTACTCTTATCCATCTTCCTTGTTGGGCTTTATGCCTGCTCGTAGCGATGCATCCTTAATGATAAAGGGTTAAGTGTTCTGAGCTGTTTGATACTCTTCCCTAATCAAGCTAACCTCGGCAGAAACAAGAATGGGACTGTTGTTTGGTGGACCATGTAGCACTTTG
>CL438Contig1
GAGCTTTTGTTGAAGAAGCAGGAGCAGGGATTGGAAGACACAAAGGTTCAGAGGGTGCTGGATATGAGGGGTCCTCAAGTCCGTGTCTTGTCAAATCTCGAGAATCTGAATGCAGAGGAGGAGGCAAAGGAAAACCAGGTACCTATGCCGGAGCTGCAGCACAACGTGAGGTTGATTGTCGACTTGGCTGAGGTTGACATACAGAAGATTGACAGAGATTTGAGGAGGGAGAGGGAGAAGGTGGTGAGCTTGCAAAGGGAGAAGGAGAAGTTTCAGGAAGTGGTGGCAAAGCAAAAGCAACAAATTGATGTTATGGAGACCATTGCAAGAGTAGTTGAAAGAGCAACCGAGGAGAATTTATCGGGTGAATTGACTTTAGAATCCCTGTTGACGACTTTC…
>CL442Contig1
AGAAAATGAAGATCTGGATGCAAATGGAATTTTCGTGAGCTCAGTATATGAAGCCCATATGAAGTTGCCTGTTGCGCATCCTTTTTCCACTGTGACAAGTTTTCATGTGTCAAAAAAAAATGAGGTTGAGTTTAATAAGTCTACACAATCTTTAATTGATGGAGTCATCATAACTGGCTAAAAGAAAGAAAGTAGCGCTGGATATATTGATTAAGGAGCTGGAGCTGAGGGACAGTACACACGA
>CL446Contig1
GAGCCTCCCATGTTCTGCTCACAGAACAAATCCGCAGTCTCCTTCTCTTCATGCTCTGAATTCATCGCGTCTGTTTTCTCTTCGCTGCAGTCTTTCCCTTTCCCCCTTCCCTCAACCGGCTCACCAAGCAGTTCGGCCAACTTCTGCAACTGTTTGTGAAGCAGTTG
>CL451Contig1
CTCTCTCTCTCTCTCTCTCTCTCTCAAGCAAGGTCAAAGAAAAGGTTCTACGAAAAAATTGAAATGCGGGGGAAATTGAGATAATGGCAAATGCTCGAGAAACGATGACCCAAGGCCCATTACTCTCATGCAAATGCTCTGGGTCTTAACATCTTCAACACATAAAGTCACATCATGCAACATTACGTGCCTTCAAATCTATTCGCCTCCATGCATTCAG
>CL454Contig1
CGCGCACTCTGAAGCTTTCTGGGGCTGAAGATCTCTACCTCCACTGCGAAAGTGGCAGTCACAGGGCGATGACCTGAGAGCTTCATCTCGCTTCGCTTATAACTCAGTACCCTTATGCCCTTTCCATATGAAAGTATACGATCACACCATGCAGGAGTTCTCCTCCCGGCCTTTGGATCCTCTCCTACATACTTCTCCGAATTGTTTTCATACTTATATGTTGGAGGAAAGTTCATTATTCCTTCAGACCATCCATCGAATGCCCGGCCTTTCTTTAGTTCCAATTTCAACTGATCACTTTCACTTAGCTTGGACCATTTCTTTCTTGAGATCAGATCGAGTGTTCTTTCATATGATAAGTTGATGCGATAATTTAGATCTCCCAACCAAATTATTCTA…
>CL457Contig1
AAGGGTATTGTTGTGCTCACTGGATCAGTTCCAACTTGACTAACAGTAATTGAGATTCCAAGAGCCGCTGCAGCTTGCATAACCTGAACATGACTTGTTTCAATCTTATTAACAAGTGGATTCACCAAAATAAAAGAAAACCACTGCATGATTTTGTCTCGCCTGATTTTTCTCGCCACCACTTTCTTCGTTCCCTGAAATGATAGTGCTCTTACCAGAGCTGATAGAGACAGCAACAACACCAGACCGATGCAGCTTGTAAACCCTCGTAAACAAAAACTACACAGAATTCATGCACTTCCACAAACAGTTGGTGTGCATGTCAA
>CL466Contig1
GAGAAAGCTGATGAAGTCTGCGAAGGAGTTGGGGAGGAGGAGTGCTTGATGAGGAGGACTCTCACTGCTCACACTGACTACATCTACACTCAAGGTCATCATCACAAACCTTGAGATAGATGATGGGACTGTCATTAGAGTGATTAGTAGGGGTTTCTCCCGTGCTGTG
>CL470Contig1
ACAAAGACATTATCCTTTGTCTTTGTTTCACACCGAACATCGAGCTGTTGCACGCGCAAGGACAGATATCCAGCAATTTGTTGCCCAAAGATCCATGGTAGAAAATGGCATCCGGGCTCAAGCACATCGTTAAACTTCCCAAAGGTTTCTTTGATAGCCACAGTTGACTGGTCCACTTGCAAACAACACAATGCCTGCCCCATTGTTACCTTGAGAGATGAGAAATCGGATGCGCGAGAGAAGCAAACGGCGG
>CL474Contig1
AGGCAGTTTTCAATGTTTTACCCAATGACATCCACCATGAGTCCGTGTCCGAGGCCCCAGCTGGTACGCCTACACCTGAGAGCAGTATAGGTCTGCTCCCCCACGCCGTGGGAGAGGTCCATCAAGTGGGGTCCTGCTCAACTCCTG
>CL478Contig1
CTCCGGGTACGGGAAAGACGTCCTCTGCACGTGTAATTGCCAAGCAAGCGGGCGTCCCACTGCTTTATGTGCCTCTCGAGGTGATAATGTCGAAGTACTATGGCGAGAGCGAGCGCTTGCTAGGGAAAGTGTTCTCTCTCGCTGATGACCTCCCTGATGGAGCCATAATCTTCTTAGACGAGGTAGACTCCATTGCCGTTGCTCGTGACAGTGAGATGCACGAGGCGACGAGGAGGATCCTATCGGTCCTGTTGCGACAGATTGATGGGTTTGAGCAGGAGAAGCGGGTGGTGGTGATAGCTGCGACGAACAGGAAGGAGGATCTTGATCCGGCTCTTATAAGCCGCTTCGACTCGATCATTTGTTTTGACCTTCCTGATGAACGGACTCGCGTGGGGA…
>CL482Contig1
CGAGGCAAAGTCATCATCACATCTAAACTTGATTATTTGTGCATCAATCACTCTACAAACTTGAACAGAAACAGATGCATGCTTGATATATCTACAGCATGGTTTCCAATTATTACAACCCAAACAGAAATAGAAAGAAAGAGATAGAAAAAAGACTTGAGAAAATCACATGATCTCATCCACCACACACCATCCCTCATCAAC
>CL486Contig1
CAATGACCGCTTCCTCCTCATCACAGTCGCCTTCGTAGGCAGCAGCACTGCTTCTCCTGCTCATTTGTGTCCTTCGACTGCTTGAGATTGCTCCATCACGCTGGTCATGGTCCTCAACATCTTCAGCTCGTGGGTTCTGGCTTGTGAGCTTTGCATCGCGACCTGCATTGTCAATCTCTGGCCCGGCAACACTCAATGGGCTTCTGAAGCCAAGTTTGGTGTATGGAGGTGGAATCATGCTCATAGGTCTTGTTGCATCCTTTGTGCTCAACACAGGACTGGGACGCTTGTCTTCAGATTCAGTGTCAAACATCTTCTCGTATCTTGATACATGCTCTGCATCTTTTGCACCTCCATTAAGCCACTCGTATTTTTGGAACACATTGGTTGTACCTTTTG…
>CL494Contig1
GGCAGTACACCACAGCAGCCATCAGGAGGAGTCGGCAGTACACGTGCAAGGAGATCGACACACAACTCCCCGACGTCATTGGAAAATGCGGCTTCACTTAAACCTGAAACAATGAGCATGGACACAAAATCAAGGCAACCACATAACTCTTCTTCTAAACTTGGCGGTTCAACAACCCCTGCATTGCATGCTCAAGATGTGGTGACACCTTCAAGGAGATCAACACGCAGTTCCTCAAAGTTGGAAGATGGGGCTTCACTAGGGATCAGAAAATTGTTCGATGAGACTGAAGCAACCAGGAAAGACAAATCGCGGAAGAAGTCAAAGGATTCTGCTTTCAGACTAGGAGAATTTGTTGAAGAAGGTGGCAGTAGAGGAGCTATGGAGGCGGGGTCTACC
>CL498Contig1
GGTGGAGCGGGTCGGGCTGCCCCGGCTGGGACGGTGAGTCGGATTGTGGCTGACACCGGTCGTCGGACTGCAATGTCTTTCAAAATCGACATGATCTGGAAAGTCCTCCGGCGGCGGCGGCGAGGCCTGCTGCAGGCGAGCGGCGGGGGAGGTCAAAGGTGGAGGTCTAGGTCGCCGGCGATGGCCTCTGGGGAGAGACAGATGATGCCGAGTAATGGCGGCGTGCCCTCAAACTGAAGGGGAGAGTGGAGGTGGTCTTGTTTGCAGAAAGGCCCCCGCCAAACACTGATTTGCGG
>CL506Contig1
GAAGAATTCTAACAAGCCTACATATTCTAGGTTTTCACAACAAGAACTTCCTGCTTGCAAACCCATACTAACGCCAGCAGTTGTTATATCAACAATGGCATTGATTGGTGGCATCTTCATTCCACTTGGGCTTACTTCCTTACTTGCATCTGAGCGAGTGACTGAAATTGTAGACCGATATGATGCAGACTGCGTTCCTAGTGAAGACAAGCTAAAATATATACAAGATGATGGAACCAATAAAACTTGTATAAAAAATTTAATGGTACCAAAACATATGAAAAGTCCTATTTTTGTGTATTATCAACTCGATAACTTCTATCAAAATCACCGAAGGTACATGAAGAGTCAAAGCAAAAAACAATTGCAAAACAATGAACAAGAAGATTCAACAAAAGC…
>CL509Contig1
GACTGGCAGGCGATCAGGCGGCCGGTGATGGGGGAGAGGGTGGTGGGGTCCACGCCGCAGTTGGGGGAGAAGGTGTCGACGAAGCTCCCGTTCGGGGGGCGCAGGCCCTCGCCGACTTGGTCGCACTGGCCCTTGTAGGCCTTGATGTACTCGAGGGCCATGCAGCCCAGGCCCGGGTTGGAGAAGAGGGGGGAGGACTTGTGGGCGGTCCGGTTGGCGGTGAGGGCCGCCACCAGCTGGTCCG
>CL513Contig1
CTGATCTTGGAGCTCGACGAGACGCAGTATGGCTTCGGGACGAGCTACGAGATCGAGTGCGAGACCAAGGAACCTGATAGGGTCAAGGTTCTGCTGGAGGGGTTCTTGAAGGAGAAGGGGGTGCCCTACGAGTACTCGGGGGAATCCAAGTTCGCTGTTTTCCGAGCACAGAAGCTCTTGCCATAGTGAAGTGTATCTTCTTGCAGCTATGTGGGAAGAACGAACAATAATAAGAGGAAGAAGTTAAACAGAGAGCTACTTCTATTTCTTTCGCGAGAATAATTAATGAGGG
>CL517Contig1
TGGAGAGCTCTTGTTGATTGTTGAGACCTTCAAAAAAATTACTACTAGGGAACTTGAGGGTATTCAAGTGTTTCAGGCAGATTTTTCCAGGAAGAGGTGGGTGAAGGCCAGGAGCCTCAATGACCGCGCACTGCTCATTTATCGAGGCTTTCCTTATTCCTTCGTGGCGGC
>CL521Contig1
CGCAGGCAAACTAGCAAGACTCGTTTCAGAGCTCTAGGCGAGGACTGAAAATCAATCCGAGGATCAACCACATCCTCTCCGCGTTTACTGCCCACCATCCCTTTGAACCAATCTACGAGGTTCACCTCTCTAGGTGGTCTGCTGTAATCAACTGGACTCCTTCCTGTAATTAACTCCATTAAAAGGACTCCGAAACTATAGATGTCACTTGCCTCGTTAAGCATACCAGTGCATGCATAGTCAGGAGCCACATACCCAAATGTTCCCATTACACGAGTGTTCACAAAGCTCGCCTCAGGTCCCAAAAGTTTTGCCAGCCCAAAATCTGATACTTTAGGATTCCATTGCTTATCCAGAAGAATGTTACTGGATTTGACATCTCGATGCACAACTTTAGGC…
>CL525Contig1
CTCGTCCTCGCCCTCAATTCTGGTAGATCGGTTCACCTTCACCGCTTCCTACTCACCATCGTGGCATCCTCCTTGAGATATGAGATTTGAGATCGGCTATGGAGCCTCTTCAAGATTGCGCACCGCTGGTTCATTGAGACGGCTTTCGACAAACTCAAAGGCCTGAACATTGACAAATAATTCCAGGCTCACTTGGAGTCCTTGAATCTGAAGCTTTGGATGGTGAAATACAAACCTGTAGTAGCGAGGGACGAAACACCAGACTTAGGTGCTCACTTTGATCCGAACATCAATGGCCGGATT
>CL529Contig1
CGCCCAAGCGCATAGTTCGTAGACTTTCCTCCATTGATGATTTCTAATAGTAGCACCCCGTAACTGTAGACATCTGATTTTCTCGTTAGCTTTCCCAATCTAGCATACTCGGGTGCAAGGTAACCCATTGTACCAGCAACACGCGTACTGACATGTGAGATGCCACTCGGAAAAAGCTTGGCAAGACCAAAATCTGCGATCTTTGGGGT
>CL533Contig1
CCCACCGCCGGCGGCAACATCAATCGAAGAAGCAAAGGAGATAAAAAGATCTCAACGGTCGGCGGAAGCAGTGATGGCGGCGGCACATACTGAGATAGCAGCGGAGACGGCGGTGCCGATGGAGGCGGAGGGCCCTTCCCGGCCCCGGTTCAAGGCACTGACGGCGCACGAGATGTCCGACGGCAAGGTCCAGTTCCGCAAGGTGTCGGTGCCGGCGCACCGCTTCTCGCCGCTGAAGAAGAATTGGATGGATATCTACAACGCCGTCTTCGAGCAGATGAAGGTCGACGTCCGCATGAACCTCAAGGCCAGGAGGGTGGAGCTGAAGACAAAAGAAGACACCCGAGGTGTTTCCAACCAACAGAAATGTGCCGACGTTGTCCATGCATTCATGCTCGG…
>CL537Contig1
CAGCAAACTTTTTTTTACATCTTTTAACTTGCTTTCTTCAGTTAACTAATCAAATCAGTAAAGGGTGCACGGGGGCAGACATGCTGTACAATAACAACTACTGTGCGGTAAAGGTACAACCCTAAGAAAATGGGTCTACATGCGAAAACTACAAATTCTCACCTATGATGCATTGCAACTTCCCTGGCACTTGCGAAAGAAAGCTAGAATTAAGATACACAAGCTCCAACAAGATCTAAAGGTTTAAGCAGCCTAACGAATTTCCCCATCCTCTCCAAGCTCACCATCTTCAAGCTCCTCGTAAGTGCCGTGTCTGCGAGAGCTGTCTCTGTCTTTCCTGTGCCTCTTGTGACGGACCTCACTGTCAGAATCTGTAGTATATCCATGCTTGCGAGATTT…
>CL550Contig1
TTGTTCATCCCAAGCGCCTTTATGGCTTCCTTGAGCTCAGCCCTGCTGATCTTCTCGCCGTCAGTGCTTATTGACTGTAGGAGCCAATTCTTGAAGGTTTCTTTTGGCGTCACTGGCTGCGTGAACCGTCTGATTCCCATGGAGGCGGCAGATCGGCTGATTCC
>CL556Contig1
CATCTCCAACGATATCAGATTCGCCCAGAACATTATTGTTAACCTCTTCCTCAATGAGGGCCGCTTCATTTCTCTCGTAATCTTCAATAAGCTCTTTCTCTGTCTCGTAAACCACATTACTTGCATCTACAGCATCTTGCGAAATCTCCATTCCATTTCCGTCCTCAGAAATTTCAGCTGCTTCAGCCACTTCAGATACTACTGCTGCTTGCTCCTCAACCTCGTTTTTCATGACCTCTGCCTCAGCATTCTCGCCCAGTATCACTGCTGCCAGTGATTCTGCATCTTCACTTCTCACAGCAGCAGACACCTCAGCTACTTCATCTTCCTC
>CL560Contig1
GAGGCGAAAATATCATTTCAACGCACAGATGGTGATAATCCTAGCAACCTCCAATATCACGAGAAGGCAGATGGGGTTGGGTTCACGACAATGTGTCGAAGAGGGTGGTCCACATCACCACCTCCGGCATGCTTCACAAACTCAGCGGGCGTGAGGAAACTCCCATGGCAGACACACACTATCCGCACCTCCTCCCCCTTCCTGTACTTGTAGAGGAACCCTTCAATCCTTCGCCCATTAGGTCCGTCCCCTCTCGTGGACACACAGGGCATCTCCTCCATCATGTTCGCCTCTTCCTCCTTCACTCCGTTCACCTTGCCAGCAGTCGTGCAGTTCTTCTTCCTCGCTGGCTCGTCTCCCTCGTTTGAGGGGTTTGCAGTCAAGGCCTTTCCCGGCTTT…
>CL564Contig1
AAGCACCTTGCTCATACCATGTATTCCCATTGACAAAACATTTTTAGTTTGACAGTGCAGCGTCGGCCATAGCTAGTTTACCTTGCCGTGGCCCTCTGGTGCACCAGCTTTTGGCTATAGATGGGGCATGTTGGACCTTTAGTGAGTGCTGCAGTGGTGGTTCTGTGACTTGTCTGCAGTCTTTGTCCTCTTTTTAGTTTATCATATGGATGTTACTGAAAGAAGATCCAATGGGGAAATTTACTTTTTGAAATACGGGGA
>CL568Contig1
GATTTATCATTCCCAACATGCTCCTGAATCTTCAGCGCCTGAAAAACATAGTGATTGGCGCAGATCTTGAGCGTCTTCGACTGCCTCATAACCAGGCGAACCTTCCCGGTCTCCTTGTGCTTCAACAGCTTGACGGTTCCGGACCCGCGCTCCTTCCACTGGTTCCCTTCCTTGTCGAACCGATACAGCTTCGCCTTCAG
>CL580Contig1
TTATCAATGGCATTGGAGGATCCAGAGAGAAGAGTTCTGAACTTGCATTGACAACAAACAACTCACGGTGGAAATTGGAAAAGTCTGTGTTTGCATCTGAAAATGGAACCCAAGTTAGAGGTGGAACAGATAGTGTGTTGAATGCTTTAGCTGCATATTTGAGATATTTGGAGGGAACAGCAAGGGATGATTGGCAGGAATTACATGACAAACTGCGTATGGCTGAAGGGAGACGCGGAGCCTCATTTGCTAGCCTTTTTGGAACTGCCCTTTATCTTGGGGCTATATCAAGGAGGAGAGTGCATTATGAAGCAATAAAATACGAGAGGGACCGGAATGGAGGCTTTCTGTCTCCTTTTGGTTATTCAGCAGCGACTGTTCAAGCAACAGTTGAGACTA…
>CL584Contig1
GCATACCCACAAAGTGAAACTAGTAATAAACCTCACTGTACATTTTAAATTCTAGAGCTATCAGTGAACAAGGGCCAAAACAGGAGAATATGAGCGGTAAATATAAAACCTTAATTACAAAGCATTTACATGTATCCCGATTCCTAATATGAGCAGATTTTCTAACTTTCCAACGGCACTATGTAACGGTATCAAACAGCTTCGTCTCCCCGCCTCTCCATCTCCTCTTCATCACCTTGTTGCTTCTTCCCACAGCACCTCGCGCAGTACTCCTCAATGGGCATCTTCGGCACCGGGATAAGTTTTCCAATGAGAGCTAAAGGCCAGCTGATGATAGCAACGCCAATTGAAACCAACCACATTTGCCAACCAAGTCTGACTGTTGTGAAGAACTTGCCG…
>CL588Contig1
CCATGTAATGTGACAATGCCGATAACAACATTCTCCTCATCAATAACAGGCAAGAATTGCACAGGAGATGGAGGAGACTCCATCCTCTTCATTGCTTCTGCTGCCATTGCGTGAGGACCAATTGTCCGGGGGTTTCTGTTGCA
>CL596Contig1
CAGCCCAGCAAGGCCATCGAGTGGCTGATCAAGGCCGCCGACTCCGCCATCGCTGAGCTCCCCTCGCTGGACACTAATTTCCCGATGAATCATCTGCAGCTGATGAATGTCGAGCAGCAGCAGCCGATGCCGAGCGAATCCGGCATGGATCTCGAAGCTGATCCCAGCTACAACCAGCAGCAGCACAGTAGTACATCGGAGACTAGCAAAGGATCGGTGCTGTCGCTGTCTCGGTCTGAGATTCGGGTGAAGGCGAGGGAGCGGGCGAAGGAGAGGGTCAAGGACAAAGAGAAGGACAGAGACGAGACTAATGTGGTTTCTCATGTCGATGAGAGTTTGAACTCGCCGGGATCTTTCACCAAGCTTCTCACCGGAGGGAGCGCTAGCAATGCAGCAGCG…
>CL605Contig1
TCTTTCATCGCCCTCTAGGGTTTCGTATGATGATTGTTTTCGTTTAATTTCTTCGTTCCACACAGATCCAGGAAGATGAAGATTGTTTACATGACTGGTACACCGATCTTGTTATTGTTTGAGATTATTGTGGACTCTGTGGTGATGTGAAGATGTGATGTGAAGAGGGTTGCGGCGTCAAAATTCTTCATGTCTATAAAATTAAACACGTGAGATGTCTTGATGTAGTGCGCCGAATTTAGAGTGTGTTCGGATATCGCGGATTTGGTATGTATTTTGTCACTTGTGGC
>CL617Contig1
CCAAAATAGATAGGAAAGCAAACTGTTATCGTATCTCTGTTCCAGACGGTTGAACAGCGGAACAAGGTAGCATATCATTTCCCTTTTTTTCATCGTATATATGGTTCTCAGAAGAACGCCGAATTGATCAGGAGTTACTGGAAAAGGAGTGGCTCAAGAAGGGAACATGCACAAGAGTTCCTATGCAATCTCCAACTTGCACTTGTTCCCCTAGTCCAAATTGCCTCCTGACATAGCCTAGGCCTAAATGTTGATCGTCTTCTCTTCCCAATGAATAGCTAGTCAGCACCCCAACCTTTT
>CL620Contig1
CAATGATATTTCACCAAAACTTCAGCTCCAGGTTCTTTCAGAGTGACAATAATAGAGTAGTAACAAACCTCAAAAGTTTGCAGGACTGTCATCTAACTGCTTCTCATCCTCGATGTCCACCTCCAAGATTTCTGGGATTCTGATCTTGAGATAGTTGCTGATTCGCGCAAGAACAGTTGACCTCTTGTGCCAGAACCGGCCTTTAAGGCTGATCTTCACAAAAGGGCCATCCAAGTCCGCGAGATCAACCTCACCTGTCATGCCAAGGGATGTATCAAATATTTGAGGAAACTCTGACCTGGCATCGGCGAGGACTTGTCTGATGTTATCCTCTGTGAGATCGAGCGCTGGTAGAGCTGCAGATATCGATGGTAGACGAGGTTTTCGATGGACAACTCG…
>CL624Contig1
CTCATCAGCTGCCCCAATGAAGCTGTAGCTTGTTCTTGCAAAGTAGTGGTAAATGAAGCTGAAGTTGCGCAGTGGGATGCACGCCTCTGACACCAGAACAAACCATTCGTTGGATAAATCAAGCAGGGCATTTGCGAGGAGACGTCTCTCGGCATCACACATGCTCATTTCTCCCCACTCTGCCACCTTGCTGGGGATCTGTCTCTGGTGGAAAGGCGAGCTCGAGGAGAAGTTGGCAACGTAATTCGGCAGCGCGTGGATGTAAATCGAGTAAAGCCCTTCATGCCCTCTAAAAAACCTCTCCCACAAGGGCGCAAGAGGCAACGGCCCCCGAGTCAAAAACATGAAAGCCATCTTCCCAACCCTCTCATACGGATACTTCTTGGCCTGCGGAACAAA…
>CL628Contig1
CTGAATGAGATGCCGGGGAAGTAAAACTGCAAGCTTCAGTGAGGCACTGAACCACATGAGACTAACAGATATATCCCTCAACTATGACCCCCTCATTTGAAGCCGTTGGTTTAATATCTTTCAATCTCAATGGGCTGCTCCCGAACATCAAAGCAGACGGTTCTTTTTCTATATCAGAGGCTGGGCAGAGTTCTATGACAACCTTCTGCACCAATTCTTCACTAAGACCATCAAGAAGTAGATCACTGAGGCCTCCACAATCCCTCCCTCTGAAATCCAGCACAACACTGCACAGTCCCTGCTTCCCACAGTAATCAAGGATTGAACTAAGCTTCAATTGTCCAAGGACCACAACTTCGACGCCATCGGACTTTGGGTCCACAATAATGGGTTTTTCTG…
>CL637Contig1
TTATCTAGAGAAGTTATAGCAATCTTCTGGTCTCCTGTGTACTGTTGAGCAGCATACTCGGGCATAAAAGGCTTTCCTCATGAATATACAAAGGCGGGTCACAAACAAGGGGATGCTTGCTATATTCTTTATTCTCCATGTCATAGCAGCAAATATGCATGCGAGGGGTTTCGAAGTCCGATCGGTGTTCAATCAGCATCTTGCTGCCGACAAAACCAATGAGATGAGCGGAGAGAAGATAATCCGCTCCTAACTTACAAAAGTTTGCGTTGATGGTACATCTTAACTTCCAGAGAGAATTATCATATTTCTTCAA
>CL661Contig1
CCGACCTCGTCCTCCTCCTCCTCTCCCTCCCCTGGCAACCTCTGTTGTATGCAGGTGTCGATCGCCACCGTCCTTGCTGTCGTCTTCCCGCTGTCAATTGCCGCCGTCCTCATTTGCCGTCTACTTGTCTCAGCAGGTTGAGCTATCTGATCCAAATGCTCAGCTTAGATTGCTTAAGGTTGTCTATCATAAGATTTTTAAGATTATCCCTCCAACTGATAAGATTGGGTATATAGATGATCAGTATTGGACAATACGTGTTGAGGAGATTCATGAGGAAGAAAAGAACCTTGGTCCACATGATTGCTTGATTCATGTCTGCCTCTTCATGAA
>CL705Contig1
AGAAGCAGATTTGCGAATCTTATCAGTTAAATCCACGCTTTTTGTTGACAAGGTATTAGAAGACACTTTGCCTCCTAGCATGCCAGGCCACCTAAGCTGGTCAACTGCTCTCCCATGTGTATTCTCCACAGGCTTCGAATTCTCTGATGGATCTGATGCATTGCGCCCGCTTAATGGAACCCTTTTCATCTCTGAAGCTGCATTTTGCGAAGACTTCAATTTGCGGTCGGGAGATGGATTTCTGACCGGTTTCTCACTCTTACTAGCGACTGGTCTGTCACTCTTACTAGCAAGAACAGGAGAGTCAGATTGGAATGATGATGATAAACTACGAATTGAAGGCCACAATCCATCTGGAGCTCGACTGACAAGTGAACGCCTGCAAGAATTCACCCTCTC…
>CL710Contig1
GTCATTTAATGTCCCAAGCCATCATAACTTGGCATATCCCAGTCGACAGATGACAATTTTTTACGCTGGTCAGGCACATGTTTTTGATGATGTTCATCCAAATAAGGCTGATGTTATCATGGCTCTAGCTGGATCAAGTGGCGTTTCATGGTCCACAAACTGCTTCTCCGAGCCTGGCACTTGTCCAGCAATCAAGAAGCCTATAGCTCCCTATAGAGAGAACGAAACCCGAGTCAACAACTTACCAGTATCCCGCCCTGGGGTCTCTGAACGCGGATTCACATCCCTAGTTGCAGGAATCCCACTTACACAGAACCTTCAGACCCTAACACCTGATCAAAGACTGATGAATCCTGCGACAGAACCTGATACAGGCGGCAAAAGAGACACATGATGGAG…
>CL714Contig1
CCACCAAGGGCGTCGCCGTTTCTGGCAAGGTAGTCGAGGTAGTAGTGGTCATTGGTGGCCTGGTACAGCCAGGATGCAGCCCAAAGCAGCTCATCGGCGTATCCACTGATGGACTGGTAGTATTTCTGAGCTACGGAGATGCTGCTGTCGTACTTCCCCTCTGTATTTGTCGGCAAACTCAAAGAGCT
>CL718Contig1
CGCTCATTGACGACACTGCCACAGTCATCTGCACCAACACATCGGCACTGCAGATTGCAAACGCCCTTCAGAAGCCAAGGTTATATTGAAGAAGTTGAAACAGTAGGTGGAGGCCAAGTACAAGAAG
>CL722Contig1
TGCGCTCAATCATGCTGTCGATGATGTGCAAAGTAAGAGAAAGCAAGGTAGTTCCAAAGTCGAAACCAGTTCCAGCAACCAATTTTTCGCTGTCTATGGAGATGATGAAGAGTCCGACAAAGACACAGAACCTTTGATTAACAAGAGAACAGAGAGGAGAAAGAAGGAAAAGCTCGAGAAAATGAAAGAAAGACCTCCAGTTGTTGTTGCTAACTCCTCGCAGGTTGAGAGAAGCAGGATAGACATAGTCTTTGCAGGCAGAAGGCCGGTTCCACCTCGTGAAGACAGGGTTGTGTACTTATCGGACGATGATTAGAACAGAGCGGGTGCTTCGGCTTTCCTCGGCTGCAGTGCTGTTGAGGCGAAGGGTT
>CL726Contig1
ACAAACCAGGTTTGCTTCATCACAATTGAAGTACATGTGACCGATTACAAACAAATCACACTGGGTTCATAGGCTCATCTATTTTCATACTATAACTAAATATGCTATGAAGTAAATA
>CL730Contig1
CCTCAATCACAGAATGCTTTAACAGAGGCCAGTAAAGATGGCACTGAGAATGTTGAGCCTCTCTCGCAGAACGCTGCAACAGAGGCCAGAAATGATGGCAATGAGAATGGTGAGCCTCAAGCCCAGCATGAACCAAAGCCATCATCGCCTGTGGAGCCAAACCGAA
>CL734Contig1
TTGTTGAACAGCGCCGTGCTCAGCGCCGCCGTGTTCGTGCCGTACCCCTGGCTGTACAAGTTCCCGTACCCACAAGCCCCACCCATTGTCCCCGAGGCGTCGCCGCCGCCGTAGAAGGTGGCGTGGGCGGTGCGCC
>CL738Contig1
GAAGGGGAGGGGGAGGAGGCGATGGGTGAGGGATCAGGGCCCGGCGAATCCGGCGGGACCACCTCGGATTCATCGCTATCGTCCCGTGACTCAGATTACGACTCTACTGAGGAGGAATTTAAAAACGTAAAGAGTGAAGATCTGGAGCG
>CL742Contig1
CCCCATCATCATCATCTTCTTCCTCCCTCTTCTCTTCACTCCCTCCCCCCAAATCCCACGCCCCAGATCCGCAACCCGATCCGAAACCGGCAAAGCGACCCATCTTCTCCTCCCTCCCTCCGCCCAAATCCCACCCCTCCCTCAACCCTAACCCTAGCCCTAACCCTAACCCCAACCCCAAGAAGGTTGTCCAATTCACCCTCCCCCTCAACCCCACCCTCCTCAAACCCAGCGGCGATCTCGACGACGACGATGAAGAGGAGGAGAAAGA
>CL746Contig1
GTACGAGTACATCGAGGAGAACTTGGCCGACAAGAGCCCCAGGCTTCTCGAATCCAACCCCGTGCACAAGAAGATCCCGGTCCTGATCCACGACGGCAAGCCGGTGTGTGAGTCCCTCATCATTGTTCAGTACATCGACGAGGTGTGGGGTGAGGGCCTGCCCATTCTCCCCAAAGACCCCTACGCTCGGGCTCAGGCTCGATTCTGGGGTGATTACATTGACAAGAAGATATA
>CL758Contig1
GTTTGCCCCCTGAAAGGGAATCCCACCTTAAAATCACACATTGATAAACTAGAGCGCAGGCCCAACAGCCAATGAGGGACATACATATGCATACAACATAACACAAAATAGACAGTATCAATAAAATACATGTCTGCTGCAAACCAGTGTAAGGTAAGAAAACCTATCTACATATCACAGATGGAGGTGTAAAACCCA
>CL762Contig1
CAGAATCGCCGGAGCCCTTCTCTTGGTCTTCATGACATTGGAGACCTTGCCATCTGATCTCTCCATCTCTTCTCCAATTATCCTCCCATTATTGTGCACTACTTGGGCATCCAATGTCTTCTTTTGTGATGAAGATGGATCAGAAAGAGAATCTTTCTCTTGCTTGAAGACTAGTTGAGGGTGTGGATCCGATGCTACTGAGGTTGTAACTGTATTCTTCCAGCCTTGTGGTGGAGCTGCACCAAGATCCCCATCTTGGTGCAATCCTCTACTTT
>CL768Contig1
ATTTCATGTACCGTGTACATTTCCCACATTTGCTCAACAAACGCCCAGAATCTGCTAAAGGAGAGAATTGTGCTTCGAAAAGAGCATCCATATTCTCAATCTGCTTAACAAAATATGAATATTTCTGGGTAAACTGTTGAAGAACATGTTGCACAACATGGAGATGATCTGCTTGTCCTTTGGCAATCAATGTAATTTGTTGCTCAATAAAGCTACGTATGTCAGGTAAGCAAAGGTCGGGATCAATGGTCTGGTATCCTCTTATCAACGTTGTACCCAGAGCCGTCGGCACCAGTCTCCTTCCAGAGTTGACCTGGACGTAGTTGCGCTCACATATATTGTTTATATGTACAGAAATCGAAGCATCTGTTCCTATTCCATGCTTTTCCATCAAAGATA…
>CL914Contig1
AGACACAAGGACTAGTGAAGTCTAAAGCAGGCTTTTCTCATGACTTGGTTTTTCCTTTCCCTTATGATCTGAAATTGGAATTATCATTTTGCAAATATTGAATTGTTATCCAAGAGGCTGGG
>CL926Contig1
GGAATCAGGCTGTGAGGTGGGAAGCAGCAGTTGCACTCTGCCTGGCATTTCTGAGGCCAAACCAAAGCCGTTGCTGCCCCTTGATCATCAGAAGCCTCCTCCCCCTCCACCTCTTCACCACCACCCATGTTGGCCCTGTTGACGGCATCCTTTAGAGGCCCCCAACACTCGACTCGATTGAATTGAGGAAGGTTTGAGTGGAAGTAGACCCACACGAGCGCCTCCTCCAGCTCTGGGTAGTTCGTGAACAGGCTTTCGTCCCCATGAACAAACGCTTTCAAGACCACTGGAAGCTCCTTGGAGAAGATATAGAATCGGAGGCTGGCAATGAGATCAAGGAGGAAGTGGCCGCCGCTTATATGACAGTGGACGTGAAGGGACATCTCGCCCTTCACCTTC…
>CL930Contig1
CTCGCCTCCCCTATTTCTCTCATCAAATCAGCACATGGACCCATCTCCTCCCCTCTGCCCCCAGCTCTCTACGACGGCGGCGGCGGCGGCGGCAAATCCCAGCCTGCGGCAG
>CL933Contig1
TTTATCACTCAACCTCGAAATCGAAAGTCGCGCGAAGGAATCAGAGGAAACCGAAATCTCGATCGCTCGTCGCCGAACAGCAAGCAAGAAAGAGGAGGAGAGAGGCGGTGGAAT
>CL937Contig1
AAAGAAGAGACCAATCTTACCAATGATGGTCGCGACACCATTCAATTTGACCTGCAACGGTGTCTCGTCGTCCCCGCCTTCACTGAGGGTCGCCATCAGCTTGCCCCACTGAGTTCTCATCC
>CL941Contig1
ATAATGACAGGTTCTAATCTCTGAATGACATCAAGATATGATTCTCCCCGAGGATATCGATATCTCAACTTGTCTTTCTCCCAAGATTCAAATTCTTCAGGCATGTTTCTTTTTATTTCTTCCATTGTCATTCCATCACAGACCCCAACATTTATATCATCAAGTGCCCGCCATTGGACCTTTGGGAATCCAATAATTGGACTTGCTGTCATTATTGTCTGTTTAAGAGTACTAGTCCATATAGAAGCAGCCCTCT
>CL945Contig1
AATGAGTGAGAAGCCACATTTGGCTTTGCTGAGATTTTATTTATAGAGAAGAAGAAGACAAGTGTGCTTTTTCTTCTGGAATAGTCCCTCTATCAAATTAAGGGATAAAGGTCAACCAGACTCTTAGAAATGAGCACTTATAATCCTCCATAACCCTCAATTCAAACAAGCCCTTAGGAATGAGCAATGCTAGAGAGCACAAGTAAATTTGCACACACAATTGG
>CL954Contig1
CACACCCATTTTGTTCTTGATTTGGGACAGATACGTCCGCCTGAGGGTTCGCTGAGGATTGACCCGATGTCGGAGGGATCGAGGGGTGGGGCGGAGCTTGGGGTTCTGCTTCCGCCATTGGAGT
>CL957Contig1
CTGCTTTGTGTCTCAAGGCTCTCATTGAGTCCACAAACTGGAAGTTTGCTTCGGATAAGTTGGTCAACGAGGTCTGCCTAAAAATTGCGGGGAGTTTGGAGGAGAAGGCAACTCAGACTAACTCTCATATGGGGGTGGCCATGGCTCTGGCAAAACACAATGTGTTCATTGTTGAGGCTTATGCGAGGTCTCTTGTTAAATCGGGGTTGCAGATATTGGATGTGAACATTGCAGAGAAAAACTCACAAAAGCGGTTCTCGGCTATTCA
>CL961Contig1
TCTAAACTAAAAGAGAGAGGTGGGTGGGTGCGTGGGTAGAAGATATCACCCCATCTTCAGCCTCTTCCGCCTCCGGTCTTCGTTCTTCTTGCACCGTTTTTATATCCTCATGGACACTTCGTGCTCATCCTCCGCCGACCAA
>CL965Contig1
CACTCTTCCACCTCAAGTAGTCATTGCGGTTGAATTTTGTGAAGCCCCATTTACGGCTAACAATGATCTTCTGACGCCCAGGGAACTTGAACTTAGCACGGCGAAGTGCCTCCTGAGCATGGTTGCCGTTATTGTCCTTGCAGCGAACAGAGAGCAAAACTTGACCAATGGC
>CL969Contig1
GTCTGGTGTCAGGAAGAACCAATGAACATGGGCGCATACAGCTATGTCAACCAGCGCCTCTACACTGCTATGCGACCCCTCAGCCGAGGCTCTTTTGAGGATATCAAGTACATTGGAAGGGCGCCATCAGCTGCCACCGCCACTGGTTTCTTCTCTGTGCACGC
>CL973Contig1
CAGCGGGAACATCGAGTTTGGGATCATGGTCCACGCGCTTGCCATCAAGATGGGGTTCTACAGGGTCACTGAGCAAGGTGTTTGATGGAATGCTTGAGAGGACT
>CL976Contig1
AGGAAATCTTCCTTTTGATTCTCTCTCTTAATTTAATCTTAATTTAGGATCGAACCAGCAAGAAAAAAAAGCCACTCTCTGGTTGTTTGTTCGATCGCTGGAGGTGAGAGAGAGAGGTCAGTCTGCTGGTTCTTTAACAACCACAAGATCATCATGGCGATTGGAAAATCTCTGAGAGCGACATTTGGTTTGGAATTTGAGGAC
>CL979Contig1
CGAAACTTATATCTAGAGTATTCATTTGCACCGGCAAGAATGTAACTTTCTACCATGGAGATCATTGGATAGGAGATCATTGGATAGGATGGGGTGATTTTGTTCTAGATACCTAAAGTTTAGGAGAATGTTGTATTGTTATTGGTTTTAGAGAATTATCAAGTGTTTAGCAGCAGGAAATCTGGAG
>CL983Contig1
GGGGGATGCCAACACCACAGATGTGAACTTCAACATGACTTGGATCTTCTCCGTTGATCCCAGCTTCATGTACTTGGTCAGGCTCCATTTCTGCGACATAATCAGTAAGGCTCTCAACACGCTAGTCTTCAATGTGTATGTCAATTCCGACATGGCTATTCCGAGCTTGGATCTCTCGTCTCTCAAGGAGGAGCTCGCAGTGCCGTACTACAAGGATTTCGTTTCAAATTCGTCGAATGGATCTAGCACGCTGACAGTGAGTGTTGGGCCAGATACTTTGGCGGACCCGGGCAATGCGATCTTGAACGGACTCGAGATCATGAAGATTACCAATGATGTTAAGAGCTTCGACGGGTTGAATTCAGTTAGCAATCTTCTTCCAGAGTCGCCGGCGAAGAA…
>CL988Contig1
GTTGTGAGGCCGGTGTCCATGGGGGAGAGCCTGGAGTTATTGAACAGACTCGGGATCAATGACACAACCGTTCTTCAGAAGAAAGTTGTGAATGTGGGGAAG
>CL993Contig1
CCTTACATCAATGGAAGCCCGCAGAACACATTTGTGCCCGGCTTGATTGAGCTGGCGATTCAGAGGAACAGCCTCATCGGAGGAGATGACTTCAAGAGTGG
>CL997Contig1
CGCGAGATACCAATGAGATCTATTATAGTTTTAATCTTGAAGAAGTCCCCGCAGAATACGTGATGCACAAATGTATCATTCACTTCATTCCTTTGCACAAGCA
>CL1001Contig1
AGGTGGATACCCTGATGGGGGGTACCCATAAGAAGCTTGAGGAGGAGGAGGGTACCCATGTGGAGGCGGAGGATAAGCCCCGGGAGCTTGGGGATACCCTTGGGGTGGATAGGCCGCCCCAGGGGCTGGGGGATACCCAGGGTACTGTCCTGGAGG
>CL1008Contig1
GGACGCTGAAATGGACTTTGACGACGATCTCAAGCCAAACATCCCCATTAAGCTGCTGCTGGAACCAGAACCCCAGGCTGCCACTGCCTCCAATTTTCC
>CL1012Contig1
TTGTGTCCTTCTTTGATATCACTTTTTTTCCCAGTACATAAAACATCTGAAGTGACATTATGAAAGACCTCAACTCCATCAGGAAAACATCGCCAGAAG
>CL1018Contig1
TTCTTCTTGATTACCTTCCTCTGCTTCTTCTTGATCAGCTTCTTCACCTGCTTCTTCTACGGCTTCTCTCTCTTTAGTCTTTGGAGGTGCCGGCAAAACCTCTACCACCAATTGGACGAGCTCTTCGATTTTTGATTC
>CL1022Contig1
ATTCAGATGCTTATCTTGCCTGTACTGGTTCACTCCATCAGAGGGTGAATTCAATATATTCAGCTGGGTTGCTTCCCTTTGTGAATCAGGTTCAAACAATGAA
>CL1026Contig1
ATTGTACATGGTTTCGAATTTCACGTTCCCTCATGGACAGGGGTGTGACAATGCAGCATGCTATACATTAGATCTTGTAAACTATATAACTATCCGCGTCTGGAAGTTCTACA
>CL1030Contig1
TTACATGCACAATAGATGCCCCTTTATTTTATGGATAAATATATGGGCATAGATCTCTACACAACATAATTGATATATTGCCAAATATAGTTAGTCAAGATGAGATTCTTGAAAATTTTTCAATATGCACGCAAGGTAGTCATCAG
>CL1033Contig1
AAAGCGAACTCGTGCTCGTATTCGCCCTCTTCGTCGGCTTCTCGTCTGTTGTGCCTCTTGGTCTCCAGGCATTCCTCAAGTTCCTGATGTTCTCCAGCAGAGCGTAGAACTTCTCAATGTGTTCTTCCTCAATAGTTTCTTCACTTGGCGGC
>CL1037Contig1
ACCTCGTCGGACTCCGGATCCGCCATGAACTTGACCGCAAGGACCCTGCAGAGGATCAAGGCGGGGATCCGAGAATTGCCAAAGTCCACGGGGGACTGTGCATGTTCGGCATGGCCTTGGGGGAAGTAGTACACTCTCGAGTTCACAGCCGGCATCTGCACCATTCCACCAGCGCAGGCGTGCCAGAGCTGTGAGTCCAAGCACTTCTCAGGCTCCTTCATGGCCATCGCCGGAGAATCCTTGGTCGGTTTGCCAAACATTAGGGTTGGCTGGGGCAATTGGGTGGTGGGTTTCAGAGAATGTTGAGTCTGTAAAGAGATCCTACTTTCAGCAAGCAGATTCATTGTTCTTGTTCTGGTGTGGCAAATTTCTTCACTTTTTGAGGTCTAGTGAAGCCTT…
>CL1045Contig1
AAAAAAGGACCAATATCACAACGATTAACAACAACATCAACAACAACAACAATGCTAGCCCCGGACGCCGGTGAGGCCGCAGCCCAGATCCGAGAGGCGGAGGCGCAACGCAGCCGCAAGAAGCGCCTGGTCATCGGCAGCGGCGCCTCCCTCCTCCTCATCGCGGTGGTGGCGGCGGTGGTGGCCACTGCCTACACGTCCCCCGGGGACTCTGGCGACGAGGGCGGCAAAATGCGCACCTCCTCCAAGTCGGTGGAGATGGTGTGCACTTCCACGGACTACAAGCGCACGTGCGAGTCGAGCCTCTCGAAGGTGGTGACCTCCGACAACCCCGACCCAAAAGAGCTGGTCAAGGCCGCCATCTCCGTCATCTTTGACGAGGTGGGCAAGGCCTTCAAC…
>CL1050Contig1
GATTCTTGCTTCTATCATATTGAATTGCAAAACGGTATCTTATTTCTTTCACTAGTTCTGAGTCAATGGTTTAATTTGAGGATTGAATCCCATATGTAGTTTCTTGTTTTTGCACAACAGGAGTCTGGAGTCTGAACTAGAAAAATTGATGGTCTGACAATGGGTAGATTG
>CL1054Contig1
GCAATACAGAAATACGGGCCAGGGTATATACTCTTCTCAGAGGGGAAGGAGTTGGTTCTTATTTTTTCTTTTCCAGTCTGGTTCTTTGTAATCTTCGCACTATGTTTGAAATATAAGACTCCATGTTCTAAGTTCTTGCTTATAATTTTGTTTTGTTGTGGAGGATGTGGGCCTGTGGCTACATATTTGCTTTCAACTGATTCGTTCAATTATATACTGTAAAATTTGTTTGTGG
>CL1058Contig1
CACTAGTAGAACGAGCCCTCAAACTTATTAGGAGAGAGAGCAATCAATTAAACATCACAACTTCACTTGTTTCTTTCATAAACAACTCGATCCATCTCTACAGGGAGTATCTATTATTATTATTATAAACAAATTTACACAGTGAGGCCCGCCGTGAACTTAACTCCAGTGGACGGCAACCAAAGGCTCCCATCAATGAACTTAGCAACCGTGAAGTTGGCAGCATCCGACGAGCTATTAAGCGCATGGTAACCCGGCCACTTGACCCGACTCGCAAGCCCCGACCCGGGCCCAGCGTTCATGTACTCGGCGTAATACAGCGTGCTGAGCGCAAAATCCCCCTGCCACGCGAGCCACCCTTCAGGTCTAATGGCGCCGCCGATGTACGACTGCATCACG…
>CL1062Contig1
GAGTACGACGAGTTCAAGGTCAGGATCAACGGCCTGCCGGACTCAATCCGCCGGCGGTCAGACGCGTTCAACGCCAGGGAGGAGATGAAGATGATCAAGCAGA
>CL1066Contig1
TGTTGAATATGAACTGAATGTATGCTTGTCATAGATCCCTGTTTGTTGTATCCTTGTCCTGGGTTTTCATTTACAGCTGTGTTTTGCTGGAACTGAGTCCGTATTCTCAGTTCTTGGCAGACACGAATGAT
>CL1069Contig1
TGGATCTTGCGGCAGTGGGCTCTGCCACGAGCTCAGGCAGGGCTGAGAATGAGGTGTGGGCTGAATCGATCTGTGAGGTTTTCGAATTCTTCTTCTTGTTCTTGGTCTTGTTGGGGAAGAGGCGGG
>CL1073Contig1
CGCCCCGCCGGCGTGAGCAGTGGGATTCGAGCGTCTTTGCCTGCCTTGGGCGCAACGATGAGTTCTGCAGCAGCGATCTGGAAGTCTGTCTTCTTGGAAGTTTTGCTCCTTGTGTGCTTTATGGAAGTAACATCGAGAGGCTTGGATCAGGCCCTCGATCATTTGCTCACAGCTGTTTGCCTTATGCTGGTCTTTATGTGCTCGGGAATTCCCTTTTTGGTGGGAACTGGATAGCACCGTGGTTTTCATATGCAAGCCGTACAGCTATCCGCCGTAACTTTAATCTAGAGGGGAGCTGTGAGACAGTCGCAAGATCGTTTGGGCTCGACACCAGCTTTATGGATGATGAAGCAACGCGAGAGAGGATGGAATCAGCGTGTGATTTCGCGACCCATTTGC…
>CL1078Contig1
CTCGCCTAAAGGAGAGTTTGCATCGTGATCGTGGTCCTTTCCGAAGAATAAACACACAAGATGATTACTTTCCACCTGACGATGAGTTCATTAATGATTCGCGTCATCAACCAACCACGGATGGACTTGATATAGATTTGCGTTCTTCTCTGGGACAAAGCAAAGCTAGAAACAGTTCTTACAACGCACACCCATCTGGATATGCATTTGATTCAGATGCCGACCCCGTTAATGAGCGTTCGCAGTTGCTGTCCTATGAGGAACTCGCATTCCGTATTCTTTGCCCTAGTGATAAGGTCGACAATATCATGG
>CL1082Contig1
TCTAAAGAGGGAACAGTGACCACTCCGAATGAATGCTGAATCTTCTTAATGTTGTCAGAGTTAGCTTGGGTATCGTCTTCCATAAAGTTTCCGGAAATGCTGACCAGCTCAACATTATGACTCACGGAAGAAGGGGTAGTTTCAGACTCCCTTGGACTCATCAACAATCCACCTCCTCTTGCATCCACAATATTTATCTTGAGCTCCCCAGAGTGAACCAGATGACCTTTGGAGACCACTGTCACAGGAATGAGGAAGTTTTCACCAACTAATGCGGGACCAGAAGCACTTAAGATGAGATCAACTTGAGGTTCGGGCTC
>CL1085Contig1
AACACTTAAATGTATTCAAAGAGGATGATATCAAGATAGAGAAGAATAAAAGTACTGATCATAAGAAGGAAACACCTGATGTTATCAAAATTGAGAGGGAGGATTCTGCAG
>CL1089Contig1
TAATGTGCACATCAATAGGAGAAAACAGATACTACCAGACAAACAAAGAAATGGTCATATGTGCAGTCCACTCACTTCTAGCAAAACACTAAGTCAAGTCAGATCAAAGACTGTGTCTTTGAAGTGTACTT
>CL1093Contig1
TTCTGCATTTGAACTCGTTCACTCGGTGCTCTGCGGTCTTCAGCCCAAAGTAGCGCCGCTGTTCGCCACCGTCGAGTAGGTGCCGGCCTGGCCAAGCTGGAATGTTCTTGCAAATGTCTATGATCACACTCTTTT
>CL1097Contig1
CTCTGCTCGGTGTTCAAACCCCCCTCCTCCCCAAAGCAGTGCGTCAACATGCCAGGCTCGCTATCCAGCCTCTGCTGGAAGGCCTGGACGTCAAGCAGCCCCCTCTCTGCCATCCGCCGCCCCAGCTCGTCTGCAATCAGCTTCTCCAGTTCGTTCACCAGCGGGTCGAACGCGAAATGGATCCTGCGGGGTATTCTGTGTCTCGGATGGGAGCTTGGGGGAGTCGTCATGCAGAGGAGGAGGAGGAATCCAACGGCGACGGTGAGGTAGGCCACCGCTGGGTTGGCCATTCTCCGGTGGTGGCCGGAGGACGGGGGGAGTTTCAG
>CL1101Contig1
CCTCTACAGTGCTGGTACAGATAAAGTATTCAATAAATACTCAGTCCTCCTCTTCTTTGTCACCTCCTATTTCCTTGGCATATTCAGCTATGGCCTTGTGGTGCCCTCTGGTCTCTTTGTCCCTGTTATCTTGACCGGTGCAACTTATGGGCGCCTAGTTGCCATGGTGATGGGTTCAAACTCGACTCTGGATCACGGCCTCTTTGCAGTTCTTGGTTCTGCTTCTTTTCTGGGTGGTACGATGAGAATGACGGTGTCTGTGTGTGTCATCATACTCGAACTCACTAACAATCTCCTTTTACTTCCTCTAGTTATGCTGGTTCTGCTCATATCCAAGTCGGTAGCAGATACCCTTAATTCCAATATCTACGATATACTCGTGAAAATGAAAGGGTTTCC…
>CL1105Contig1
ATTCCTGCTCAAGGAGGAGACCAGAAGTCGCAACAACTACATTAACGAGAGTATAATATTATTTCGATGATCAATTAGAGGCTATATATGCTTCTACTCTACCGTGCGCTATG
>CL1109Contig1
TGGCATAATTAGTAGCACAAGGCACAATAGAAGTCTGGCTTTTATGATCTTCTTCAATCTCCTTCACCTTTTTTGTCTTCAAAACCAACTCATATTGTTCCACAAATGATTTCAGT
>CL1117Contig1
ATGTTCCACAACTTAACTGCTTAATCAAAGTTCCTTCAAGAATGGGATACAATCTCTCCAATGTTGTGCGATGACATCAACAACCTTCATACTGTATGCCTTATCTTCTGGATAACAAGCAATAGGGTCCATCAACAGAGGCTTCTGAAGACCAAGAACGCCT
>CL1121Contig1
CCCTACTTGGTTTACTACTGTCACTCTGTGCCAAAGGTGAGGGTCTACGAGGCCGACATCCTATCCGTCGATTCTAAGGAGAAGATTAATCACGGAGTCGCCATCTGTCACATGGACACGTCGGACTGGAGTGCGGGTCATGGTGCCTTCTTGACTCTGGGGTCCGGGCCAGGTAAGATCGAGGTATGTCACTGGATCTTTGAAGGGGACATGACCTG
>CL1125Contig1
CTGCAGCTCAATCATCTTTAGGAGCTCCTCATTGCGAGCTCCGACAACCTCGCCCTTGATGTCGCCCTGCTTCACAAACACAAAGGTCGGCATGGCATTGCCTCAATCTCCCACTCCTGGGCCACGCTCTTAAGTTCATCCACATC
>CL1129Contig1
CTTGTAATATTGTACAATGATCTCTCAAATGTAGGGGAGTTAATATTATATGAACTATAGAAACAAAGTTGCAGCTACATTTGCAGTAATCTTTCCCCCCTGTCGACTTTATATTGTAG
>CL1133Contig1
ACTATCAATCAAGTGCTCTCCAGGCAACTTGAAAAGCTTGCTATCAGGTTTAGAGTCACAAGGAAATATTTGAAAGAGCCAATCAATGAGGCAGCAGATTTGGTGCAGAAGAATTCTGAAGTTGCCTGTGCACTTGCGTTGCGAGAAGACATTCTTGAAAAAGAGCTTGGTGAAAT
>CL1137Contig1
AGTTTTCAACAGTGGCCATTGTTTCTAGCTCATCAACATTGAAGAACTCCAAATGGCCATTAAAACCCTTCATTGCCGCAAGTACAATGAATCGCCCAGCAGGAGACCAGTAAAGAGCGTTAGCCTGCTTGGACTTTAGAGTTGTAAGCTTTTGGA
>CL1141Contig1
GTTCATATCAATGCGAATACACAGAACTTTCCGCAATAGGCCGAGACTGATTACCATTCATAACTTAAGATACCTTAACATATAATTCTACATGAATCGAGATGATGCTGAGAAAACAGAGCAAGGATTGAGTTTGGCCTGAACCTCCACTCTAGTCAAAGATGGCTAGTAGTTAGAACAGCATCATATCAATTAGTCAGAAATCAGAATACTGTTGACTGGATCAAAAGCTCTTCATCGGTTGATATGAAATCCGCTTTCTGCACATTCTCCATGGATGGGGTTAAGAAGTTGCCGGGCATTTTGAACTGAGCTTGCAGTGACGACATTTCCAGCGCTCTGTCTCAGAGACATAGCTAGCTTCCTTATCTCCTGACCAAACTTTGAGGCACTCCTCTA…
>CL1145Contig1
TTTCGAAATAGCAACAGTGTTTAAAGTTATGACTATGAAGAAGTATTGAAAGGGTAAATGAAACTATATAAATATTTTTATATGACCATGTATATATAATTGGTGTGGTATATTGTTGGCACG
>CL1149Contig1
CGCAAACACAAAGCCCTTTACTTTCTCCGCTCTTTTCGATCATCCCCTCTCTCTCTCGCGTCTCACCTCCACTTCTTTCATCAGTCAAACAAACATCATCTCTGAAACCCTAGAAACCTCACTTTCACATCGATTTCTC
>CL1153Contig1
TTCTTTACAAATTAACTAGCAATCATCTACCTCAAAGTCTCATCCCCTTATTATGGGCAGATTCCTAATATGACTTAAAAACTCATAATATAACTCAATTCTGTACAAGGATCAAGATGATCATCTCGTGTATGAAGGGAAACAAAACAAAA
>CL1157Contig1
TCATGAGTTTCTTGTTCTTCCAAAACTTTCTCAACATCATATTCTTCAACAACAGTTTTACTCGGGTCTCCTGGTATAGGTTTGGGTTCCTGTATCTCATTTATAATTTTCTTGCTACCGTTAGCGCTTGTGTTTTCAGTGAAAAGACGGGAATTTGATCCATTTGCTGTTACTTCATTCTTCGCATTT
>CL1161Contig1
CAAACCATTGAACCAACAATAGTCCAAACTGGCCGAGAGCGCCGGGATTATTGCGACATCAGGGAAAAGGATCTCATGCCTCATTGTTTCTACATAACTAAGGTCGACTTATTG
>CL1164Contig1
TACTTGATAACTTGGAAAATGTCTGCGTTTGCACAACCGAAGAACTTCCTCCAGGAATCCAGCGAGGTTGCGGAGCAGCCTTCCGCCATTTCAAAATTTGGAGGACACACGTCGCCCTAGATCGCCAACGTCGACAAAGGCAACGGGTGTCATCGGAGAAGCTAAGCGACGGG
>CL1168Contig1
CTAATTGGAGATGATGAGCACTGCTGGAGTGACAATGGTATCTCGAACATTGAGGGCGGCTGTTATGCAAAATGCATTGACCTGTCGAGGGAGAAGGAACCAGATATCTGGAACGCGATCAAATTCGGGACTGTTGTTGAGAATGTGGTTTTTGAGGAGCACACTCGGGAAGTTGATTATTCGGACAAGTCTGTCACAGAGAATACTCGGGCTGCCTACCC
>CL1172Contig1
AGCAAACATTGCTTCAGCACCTGTAATGCACAGCACAACACCTCCAAGAGAGATCCATGCTTGTTTCCCATTTCTCTTGAAATAGTCCCCTATATACCTTGGATTAAATGCACGAAAGATTCGTGCATCAAACTTGACTATGTTATACAATCCTATGGCAGCGATTAAGCCAAACCAGACCAGGATGATAGGAGCAAATGCCGAGCCCACTTTTTCTATGCCAAAGCGTTGAACTGAGAATAGAATGATCAAAATCACTATGGATATAATCGCGATTTTTCCTTCAGTTAAAGAACTTGCTTTCTGCCGAATCCCACTCACTGCTGAAAGAACAGATATACATGGAGT
>CL1176Contig1
CATCTTAACCACCTCGGAATCCAGAAGATCTGGTTTCACTCTCTATTTCCAGTGCATAACTGCATGTGGCAGCTTTATATTAGTTTTCTATTAGATTGAATATTTTCACAACCTATTTTCTTTATTTGCGATGTTTTTTTTTTTTTCTGTTAAGATTAAGAAAAAGTGTGTCAATGTTACGCTATTTATGTTTTAAACAATCAGGACTACGCTATACATGATAAGTGTTTCAATATTATGTA
>CL1180Contig1
AAGCTTATAATTGCTGGTGCAAGTGCTTACCCTAGGGATTTTGACTATCCTCGTATGCGGAAAATAGCAGATGCTGTAGGCGCATTTCTTATGATGGACATGGCTCACATTAGCGGACTTGTAGCTGCTTCAGTTGTTGCTGATCCTTTTGAATATTGTGACGTGGTTACCACGACAACACATAAGTCATTGCGTGGTCCTAGAGGCGGAATGATCTTTTACAAAAAAGATCCAGTTCTTGGCGTTGATCTAGAAACCACAATAAACAATGCTGTATTCCCTGGTCTACAGGGTGGTCCGCATAATCACACAATTGGTGCTCTCGCTGTGTGCTTGCACCATGCTCAATCACCTGAATTCAAGACTTATCAGAGCCAGGTAATATCAAATTGTAAAGCT…
>CL1184Contig1
GAGGAATAACAATCCATGCTTCGCCTAGAGAACTGAGTAGATGTCAAATTGCTTCGATTTTGAGTGGTCAACGAGGTTACTCTGTGTGGTATAGTGCTTCTCGTGATAGAGGATTAGATCGGAGCTTGATCTCGTTGAAAGCTCTGTTCACATCTGGAGCTGATTCTTGGGCTCAAGATGCTGT
>CL1189Contig1
ATTTCATTTTCTGTAGAATTTCTTTTGTAACGCACAATAAACAATCGAGACACGTCTATTGGGGCATACCCTGCAGGCCCACAAGTTTCATGTACGTTCTCAGAGGACAGGTAGAACAAGCAATAGTTCTTTTGAGCCTCTCCATCCAGCCATGCAAATGTGAGACGATTCTCCTTTAGTGCAAGACTAGCTGTCGGTCCTGGAGCTGGTGTGGAGTTAGCATTATCTGTGTCTATGTTACCTGCTAATGTCTTTTGGACCTTCCTCATGTTTTCACGCATTTTATTTAGTTCCAAGCCACGACGTCCAGCGAGAACAACACAGTACCAAGTGTGTGTATGATATCCAGAACGTGAATAACCATTTGCATCACAGCCTAAGTCTTTTGATGTTGCACTC…
>CL1193Contig1
GCAGTCAGTGGAAGTTGATCCAGAAGGATCACCTCCACCGCTGCTTTCCCCAGCCGCCTAAGATGGTTAGTCTGCCTTGGTTCACCGACAGGCTACCGCAG
>CL1201Contig1
TTCTTCATGCACTGGCTCTTGTCAGCACAGTCACAGTTACCACAGGACGACATAGTTGAGATTAGAGATGTTTACTAGAATAGAATGCAAGAGAGCTAATATTTCTCGAC
>CL1205Contig1
GGAATGAAAAGAGCTTATTCATGATACAGAATCATGTTGATTCGGTTACTGCCTGAAAGTAAAGACAACCGAGACAGGCAACTTCCCGCAAACCCAATATGGTACTTAGACTAC
>CL1209Contig1
GTTTGAGCCTTTTCTGCTTTATCCTTCTTGCTCGCTAATATCTTTCATTTAGGGGCTTTGCCTTTTAGTTCAGATTGCATCCCTCTCATCCTGAGGAAAGATTGTGGAGGTCGTTGGAGCTTTGACTGCTGCATCTCCTTCACCTCCTGAGATTGGCTCCTGCTCCGGCGCTGCGAGCTGATGCCAGC
>CL1213Contig1
GTTGAAGTAGACGTTGGCGAGCTAGATGGAGAATTTTGACCGGAGCTGACGGGGGATACTGACCCTGGAGGGGGTGGGGGAGGGACAACACATACGGTGCCTTCTTTTGTTTTTCCTTTCTCGTCTAAGGAAAGGTTATTCAGGCCTTGAGCAAAGAATTTGGACTTCACACCGCCGCTTCCTTTATTATTTAGCTGAAGGACCAGGGTTTCTCCTTCTTTCAGACTATAATCAACTGATGAAGTCGTTTGGTA
>CL1217Contig1
TACAACATCCACGCCGAGCTCTCCGCCCCTCAGTTCTCCATGGGTAAGGAGTGCTTCGAGCAGAACGTAGTTGAGTGCCTCTTTTGGGGCAATGGTATGATCTGCGTCACGGAAGGGAACCAGATTTTCTGTGCGAATGATTTCAACAACCCTAAACCGATCAAGATGGCGGACCCTTTGATCGAGGAGTACCCAATGTGCGTGGCTGTGATAGAGCCGCAGTACACGATGTCAGGTAATGTGGAGGTGTTGCTTGGGGTTGGGGATTA
>CL1222Contig1
CCGCCCTTTCGTCGCATGCGGTATAAATACGCGCCAGTGTTTATTTCGTGCAGATAACATATTCTATTGACAGAGACCTCGCTCGAATTCATCGATCCAAAATATCTTCGGGGGTCTTCGATTTTGAGAT
>CL1224Contig1
GATCTCAGTGCACTCCTTAGGACCAAAAAGTTCAGAACTAATGCCCATCGTATTAAAGAAGCGGCTGAAATTATTCTGTGGTCTCCCTCTTGTTTCAACATACCTCTTTGAGAAAGTGCCAACATGACTTGGAAGCCCCACTTCCTT
>CL1229Contig1
CACAGTCAGAGCCGGGGACGACGTCTCCGGCAACCCGCTCCCACCACTAAGAACCGTGACATTCCCGTCAGCATCCACATCAACAATCGCCGAATCACCCTCCTTGATTTCCCCAGCCAGCATCTTCTCCGCCAAACTGTCCTCCAA
>CL1233Contig1
TTTTCAACCACAGCCTCGCCTTCAACTCCAGCATTGCGGGCTATTGAAGCAACTGGTGCGAGCAGTGCCTTCCGGATGATGTCAGCTCCGAGCTTCTCATCTGGATCTTCCAGCAAGTCCTTGATCTCTACAACATGCTTTGACAA
>CL1236Contig1
ATCAGTTGAGCTCCAGCCATGGCTGTCACCTACGGTAAGATACCCCCGTACATCTTACTGAAAGACCTGCGCAAAGATAACTGTGGCGTGAAACTAAGTCCAAACATCTCTTTTGGCACCAGCTTCGGCTCCAGAAACCCAAACAGCTCTGCCACAACAACCGCGCTCTCCCTCACCTGCTCCATGTCCTTGGTATCAGTCCACAGCTTACGCGCGACCTGCTGCCTTCTCTGCTTGGAGTCCAGCGCGACGCCCCATTTGGTGTAGAGATCCTCCCTTTTGGCTACCGGCAACCTCTTCATCAACTTCGCTAGCCTCTCCCTCTCTCGCCGAATGCTCTTGAGACTTAGTTCATGCCAAACATTTTTGTCATCCGCTGCGCTTTTAGTAGCACTTCCC…
>CL1241Contig1
TCTCAATACGGATATCCTGCATTTCCCTTTCCGGGTATTCCTGTGCTGCAACAAGTTCAACCAGACCCGAAAGGGATGAATGATGTTCGTATTGATCATAACATGTACTCTGATCCCCTAAAATATTCAAACCCTTCAAACATGGT
>CL1244Contig1
GCCTCCTCTTCCAAGTACTTCTTCCACTCTTTCACGAATCGTTCGTCCTCTTCGGCTTGAAGCATAGGGAGGATCGCCCTACGAGCAGCATACTTCTCTTCCTTAAGTGCCCTCCGGATCTTGTTGCCCTTGCCGACCTGGTACAT
>CL1248Contig1
AAACAAATCATTTCTTTACATATATGTGAACTACAGTAAAAGAGACGGTATCCCATCAAAGAGTGGGAAGAGACCCGACCAATGAAACTAGCAATTTATACTAACTATTTCTGTGTCCAATCTTTCACGAATCACGACTGCTTCGCAGAATGCAGTGATATCTTCTTCTCGAGACCGTTCTTGTCGGCTC
>CL1252Contig1
GCGGCAGCAGTACACCTAAAGGCTCCAGATGTCCGTTGTTATAGTTGTGAGACGCCTAAAGAGCAGAAGCCAACAGCCCCATCTTTTCGAAGTAAGAGCATCAGATTTTGAGTGTAACCAACTAATCCTCAGACTCAAGCATATTATCTTCT
>CL1257Contig1
GTGGTAGGTCATAGAACTTGATTTTTTGGTTGAGTTTAATCACTAGTACCGGGCAATAAAAGTGTTTCCACAGATATTGTTTTCGCTTATGTTTCTGGTTGCTGTGGACTGAGGTTAATTGATTCCGGTGGATGTCATGGCCTTCCAAAGGCCCATTTTTGTGGTTTTCTGTGGCACTTAATGACCTGTTTCAAAATTTTCTGGCGCTCTGGAAGCTAGTACCACACCATGGTTGAGAATTTGTCGACTTCAGATGTATCAAGAAGCATTTTCTTGAGTTTATGGTGG
>CL1260Contig1
GTCCAGCCAGACGAGCTCGAGATCCCGTCAATTTTGGGTGGAAGTAGGGCAGCCGGATCTAGATCGCGTCCATCTCCCGCTCAAATCAGGAGGTGATGCCACCAAGTGAAGCATGGAGATCCAGGGTTTTAGGGCGGCGAGATGTGAGGAGGGAGGTGGTGGCAATT
>CL1264Contig1
AACTGGATGAAGGCCGCGATAATTGAATCAGACAGGGTCCTGACCGTGAGCCCTTACTATGCGAAAGAGCTCATTTCCGGAGAAGATAAAGGTGTGGAGCTCGATACTATCATAAGAATGACTGGTATCACTGGGATTGCAAAT
>CL1268Contig1
AAAGTGTTGTCCGCACAACTCTCGAACTCTCGCGGTATCTGTACTGATCTCCTTGTCAAGTCCATCTAGCAACCTGATTGCATGAATAACCAGAGCATCCACCTTACGCTTAGGGTCCGATCCAGGCATGAGGCCCCTCAATCGCCTCTTCACTCCTCTCATCAACTCCTTCACAGTATCATCGTGGACGCATTCTATATTCAGTTTCTTCTGAATTGCTGCCCCGACATTGGGATCAGCC
>CL1272Contig1
CTTTTTCGCAGAAACAGCGAATCAAAAGAGTCTAAACTGTCGAAAGAACCAAAGGAGTCGACAGAAGAATCAAAAGATTCAAAAATTTCGCAAGTGTCAAAAGAGCTAAAAAGTTCAGAAGCATCAAAAGAGTTGAAAGA
>CL1276Contig1
ACGTCAATATGGCTGAACCAGTTCTACTACATCTTCGGATTCCTGTTCATCGTCTTTGTCATACTCGTCATAACTTGTGCGGAGATCACCATCGTGCTCTGCTACTTCCAGCTGTGCAGCGAAGACTACCACTGGTGGTG
>CL1280Contig1
TGCATTGTGGTTGAAGATCCATTGCCAAATTGTTCTTCGCTTCTTCGATCACGTCCTCTGTCTGCAACTGCAATGTGTCTGATTCTCCTCTTCTGAGGGTGCTCATCTTGACGACTGTTTCGCACTCGCTGTCGCTT
>CL1284Contig1
ATTGAATTAGGGTTCACAGTCTCCACTCGGATAGCCTCTCCACGAGTTGATAGCAGACTCGGATGGCCTCTCCACGCGCAAATCGAGGCTGAAGGTCGCCTCTCAGTGTCGAAGAAGTCAATCGCCGTCGAGATCAATGAACAAGGAACCCTAAGATTCGCCGTTGGGGAC
>CL1288Contig1
GCAACAGCCTTGATTCCACCCCACCCCAGTTCATGATACTCCGTCCAAATCTCACGACATGATACATTCGAATGGGCAAAATTATCGCCCTTAATAGCATCCGCAAAATCAATTCTTTCAATCTTGGACGAAGGCATCTC
>CL1292Contig1
GCCTCCCCTAATACATATTCTGGAAGTCTCTTAGCATAAACAGCTTCATATCTATGCGGAGAAAGGTTGCATAGGTACTCAAGTGATGCTTCAAACTTAATTATCTCAATGCCGTGCTCTTCATACTCATCAGAGTTAAT
>CL1296Contig1
CGACAGAGGCCAGCCTGCATCTTCTTCATGCTTCGGATCATGGTGCTCTGCTGCTGGAGCTGATGACGTATTCATCGGGGCAACTTCAGATGTGTCTCCATTCTCGTCCAAATCTAAATTCAAGTCAAAGTTATGAACAATGCCA
>CL1300Contig1
CAGCGGTGGCGCCATGGACTGCGTCACCACCAAGCGAGCAATCGATGAGAAGATACGTTCGATGGAATACAGCCTAAACAGGGAATCCACGGCAGAAGTTAAGACTGTGGATGCACAAGAATCACATAATGGT
>CL1304Contig1
CTGAAATATGTAATAAAATTTTACTGAGTGCCTCTCAGTGTACTAGGATTAAACGGGTACATAGTATTTCAGAAACATCGTATAGCCAACACAGTATGAAGATGGCTACTAAGTTTGTATATCACAACCATGCAACTACATTCAAGTAACCCATCCCAATGCAGAAA
>CL1308Contig1
TCTCTATAGTTCTAGTAGCTAATATGTTAATCATCAATAAGAGCACGAGACAAGTGATTCTGTGACTTTGATTGTACGTATGTGTACTGAAGTGCTGTTTGATTGCACTAATCATAATGTAATTTTCCTTCGTTGTTTACAATAAAAAAA
>CL1312Contig1
CCATGCTGTACTTGTAACCTCCCTCTGTCTGCCACCTTTCTCTCGGGTAGAAATCCATCAACTCAGGGGGCAGAAATGATAATTGTATCAGGTACTACTCAGTCTGAGATCTATTGGTATTCAGACCTCCCGTGCTT
>CL1316Contig1
TGTCAACACAGCTGATGGTGCTTCCCAGAGTCAATCCCTCTCTTGGAAACCATCCAATGTTCATTCTGGAGGACCTCAGGCAATAAAGGAACAGTCACCAGACCACGAGAGTCTCAGTCCAAAATCTCTCACCTTCAA
>CL1320Contig1
AAATATAATCCTGAGGGAGTGGAGATGCCTCCTGGAGTTTATGGTGACATGTTCCATACTGGGTATGGTTATGCTACTTATGGTGCATACCCCTCTTCTGGTTCCCAAGTTCCTACAATAGGGCACGACGGTCAACTTTATGGCCCTCAACACTACCCGTATCCTGCACCGTACTTCCAGCCACCCTCACCTGCTCCGCATACTCCTAACCAAGCTCCAAAGTCTAAAGGA
>CL1324Contig1
CATCTTCCCGTAGTTATCTGATGTGTATGTGGATGACTATGGAGTACATGAGGATCTTGATGGGGAACCAAAACACATCCTACTCGTTCCTTCGATGAAGTATATAACCACTGACTGTAGCAGAAATAGGTCTCTGAGT
>CL1328Contig1
TTTCCTTTCACGTCGAGCCAACAAACTCGAATTAGCTCCGCTACCTCTAGACCATTCACATTTGCGTACTTCCAGTAGCGACGATCATTTCCCCAAGTGATATGAAGTTCCTTTGCCGGGATTACATATTGGCG
>CL1332Contig1
ACCACTTATCTTGTGGGGTATCCCAACTTCCAATATCTTGAAGTATAATATTTGAACGGGCATTGTATCCACTCAATTTCCAGAATATATGGCCATCACTTCCCATCATAATAGGGTCAGTTCTCACAGCATCAGCTCTCTGATTAATCTGAGGTAAAAGCTCAGGTGATGTGAGAACTTCATCAGACTCAGCTAGAGAAGCTGAAACCTCTCCTGTGGC
>CL1336Contig1
AAGCTCTTCGGTCGCCTCTTTCCTTCCCTTAAAAGAGAAAACCCCCAAAAAAGCCAGCAACTTTGGGGAAGCGATCGGAAATAGAGATTGAGATTTTTATAAGGAGAGGAGAGTTAAAAAGGGGGAATTTGAGAGGAA
>CL1340Contig1
TCAACTCCCCTTGACCCTGAAAAGTGCCTGAGAGAATTTGTGGAGTGTAATCTACTCCATGTTCAGCAGTGATCTCTGCATTCTCTCTTGGAAGACATTGAGTGCCATTATCAGGACAGGGATCAACATTGTCTACAGTCTTTGATGAACATATTAACAAATTAGCTGCACTATCCACTTCCTGA
>CL1344Contig1
GATGTTATACAAATATTAGAGACTGTATACACACAAGATGTTAAAGTCACAGAACCCTTCGAAAACCCCATTGTGAAGGGCTTGTACAATGAGTGGCTCGGGCAACCTGGGTCAGACACAGCTAGGAAGTT
>CL1348Contig1
CTTGGACTGGCAAGTCTACATTACCTCCGTACAATCCTCCGGACCTAAAATGGTTGGGGACACAAATCTGGCCTCCAGAAAACCAAAACTGCAGTGAAATTCCACAGGATCCTATCGGAAAAGGCAGAGAA
>CL1352Contig1
AATTTCAAATCAAGAGCCGCCGCCGGATCAACCACATTCCTGATCCCCACTTCAGTCCCATTAACAACTTCCATTGACCACCAAAGTATGAATTCAGGGGAACAACCGGGGACTTCACACGTTTCAAAGAG
>CL1356Contig1
TGTGTTCATAGTGTTGATAGTCCAGGCGCCTGCTGCCTCTGCTTTTGGTTCAACCCGTTGTTCCTATTAGCAAATCTCATTACCGGGGATGAGGAGTACGTCATAACGATACCAGTCCAAATGGCCCTTTGCAATCCCATATATTCAACAAAATTTTAATTGTCCATTTTTTGTTAATTGGTAGAATGGAATATTGTTGCCATTCTTGTGTTTCTATGAACTGCATGAGAACAACCAGTTATCATTAGCTACATCAAATTGTAGTCCCACTTATTCATTATGTG
>CL1360Contig1
AAGGCTGCAGAATACATGGAAATGCCAGTTCGCAGAAGTGATGACGAACCCCTTCAGAAACTGTTTGTGGCAGTAAGAAGTGAACTCAACCTGGACCTTAAGAACATCAAGACAGAGCAAGCAAAGTTTTGGAAACA
>CL1364Contig1
GGCTGATGCCAACCCCATCGCTCAAGTTGTAGATTGAGCATCGAACCTCGCGAGCCAGCATCATATATATAGCTGCTCTTATGGTACCCCCATGTAGATCGATCTATCGTATACGCCTTTGGATGAATAAAGTCGAAC
>CL1368Contig1
TAAGATCTGGCCACCTCCCAACGTTTAAACTCAAGCCCTGTTTTTCTTGCCTTTACTGTCTCTCAGTGTGAATGAAATGAAATAATATTTGGACGGTGCGAAACAAATCTAATAATGTCTGAGATGTCGGA
>CL1372Contig1
ACCACATTTTCCACCGGCAGCAGCCAGTGCTCAACATCATCTTCATCAAAATCCGGGGCCACTTCAAACTGCTTCAAGTACCCTCTCAAGAGCCTCGTCACGGCCGGCACATCCCTCAGTTCCATCTTCCTAAACCCAGG
>CL1376Contig1
AAAACCTCCTCTCTCCAGATTTGCATGGAGGTGTCCACGTCTGTTATGATTGTTGGTTCAATGAAATAGCCCCTCTCTAGATGCTTTGGACATTCACCACCACATAATATGGTCGCACCTTGACTCTTTGCTGTTGAAATAAAGTTCTTGATCTTCTCATACTGCCCTGCACTGACAACAGGACCAAGCCGGCAACCTTCTTCTAGAGG
>CL1380Contig1
GCACATTTCTTTCTGTTCAGCTGCTGTTTGTGAGCTGTTGTTTATCCATTGTTAGTGGAGATACTTCACAATGTCTTCTTCAAGGTCTAAAGTTACAGAAAATACGCCACTTTGCCTTTTTCTGATTTGGTTTAAAATGTTCAGTAACACTCTACAACTCTGGGTTGTGCTA
>CL1384Contig1
GTGAAAATGGATTTGATGGTAATGGAGAATCTATTCTTCGGGAGGAACCTGTCAAAAATATATGACCTGAAGGGCTCGTTGCGTGCTCGTTATAACCCTGACACATCTGGAAATGACAGTGTTCTGCTGGATCTTAATCTATTAGAGTCACTAAGAACAAAGCCAATATTCTTGGGAAGCAAGGCAAAGAGAAGCTTGGAAAGAGCTATCTGGAATGACACATCATTTCTTGCGTCTGTCGATGTCATGGATTATTCATTGCTGGTTGGCATCGACGACGAGAGGAACGAGCTTGTCATCGGAATCATCGACATCATGAGGCAGTACACATGGGACAAGCATCTCGAAACATGGGTGAAAGCCTCGGGCATCCTCGGGGGCCCCAAAAACGAATCACCA…
>CL1389Contig1
CTCTTGGAGCAGGCCGCCCCCTCCGCCCAGTTCCCCCCTCTTCAGAGGAATCTGGATCAGTTGGAGAGCCTCTCGAAGAAGCTCAAGGCCAAGACCTTCAGGGCCGAGACACCCACCCAGTCCATCGCCGCCACCAGGCTCTTGGCTCGCGAGGGGATAAATGCGGAGCAGCTGGCCAGGGATCTCAAGTCCTTTGAGCTGAAGACAACTTTTGAAGACGTGTTTCCTTCGGAGGCAACGAATGTAGAGGAGTACTTGCAGCAGGTTCATGAAATGGCAGTGGTGTCATCCATCCAGGAAGCCCAAAAGGACAATTTAAGAAGCTTCAATGATTATATGATGCAAGTTCTCGAGGATGACTGGCAAAAAGAGAAGAGGGACTTCTTGCAAAGCTTAAGC…
>CL1393Contig1
TACCAAAGGCCGCAACCCTATGAAAACAAGCCTGCACCCCCACCACCTACCACCCAACAAGCTCACCACCAGCCCGTCCACGCCAAGTCAGAGCCCCGCTACGCTCCCCCATCCCCGGCGAAGCCTACCCCTAAACCACTATTCCAACAAGA
>CL1397Contig1
ACCACGACATCTTGCAGCACTGCCAGCACCGGAACCACCTTTCAGAGGACCAGGTTTCGCCAGAGAAAGGATCCGTGGACGACGAGCCTCCTATCATCAGCCTCCAAATTGGATGGGAGGAGCACCTGCTTGGTGGATGC
>CL1401Contig1
ACAATGTTCACCAACAACATGAGACCCCTAAAGATTTCTCATTAACATAGAGAAAACAGCAGCAAGAGTACCATAATAGCAGCAGAGGCTCTAAAAGTCGACCCAAATCTCAGTCTCTCAAAACTCTTAAGCGTCGACTACATCGCCGGAGTCGTTCGAAGCCATCACCATCTGCG
>CL1405Contig1
TGGTGTGTAATTTCAAAGTGATCGAGCAACCAATTGAGCCTCTTGGCCACGATGAACCTGTCAGATGCCCACAGCCAGAGCCATGCATACTCAATGATGGGAGAATATGGAAGGCTCGCATGTC
>CL1409Contig1
CACCAATGTCAACAGAAAGTATATTACATGTCAAACCCAAAAGATAGTACTATGCACATATAAAGATGTCAAACCCAACAAGTGGTATATTACATGCCAAAGCCAACAATAGCATATGATAAATACCAAAGTCTATTACATGACCAACCCAAAAAAAAAGTTTTGAAGATAATAAATAGTAAGCCCAAAGCAGGTTTACTTCTTCTTAGATGTTTG
>CL1413Contig1
GAAAAAACAAGTACGTTATCTTATACAACTCTCTCACATGAAAATCGACAACAGATGATGGAGATGATGTTTGTCTATAGAAGGCTGTCCAGCTGGGCTTGTAGGTCTTGTAAAGGGACCAAGCCGATGCTCTGCATTTCCTCTTGGGAGTAGTCGGATTTTATCAAAGACTGTAGCTGTGCATGTGCTTCTACAATGTTTGTCTTGATTGGTTTGAACAGAATCATCCGCGTCGATGGATTCTGTAGATACAGCTTCATCTTGGCTATCACTTTGGGCAGTTCTTCCTGAATAGCAATGCTAACCTTCTGAATAAGCTCGGCCACTTTCTCTGGAGTAGCAAAGGCTTGATCCTTGAGGGGTTTCGCTAAAACAGAGTTCACTTTCTCGTCCTTCTTG…
>CL1417Contig1
CGGGACTCTAGTATAACCCAACCGCCTCAAGAAGAAGCTCTGATCATCACTGCCATTCTGAAGCTCTGAAAATTTCTGATGGAACCGAGAAAGTGAAAGAGAGGGGAGATCTTTCCAATCGAAGATCTAGGGTTTCTGATGGAAAAAGCAATTGAAAGAGGG
>CL1421Contig1
AGTTAAGCTATAAATAAAAAGACTCCTTTAAGGTATCGGTCAATATTTGTACATCTCAACAGAAAAGGTAGGCTTTTTTCCAGATTTTATCCCTTTCTTTTCTAATAACTGAA
>CL1425Contig1
CTGTACATTATTCCACACTGGGGGCCAAAACTATGGAAGAAGAGAAAAACACTAGACAAAAATATAAAAAAAAGATAAGAATAAGAGAGTTTCTTCACACATTGAAGAGAGGAGATGG
>CL1429Contig1
CTCCAGCCTCTCTCTCCTCCCTCCCTCTTCTCTCTCCTCCTCCTCTTCTCCATCTCTCCCTCTCGCGTCTTCCCTATCTTCGAAGATACAGACACTCACCCTGCGCAACGGAGGCTTTCACGGGATCCAAATTCACACTCA
>CL1432Contig1
CACTTCATCGCCGTCAATATCCACATCTGTTGAAATAGGTGCTTCATTAGCATGTTGCCTAGCAACTCCCAAAGCATCATTAATCATGTTAGACATAGGATTGGGCTCAACCACTCTTTCTTGGGCTGCATTCGGAGCATTACTAGTTGAAGCACTACTTGTTTCTCCAGTTTTGATCTCCCCATGAAAAGACCAACATGTGTATCCTTGTGGAAACGGCGTGCATATCAAGTGATCAAACATTACATCCTTATCCTGCCATTTCTTAAATCCACATCGTTTACATGGACAGATAACTTTATCAGTAATCAAACGGTTTGCAAATGCAAAATCAATGAATCCTCTAACCCCTTGCTGGTACTCAGTTGAAGTCTGTGGCCTTTTAATCCATGATTTGTC…
>CL1436Contig1
TTTGGAACTCAGAGAAGGGGAAGCTAGGGTTTCCGATCGCGTGAACCGAGGAAGAGGAAGATGCCGTCGTCTCTCTCTCTCTCTCTCCCCCTCCTGTTTCTCTCTGTATGAGGATCGATGAAGTTGAACTTGAAAGGCAGCGCCCCGTTCTAAC
>CL1440Contig1
GATGCCCTCGGCAAGCCAAGCGGAGAACCTTTACCAACAGAAGGGAGGGCGAAAAGTAATATTCATCAATTGGAGTTAAATGCATACCAATCAACATTGAAGGCATTGTATGCATCAGGGCCTTTAAATTGGGAGCATCAAACTTTGTTGGCCAACCTTCGCCTTATGTTTCACGTAACAAATGATGAACACTTGCAGGAGCTAAAAAATCTAGTGAATACCTAATGCGAGTCATCTTAGTTTAAGCCATTAGTGCCC
>CL1444Contig1
ACGGTGAGCGAGCTGTTGTTGTTCCACACCGGCGCGCCGGAGTTGGTGGTCCAGAAGGGCGCGTTGTAGGCGCTCGACGGCCGGTTCTTGTAAGGATCCATGGGCGATGATCGATGAACAAAACTCAACACCCTTTTTCTTCTCCCCTCTCTCGCCTCTGCGCGATTCTCACG
>CL1448Contig1
CGGCATCGTGATCACCCGGTACCCCGGCCACGCCACCCTCTTCCCGACGGCGGCGCCAGGCCCGTAGTTCATGTACTCGCCGTAGTACAGCGAGTCGAGCGCGAAGTCTCCGTTCCACTCGAGCCACCCGGCGGGGTGCAC
>CL1452Contig1
TATATAATTTAAAGAGCCAAGGTGAAGCAGTGGATCAGTGGGCCTCGAGTGGGCCAGACCACCGTGCGCTTTTTCTTGATGGGCCCCACAACATTTGGAGCCTGGCACGATCCACATGATGTGCTTTTTGGGCCGGCTCCGGAAGTCTGCAGGGGGGCGCATATTATCCATTGTACAGTGGCTTGGTGAATATTGCAACTGCATCCCTGTAAAATTTCCAATTGCTTCTACGAGTACTGAAAAGCTAGTCATAGATGTCTTGGTCTTTAATTGATTGGATGATAGAGGACAGTCTTTGAAATGTCTTAGTCTATATATTTTCATTGGTTGGTTATGGAAAATCTAGTAGTCGGTGGATGATGATGATGATGTAATGAGGTTG
>CL1456Contig1
CTGAGTCACCCGATGCTGTCGCACAGTCTGCTTAAGTTAAATAGTTTCCAGGATTCTTCACAATAGCTGCAGTTAGTGATGAAAGCCGACGCCGCACAATACAGAAATTTATTTGATGGAGTACAGTTTCAGTCAGGGT
>CL1460Contig1
AGTACTAGAAATTGAGGTGTGGGGCTTTGGTGGGAAATCAGCAAAACAACACCAGAATGCATTCAAAAAGAGGGAGACACTCTTCACAGAGCAAAGACGCAAGGTCGACCTTAAAACTTTTGGTAACTGGGAAGATTCCCCTGAAAAGATGATGATGGACATGATAACCGACCCTAATGCTGTTCGACGAGAAGATAGATAAAGCTC
>CL1464Contig1
GCGCTCAGGGTTTCGAGAACTACTGTGCCAAACTCGTGCCAACTTCTAACGGCATCTCAAGTGACGGAACAGTCACATATGGAGGTTTTGCAGACAAGATAGTGGTAGATGAGCACTTCGCAGTCAGGATCCCTGATAACTTGGACCCAGCCAAGTCCGCACCTTTGTTATGTGCAGGTATCACTGTGTACAG
>CL1469Contig1
GTGCAGATGAAGAACTGGGACCCGTTGGTCCCAGGCCCGGCGTTGGCCATGGAGAGAACCCCGGGGCCGGTGTGCGTCTTCACGAAGTTCTCGTCGGCGAACTTCGCGCCGTAGATAGACTCGCCGCCTGTGCCGTTCCCGGCGGTGAAGTCGCCGCCCTG
>CL1473Contig1
CCACAGACACGGCAAGCACGAGATCCAGGCCCATAGTTCTTGGGGTGAGAGTTCCACACATTAGAGTGCCCCATGCTTCTCTCTCTCTCTCTCTCTCTCTGGCTCGGCCTCTCTCTCTCTCTCTCTCTCTCTCACTCTC
>CL1477Contig1
GAAGGAGGCCACTACTCAGGAGGCGGCTGATGGTGCAGCAGCAACTACAGAGGACGCAAAGAAGAGCAACCATGTACTCAGGAAACTAGAGAAGCGACAGAAGGAGCGCACTCTTGACCCTCACATTGAAGAGCAATT
>CL1481Contig1
GAGATCGTCGAGAAGGTCGCCGTCCCGGAGGTTGGGGAGGTTGTCAACGACACTCTCCCCGTGGTGGAGTCCGAGGCCAAGTTTATGACCGAGAAGTACCTCATCTACTCCGGCGGTGGTGATCGATGCAAGAGCATGAACCA
>CL1484Contig1
CCTTCATCATAACAACTCCTCTCACCTATAGGATTGACATTTCCCCAATAAGTCTCCTTCTGAGGATGCTCCAATGGATCCCCGTAAACCTCACTAGTGCTCGTAATCAGAAACCGAGCCCCGACTCTCTTCGCCAG
>CL1488Contig1
TAATTATCCTGCATGCAGTAGGACAATGGGGGAAAAAAAAGCTTTCTGCTAGCATGAATTTCTGAACTGAACTTCCAAGATTAGAGAATGGTCTTATTCAGATGAGTCTAAATCATGCTTCTCGAAGCTTGTAACCT
>CL1493Contig1
GCGGATGGATATTGCTCCTCCGTCGGAATACCACCATAAACAGGCATGTCTCCCGAATCACCACTCGATAATCTATGCGATGGAATAGGCAATGAGGGCCAAGATAACCTTGTGAAAAATGATGCGACAACATCTG
>CL1497Contig1
TTGAAGGTTGTGTAATGCCCCCAACTGCGGAACAAGGATCCCAGAGAGGCCTGCATCGCCCAGATCCACTCGGACAACAGAGTTATCAATGTTGCAAGTAACATGCAACCAAGTGCATGGGTTCATTAAAGTTGGATCCC
>CL1506Contig1
TCTGGGTCTTAAATGGTATGGAGCCTTTTGGGGTCACGCAGGATTTTTAGGTCAAAGGTTAGAGTCCGAAGATGTACTGCTTTAATGCTGATGTTTGCTATTGGATACATAGAATTAAGTTGTCTAACTTTACACATGG
>CL1510Contig1
TCTTCTTCTCCATTGACCTCTGGAGCACTCGCAGTTCCTCGACAATAACAGATGTGATTCGGATTCCTGACGGTGCAACTGGACCAGAGAGCCTCACCTTCGACCCAGATGGTGTAGGGCCTTACACCGGCGTGTCAGATGGCAGGA
>CL1514Contig1
TCGCGAAAGATCGCTGGAGAAAGGAAGACAAGAGATCCAGGGTGTTATGGGTCTTGTGGAGATAGAGGAAGGGGAAGACGAGGCTTATCGATTCTATGAAATAGCGTTCGACAAAAAATTCACCAGGGGGCGTAGCACAACTAATGTTGCGGCCGCTTGCCTGTACCTTCATTGCCGGTCTAAGGAGAAGCCATATCTTCTAATTGATTTTTCACACAAATTAAATCAAAGCGTTTATGTGCTAGGCGCTTGTTTCCTGGAGCTGTGCAAAATACTCAGACTTGAAGATCATCCAATTGTTCAAAAACTTGTTGATCCCAGCCTTTTCATTCATCGATTCACTGACGGTTTACTTGGTAAGAAAAATGAAGGCGTGTCGAAAACTGCGTTACACATTGT…
>CL1519Contig1
AATAACTAGATGTCGTCATCTAGCGAGCAAGCAAAAAAGGAATACGCCGAATTTGAGGAGAAAGTAAAGAAAACCGTATTCCTCGACAACCTCTCTCCTCAGGTGACTACTGCTGTCATCGAAACAGCTCTCGGGCAATTC
>CL1523Contig1
GATTCTAGTAAGCCAAAAAGAAGGAAGCCTTCCTCGGAAACAGAAAAGATACATGAAACTCCTGATCACAAAAATCAACTGGACGAGAGCGTTGTTGGTTCCAGAATCAAAGTGTGGTGGCCGGAAGATCAAGCGTTTTATGAAGGGACAGTTGATTCATAT
>CL1527Contig1
CCAGCTTAAATTCCCATTCACGCTCTAGTGCTCTGCATCACAAGTATCCTAAGAGAGAGAATTTGATTGTTGGCTGAAAATATGGGAGGAAACAGGATCATCGGGATCGGAATGGACTACTCCCCCATGAGCAAGTCAGCGGTCCGGTGGGTGATTGA
>CL1531Contig1
CAGCTTCAGGGTTTCAGGAAGCGCCGGCAGCTGCCCCTTGCGCTTCCACGCGTCAAACGTGGTCGAATTGTCAGGCTGAGAACCAAATCCGTTGGCAGCGTAGTAGGGAATGTTGGAGAGAGTGGTGTCGTCTATGTCAAACACCCACACGTCCTTTCCATCTCCCCTCAG
>CL1535Contig1
GGCTCCAGGAGGAGCTCGTCCCATCGGTCGACGGTTCTGAGAGGAACAGAGACTCATGATACCTTCGCTTTGACACAGACCACTGAAGAGAGAGATCTGCAGACACCACAGCCTTCAAAAAAGAAGAGACGCGAGGACAGCAGGTCGGCTGAGGCCTCTTCTCGTGGCTCC
>CL1539Contig1
AAACCAGTTGTACCTTGCTTTTATACTTATTCGCAGAAGGTAAAGTCTCGTAGTGACTTTACCGCCGTATGCACCAGCCACTCCTCACTTTCAATCAAGGAAACGGAGAGTGCAACTAAAGATAATGATGAGGATGAAAAATGGGAAGCAGAGAACTACGAGTATGATCGCGCAC
>CL1543Contig1
AGAGCCGCCTCATCGCGCGCTTCGCTTCTCTCGCCGGCGAAGGCTCCGTCGTCGATCTCGTTCACAACTCCGGCGGTCAAGTCTCGGTCCCTGATCCGAGGGGCGGCAGCGCCGCGCCTGGAGGCGGCGCGGGCAGTGGCGCAAGATCTGTGCGTGGAGGAGATCGC
>CL1547Contig1
TGGAGAAAGAGAAGCGATTAGTGAATCTAAAAAAGATGAAGGTGGTGGTTTTGTACATCTTAATGCATCTGGTAGAAATAATAGAGAATTGCTTTGCATGTCTAGTCCGATTGATGTCAAACGTAGTAGGCCTAGACAATGTAAGCCTTCTCATGCTATGATGG
>CL1551Contig1
CCCTTTCCCCGAGAACAGCCTGACCTCACTCGCCTGAGAGATCGGAAAGGGGAGGGCGTAGAACGCGGAGTTGACCGAGTCGAGGAGGAGAAGAGCGTCGTCTCCGGCGGTGGATCGCCAGCGGGGAAGGAGCGTGTAGGGGTGAACGGTGGAAGG
>CL1555Contig1
CCTCTCTGTGCTGCTGCATTTCTTTTCAAGGTAGTTGGCTTTAGATGGTCGTCAATCTTCTATGTTGAGAGCATAGCAAGAGTGCAGAAGTTTTCCTTAAGCGGGCTGCTGCTCTATAAGCTCCGACTCGCTGATCAAATCTTCGTGCAATGGCCAAAG
>CL1559Contig1
CAAGTCCAACATATGAAGCATCTTTGGAGGACAATATAAAAGCAGCCCTGGGTCTGTCAGCACAGCACCACGCAATCCAAGAATTTGTAAATTGGGGAGAATCTCGGGGAGAGTCTTGCAAGGAGGAGATGAAAAAGCATGCAAAGTGATGTC
>CL1563Contig1
ATGTGAATCCTGTGGAGTATGGACACATCTTTCTGGTCCCCTATGATATCAGTAAAGGACCAAAGTTTTTGGACAAAGAAATGCTTTATCTGATTTCACAATTTGCAAAGGAGATCAACAACTGCACCTTCCACATATTCTTTGATCACAATGCTTCTGCACATCA
>CL1567Contig1
TATAAATGTGAATGGAACTTGCATGTTCCAGACCTTCTCTGAGCTTCACACTTTCCATTTTCTCGTGTCGTATTTTTTGCATTATCTGGTCGCTTTGAATCAAAAACCTGCTTCAGTCTCCACCCAATCCGAATGGAAAGCGTGCTTAGCAAAGCACCACCTGCAATAAG
>CL1571Contig1
ATAGAAGCTCAGGCTCTGTTGTTAGAAAAAGATTTCCCCCAGTTTCTTGATGATGGCCGGAAAAACCATGAGGGCCGTCTGGTACGAGGCCTACGGCGGCGGCGCCGCCGCCCTCAAGCACGTCGAGATTCCGGTCCCAAGTCCGAAGAAAGACGAGGTCTTGCTGAAACTTGAAGCGGC
>CL1575Contig1
TCCGGCGTTTCTGGCGAGGCTGTCGAGGCTCACAGAACTCCGTCTCAGGGCCAACAACTTCACGGGCCGGATCCCTTCTTCATTGGGCCAGCTGAGAAATCTCGAGTGGTTGGATCTCTCTCAAAATCGGCTCACCGGAGGCTTGCCGGCGTCTT
>CL1578Contig1
GTCCCGGACAAGCTTTTGGATCAGACTAGCGTTACACATCTCTTTCCGATTACCAAGTATCTTGGGTTGTTGGCAACTGGCATGACAGCCGACGCAAGGTCTTTAGTATCTCAAGCAAGGAACCAAGCCGCTGAATTTCGTTTCAAATGGGGATACGAGATGCCAGTTGATGTATT
>CL1582Contig1
GCTCCACCAAACAAACCTGTTGGATCAGGCCGACATAAAAGATTGCAGCCAACGAGAATGTAGTAGACAACCAAATAGCAAACCCTGAAAGTCCTTGAAGAAGATGACCTGGAGTATGGTCAGATCACTGAACAAATCTTGCTCATCGAGCCGTGGTTCTGCATTATATGGATGCATAATGGAACTGTAGAAGCTCTCCGGCGAAAAACATGTTATCCCGTCGGTCATGTCTTCAACTTCATACTGAATGCATATAGCCGTGTTCTTGGGTTACCTTCTTGACTACCGAAGATGAGAAAAAGATAGGGCACAGCTATAATTATGTTGCCTCTCG
>CL1586Contig1
AGGGTCTTGCGAGCAATGGATGGTTGCAGTTACAAGGCTGCTGCAGGGGGGTCTCTCTCTAATACATTGGTGGCATTGGCAAGATTAGGTAGCCATTCCATCTCTTGCCCTGGCTTAAATGTTGCCATGGCTGGAAGCGTTGGCAGTGATCCACTTGGTGGTTTTTACCG
>CL1590Contig1
GTAGGTTCCGGCCTTGACGTAGATGACAGTCCGGCGCTCGCTCGCCTTGGGAACGGCTTTAATGGCGTCGTTGATGGTTCTGAACTGCCCGCTCCCGTCTTGCGCCACCACGATGTCGGGGACGGCCCCGGCGTGGTTGCCAGACGCCATGAGCTTCCTGTCCCCGG
>CL1594Contig1
GCCGGAGCACAGGTCGACGCCCTTGAACCCGACCACGACGCGCGAGTGCTTCCCCCTGTACGCGACGCCGACGTGCTCGTTGGTGTTCTCGGCGCTGATGGTGAGGCTGAGCTGGGTGTGGAGGGTGGAAGGGTCGACGGCGGACGAGTTGAGGGAGGAGACGGCGA
>CL1598Contig1
GGACCAGGAAATGATACATCTAATCAGGTCTACAATGGTGCTAAATATGACTATGTTTTCGATGTCGACATTGGAGATGGTGAACCCATCAGAAAACTGCCATACAATCGAGGAGACAATCCTTACGACACTGCCGACAAGTGGCTTCTGAAAGAAAATCTGCCCCCTGCATATCGACAACAAGTTGTTGAATTCATCT
>CL1602Contig1
GGCTCTAAGTCCAAGTTCTTTCTCACTGCTAAATTATCTCAGAATTCATCTACCAGAGCTGTTCCCGAAGCTCAAAAGAGTGATTCTTCTGGATGATGATGTCATTGTGCAGCGTGACTTGTCACCTGTGTGGGAATTGGAGCTTGGTGGAAAAGTCATTGGTGCAGTTCCTGGTGAAGGGCTGAGCCACTACTT
>CL1606Contig1
TAATCGCAACTCAATCGACTGGCCATCTGCATCGTCACTCATACTTTGACGACGGTGCTCTTCCATCTCTGCCGCACACCTTTTATAGGGCACAAACCCTCTACTGGAATTGTCCGATCCAGCTCTCCGACTACTGAGAGCTGAATCACCAGTGTTACTACCCACGCATTGTCCAAGCTCCGGATTTCTTGAG
>CL1610Contig1
CGGAATATTTTCTTCCCAATACCAAACATAATAAACCCCACACCTCTCGCAATCGCATCACGGTTGAAGGAGAAAAAATGAAGGTTAAACTGATCGGTGGTGAAGGGGATGTGTATGTCCTTCGGGGGGTGGTGGTAGACGACGTGGTGGATCAGTTCTGCCTCGGCGAGGTAGCGCCTGAAGATTCCCTTGCCGCA
>CL1614Contig1
GCGCTGATTGTGCACGAGGTTGATTTTGCGCCAATCGTGCCTGCCATAATTCAGGCGATGGTGAAGAGCCCCATGATCGATGAGTTTGATCTCAGAAGGCTCAAGCTCAAGTCAGTGATGACCGCAGCGGCGCCGCTAGCTCCGGAGCTCAGAGCTGCGTTCGAGAAGAAGTTCCCCGGTGTTGTCATTCAAGA
>CL1618Contig1
ACCACTCTCCAGTTCCCGGCTTCAGACTGGGACGAGAAATGGACCGACACATACCTAGACAGCAGCGTGAAGTTGCTTGACATATGCAATGCCTTAACATCGGAGATCTCACAGCTCGAGCAGAGCCAGCTCTTGCTCAAATACGCAGTGCACATTTTGGCATCGGCTGGTGCTTCTCCTTCATCTGACGAGCTCAAGCGAGTTCACTCCTCTCT
>CL1622Contig1
ATTGTCCGAGATGTCAACTTGCACCCAAACCCCGATGAGGTCGCAGATGTCAAATATGTTAACCGGGATCAACTGAAGGAGCTGTTGAGGAAAGCTGACGCTGGTGAGGATGGCATAAAGCTGTCGCCGTGGTTCAGGCTGGCCGTCGATAACTTCCTCTCAAAATGGTGGGACCATGTCGAGAAGGGCACCCTTCAGGAAGCCGCAGACATGAAAACCATTCACAAGCTGACCTAAAGCAGCTGCTTTTTTTCAGAA
>CL1627Contig1
TGAGCTCATTAAACAACTATGCCTCTGAAGCACCAGTCTCACTACAGAGTGAGGTTCGATGACGAGAGCCCAGCCTCAGAAGCCGGCGGCGATCAACAGACTCTCATCAACAAGAACGTCGCCACTCCGCACTTCCCCAACCTCCACAAGCTGTTCAAGATCGATGACAGTGCTGTTGTCAGCCGAAGTGTGGAAACTACTACTA
>CL1631Contig1
TAAGAGATCATTTGGTCAAGCATTTACTGAAGACTTTCTTCAAGCCTTGATGACGAGTCGTTTTGCACTTCTGTATCTCGAAGAAAAATGTTATCAAATTTAAGATTTCTATGGAAGGCAATTCTTCACGGTGCATAATGGCCTTGGCTGCGAGCTTGCTCCAGAGCTGCTCTGAAGTAATAAACTTGAATCCCGAAAATCATGAACAGCTTCCTCATCAGTTTATACAGGCTCAAAATACATGATTCGGTGACTAAGTGCAATATATCATAAGAGCGTACAACCAGTGTTTTCAGATTTTGTAAGGTCCTTGTGAATGTATTGACCGTTGTTGTGCCCGTTCAACTGTAATTTTCTTTGAAGCAGTCAATAGGTCGTGCTTTGCTTGCAAAAGGTGAC…
>CL1635Contig1
CATTGGTGTCCGTTCAGTCGATTACCTCGATTACCACCTCCATTTGAACCTGCTTCCAGACTCGCGGGCTCATTCGTCTCCTCTCTGGTTCCACCATACCTCACCAACGCCACAAGACCCCATGGCCATGTCCACGACCACTACCAGCACCACAACAATCATCATCCAGGTATGCACCCCTCCATGT
>CL1639Contig1
AAACACAGACCAAACCCCTTGGGCAATCCTCGCAAGGCATACTATTAGATCAATACGAATCCTCAAGGCGGAAAAGACATAATAACGGACTGCTACAAACTCTTTTTTCAAAAATTTTTAGGAGCTATTTTGTAACGTTTGTGACATTAGGGGAGTTGCGAATGTAATTTCTGGTGATTGTACCTTCAG
>CL1643Contig1
GACCCTGGCCACTGGAGAACAAAGTAGAAGAAGTCGAAGTCTTGAGCAGCAGAGAGCGTCGCCAAGAGGGAAGGAAGGAGGAGGAGGACGAGAACCAGAGGGGATTGGCTCCTCATGGCACTAGATGGAGTAACTTAAGAAAAGGTTTGAAGTTTGCTTCTCAATGAGAGAAAT
>CL1647Contig1
GCAACATCAGCATACTTGAGTATCGCTTCCCTAGGGTCTTCATCCATCCAAGTCTCTTTGAGCATCCCTCCTTGCTTGAGAAGGTACTGGGTCAGAAGGCTGCCTTTTGTGGTACCAACTCTTCCACCAAACCCAGGCCCATTGACCGGGACCTCAGGCTTGTGTGATTTGAGAGGATC
>CL1651Contig1
GGCTATACCAAGCGCCTGCTCATTGAACATGTGAAATTCATCAACCTCCTCGTACATACTGTCATACTCGAGGTTTATGCAGTTTGTTGTGTTGAGCCGGAAGCACTTGAGCAAAGGGCAGGCATTGCCAACCACCTCTGTGACGTATTTAATATATGGACAGTTTGTGAAATCAACCTCCTCCAG
>CL1655Contig1
GCACCATTTTGTCCGTTGACAACATTCATTCCGGGAAACTGATAACCAACATTTGGCCAGCCTTGAGTTGCGGGGTTTCCATTTGACAAATGAGAACCGGGAACTCCATTCATCCGTGTATTGAATGCTTGAGGAACCCCGCCAGTTTTAGCTGCAGACATGAGGACTTG
>CL1659Contig1
GCAACGTCATCGATGTCAACATAGCCCATTCGCCCGTGCCAGGAGAATTTTTCAGTCTCACCTTTGAGCAAACCAACAACATCTGATAGGGTTAGATTTAGGACATGCGGCAAACTAGGGCCAACAACGAATGAAGGAATCACAGTGACGAGGTCGATGTTATTTTCCTTTGCAAA
>CL1663Contig1
GTGGGAGGGCTTGGTGTTCATCCTCTTCCTCAAGAACCTCAGGTACTTCATCTTCTGCCGGACGAGCCCGCCGGACATGGCAATCTCCTCGCACCGCACCACCACCACCCGCTGCCCGTTCAGCAGCTCCTTCGCCACGATCGACGCCAGCCGCCCCAGCATGTGGTGCCGCGCGTCCACCACCACCCGCCGCGCGCACAGTCCAGATCCCGACACCATTTCCGCCGCGAGCTCGCTTGCTAGGGTTTTTGGAGGGGAGGGAGCCAAAT
>CL1667Contig1
GGGAGGCTGTTGCCCAAATAAAAAAGGATACCACTGAGAAGAAGCGCAACTTCACAGAAACAATTGAACTTCAGATTGGACTGAAGAACTATGACCCGCAAAAGGACAAGCGTTTCAGTGGTTCCGTGAAATTGCCACACATCCCTCGTCCTAAGATGAAGGTCTGCATGCTTGG
>CL1671Contig1
ATTGAAACATCACTTGCTTTCATTATGCGGATTTGATTAAAGATCTTTAACCAAAATACAAAAGGAACAACAAAAAGATCAGAAGAAAAAACAACACAAGACTTCAAAGCTGGCCCCGAGACTCTCTCTACGTTATTGAAACAGCAATCCAAAT
>CL1674Contig1
CAGAAACCTGGAGGAAGCCCTCTAACCAGAATCTGCCAGGTGGTGGTTGCCACTGTTCGGAAGTGGAACGTAGATGTCCCTCAGGATGCCTCTCTTCTATATGAACTACCAGACAAGTTTTCAGCAATTGAAGGGAGTCGAAAGATTGAACACAGTG
>CL1678Contig1
GATGATATGAAGGTTCTCAGGAGAAACAGTTACGCGGACGGATCGAGGGCGAATTCAGATATAAAGTTTGATGACTCAGATGGCCTGGATTCAGGTCAGGAAGATATTGGAATGGATACACGTTCGACAGGAAGTAGCCGGCCTTGTCCGGAT
>CL1682Contig1
CAGTGAAACGCGAAGTATCCAAGCATGCACCTATCTAATTCTTGGACGAGCTCCACATACAACGCTTCAGCATCTGGCTCGTGGGAGACCAAGGCAAACAGATCATTCTCGCACTCAGGGGTCTTCTTCAAGAACTCGATGGCCAGTTTTGC
>CL1686Contig1
TCCTCCCATTCCCTTGTACTTCTCTCCTACCACCAAACTGTGAGTCGACCGACACTCTCCCAGACCGGTCGTTCTCTGGACCCTTCGGGTTGGCCCTGTTCCAGATGCAGGCCGGGTTTGACCGCCTAGTCCGGTCTGAACCGCCCGATGCTATCGT
>CL1690Contig1
CCCCTCCCCTACGATCAATTCGACCGAATCCCCGACTCCCTCGTTCTGGTCATCTTCAACAAGCTGGCCGATGTCCGATCCCTCGGCCGATGCTCAGCCGTCTCAAAAAGGTTCAACTCCCTGGTCCCCCTTGTCCATGATGTGTATGTCAAGATCGACCGT
>CL1694Contig1
GTTTCATTCAAGCTCTCTAGCAATTTGAAGCTAAGCAAGCCACAATTGCTTCAAATACAATTGGGAAAACAAACAGAAACCAGTTCCGAGACAATTGTGTTTTAGGCTGTTATTTCCTCCCCATATTGGTGCACATCAGCATCAGGTTCATTTGT
>CL1697Contig1
GATTCTGATTTTTTGTCGGAATAAAAGAAGAAAAAGGTTGAGGACCTGAAAAGGGTTTGAGAGGAAATTTTGTAGTCAAAAGGAATTGCATGGAATCACGGACTTACAATGCGAGGTCAATTGGGGTTTTCATTGAGATAAAATGTAAAATTCTCCCGTCATATACTTTGTATCATGACAAATCTTAGGCTAGGAAAGAAGCAAAACATGACATCATCATCCACGCCTTTCCCTTCGAAGAAAATGGATGAAGCAAACTCACTCTCTGGGAACTCTACTGATGCATCTACCATTGCTAGTCAGAAGGCTGCCCAATCAAAGGCATCAAACTCAAAAAATCCCACTGTTCTTCCAAACAGTGATATTGATGGGCTTCTGGAGTGTCCTGTGTGCAGTAAC…
>CL1702Contig1
ATTTCCTCTAACTCCTGATCAGAAATCTGAGGCGCCGGAAGCATCAGCTTTGACCTCTTCCTTACTGCTTCGGGATCATTAAGCCTGTTCGCCTGCAATATCGCAGAAGGAGCATCCTGCCTTTGGGCAATTTTGTTCTTGGCAATATCCTGTTTCCTTAGTTGTGCTTCTATATCAACCCTCCTTTTACCTTCCAGTTCCTCTATTGT
>CL1707Contig1
TGGTTAATACGTTTATATGAAAATGGCATCAACGGGATTCTTGCTGACGAGATGGGTCTTGGTAAAACATTGCAAACAATCTCCCTGCTGGGTTACTTGCACGAATTCAGAGGAATTACTGGGCCCCATATGGTGGTTGCTCCAAAATCTACTCTTGG
>CL1710Contig1
TACATGGTGTTCATTCTTATGCACAACAAACCAAAAGGAATGAAAATGTTCATTACCTAACCGCATTAATAGAGAAAGGGAAAAGAAAAAGGTTTAGAAATGACTTGAACAGTAGATGATACCCTAGAGAGCAAACGAA
>CL1714Contig1
TGCCTGAGAGCGAAGGTTCTCTGTTTTGTCGATGAGTAGCTCAATTTTCCCTGAACGATCAAGAACCTTCTCAATGTTTTCAATCATAACTCCTTTGACTTCTGAAACTTGAGCCTTCACTTTTGCAAGCTTGCTGATCT
>CL1716Contig1
AAGCGGGTGATCACCGTCCCGGAGTCGACCACCGTCCCCGCCCCAGTCTGCGGGTCGAACGCTAAGGAGTCGGCGGGGAGGGCGACAGGGACCTTGCCGACGCTGACGCCGGTGAGGTTGACGTAGTAGAGGGAGGAGC
>CL1721Contig1
TAAATGTCAAGCTTGGCCAGGAGAACTATCTCCTCTGGAAGGCACAAATAATGCCTTACCTGCGGAACCAACAACTGCTGGGCTACGTTGATGGCTCCAACAACGCACCTAACAAGATGATCACCACCACCACGG
>CL1726Contig1
TCCTCGAACCTCCGGCAAGGAGTCACACAGGAGGCCCACTCTTGGTAACACGAGCTTTCACAATCTCCAGAAGTGATATCACCATTACTGTCGTTTTCCAGATCGCAGTGTCCTTGACCTAGAAAACGACATATGAGAATGAAGATGAAGATCTTGCTGA
>CL1730Contig1
ACAAACTATGTTCCAAATGAGCTGCGTGGGGGAATGATGAGCTTGTCATTAGCACTGGCCAACGCTGCACTTTGGTTTGTCACAAACCAAGGCGCCCTTCAGCACAACATAGGGAATGCACATATCTTTTTCCTAGCTGC
>CL1735Contig1
CTCAGCAAGTGCCAAACCAACAGCATTTGCAACACCCTGGCCAAGAGGACCGGTAGTGACTTCAACACCGGGGGTTTCGAAGTTCTCCGGGTGACCGGGTGTCCTGCTTCCCCATTGCCGGAAGGATTTCAAGTCTTCTTCCTGGACGCTGT
>CL1738Contig1
GAGAATAATGTCAGCTGCTGGGTTCCTCTCCGCAACCACAGTGACCGGACACAGTGCTGGCCTCAGACGCGGTGACCCAAACAGAGAGCTTTTTCCGGCGAAGTCTAGCGTCGAGTGGCGAGCGAGGACTGTCTCCA
>CL1742Contig1
AAGGACGACATCAGGATTCTTAGAGACATTGAACAGTACTACAGTACACAGATTGATGAAATGCCAATGAATGTTGCCGATCTTATTTGATTGTTTGGTTGGTATGGTGTTAGCTTATAATTGAAGCCGAGGTGTACCAC
>CL1746Contig1
AATGGTGAAGTGCCAGGGTCTGAGCTTGAGACCGACGACGTTCCAGCTTCAGTGGTAGTAAACGGTGTCTCAACCTCAGGGCTGCTAGTAGGTGTCACAGCTGGACCACGGACAGAATTCCGGTGAGGCTCCCTCATCTCATCCACTTTTTTACCAGAACCTTTGTCCAACTCAGAGGGCAATGAGCCATTCAGTTGAGTCTCTGCCTCTGGTGACCCTACCAAATTCAGCCGAAGAACCTTGGCCTGAGACCGCTTCATCACAACAATGTTGCACTGTAACTCTTCCATGCATCGTTTCTCCTCATTCTTCAGCTGCTTGTCCAATACAACCCAGCTCGCGTGTGCCCTCTTGGAT
>CL1749Contig1
GACTGCCTCGAGAAGACTCTCGGCTAGAGAGCTCCTGAAGGACCCCTTTCTTCGAGGCGACGATCATGTCACTTCGGTGTTTGGTGTTGAAGATAATGTCACTGATTTGAGCCTTCTGTTTCGGCAACCCTCTCTCGATTTGCTCAACATGGACGGCTTTGCGAATGTGTACTGCAATGAGCCTCAGCATGAAGCAGAAGCAGACCATGAGTGGGACTATGACGACGCCGATCTCTCCATCCATGGGATGAACCTCTTCAA
>CL1753Contig1
GCCCATCCTTCGAACCCTCAGGGAACAGACGCCTCTGGTTCACATGGTTCCCCTAGTCCGGCTTCCCAAATGTTGCCCCCTAATTGTTCATCAGTTTCAGAACCTGTACAAAATCACGAACAAAATGGTCACGGCCAAGGTCTTTATGC
>CL1757Contig1
ATGGCGACGTCGTCGAGCATTGTCCCGTAGTCAAGGCAACCAGTCCCCAAGTCCCTTGGAGTGAAAATCTTTCTAGCAAGCAGGGCCTCAAAAAGCTTGGCAATCAGATCAACATACACGGCACCCTTGTCTAGGGCAAGAGCAATCGCTTC
>CL1761Contig1
GATGTTTTAGTCAGTCCTGGAGATACTGAAGCAAAGGACCCTTCCTTTCATGAGGAAGTCGAGCAACCAGAGAGACTGGAAAAACAATCACCAGAGATGGTTGCATTAGATACGCTGTCTCAAACTGAAAAATCATTGGATCAACATA
>CL1765Contig1
TAGAGGGGGGTCGAGGACCTTGCGGCAGTCGACGAGGGTGACGACGGAGTAAGTCTCGGACTGATTGCTTGGTAGTTGTTTGGATGTGTATGTAGCGATGAGGCCTGCGGCGGCCATTGCTCCGCAGAGCTTCACACCTTTCGCCTTGCA
>CL1769Contig1
CTTCTGTAAGTAACATGCCAGGCCATCTTGCTCTGCTGACATTAGTTCTGCTACTGCTACTGAAATACAAAGCTTCACGCAGTGGCAAAACTTTTGCTTTCTTGGGCTGTGCTGCTACTGAATTAAGGATTTAGGTAACCTGTGTAAATATTTC
>CL1773Contig1
CTGTGGCTTTCAATCCCATGTTTAATCCTTTATTGGAGGCTACAAGGGAGGCTACAAATACCGGAATTAAGGAAGCTGGAATAGATGTACGTCTCTGTGATGTTGGTGCTGCAATCCAAGAGGTGATGGAATCATATGAAGTTGA
>CL1777Contig1
TTGAAACTCCAATCAATTGGCCCAGTAGGGTCAGGAACTCCAGCATTTGTAGTACGCTGATAACCAGAACTCCAGTTGTCACTAAATGTGCTTGCTTTCAATCCCGTAATCCCACTGGACGCATTGCTTCTTGGAGCGGCAAAGATCCCAATGAATATGCAGAACAAAGAAAACAG
>CL1781Contig1
AAATCAATGGACAGGTTCAACGACCTGGTGGTATCTGTATATGTTACTGCTGGTCACACTAGACTAATGCTGCTTCATGACTCACGTAATGAGGACGGGATAAAGAGTTTCTTCCAAGAGGTTCATGAACTTTACATTAAGATTCT
>CL1785Contig1
CTGAAATGATATTTCAGTCTGCCTTGTAGACGTTGAACAGTGCCTCGGTAGAGAGTAGTAGTTGATAGTTTCTAGATTTTAGGAAATTCAATAAGCTATCAATCCTGTGTGAATGAGCCGAGACATCGAGTCTTAGACAGAACTATACCCTATATCCATTG
>CL1789Contig1
CCTTAATATCCATTTCTCCATTCTTCCTTCACCAGGCTTGATCATCTTCCACTCTGGATCTATGCTCATTGCAGTGCTGATGAAGTCCTTGTCCAGAAAAGGGACACGGGCCTCCAGCCCCCACGCTGATGTTGATTTGTTGGCTCTCAAGCAATCATACTGATGGAGGGCTTTTATCTTGCTACA
>CL1793Contig1
ATTCATCTCTCGTCCGGGGTCGCCGGCGTCACCGCCGCGTACTGGGTTGGTCCAAGGCTAAGCAAAGACAGGGAGAGGTTCCCCCCGAACAACATCCTCCTAACCCTAACCGGCGCCGGCCTGCTCTGGATGGGCTGGACCGGCTTCAACGGGGG
>CL1797Contig1
ACTCTTGGATTGATAGTAAATCTTGCAACAAAAATAGCAGATGCAGCAATGACCGACGGCAAGAAGCGAACACAAGTGTAGTCGACTAGCGCTAACTCAGCAAGGTAGTTGCTCAAATACTCCAGTAGTCGTTCCGGATAGTTCCTAGCATCTTGACCAGCTTGAATGAACACCCT
>CL1801Contig1
AAGGCTCCATGTTCCTCCAATATGAAGCGATGAGGTATAGTTGTCATCACATAGATATCCAAAGATGTGATGCTTCAAACTCGATATCAGATCTCCATGGTTCGTCCCCCAGCGGCAAACATACTGGTAATCTATGGTTCGTACTCACTGT
>CL1805Contig1
ATCCACAGGAATTGAAGAAGCATATCAATCAACAGCAGAAATAAACAAGTTGCTGAAGTTTTCAGGGGGCAAAATACCAAGTATCCACGGCCCTTTTCCCCAATTTCGCTTGTTCTCCTCAAAATCAGAGTTATAACTAAGACCTTAAA
>CL1809Contig1
TGATCCTGCAGTGGCAGACTGGGCTCGCGAGGCTCTTTTGGGACTCGGGAAAGGGGCACCCTTTTCTCTCTGCTTGACGGAGAAGCATTTCTCTGAAGTTGCAGCAGCACGCGGGAAAAACGATCATTTGTCAACGCTACATGGTGTGATGAAAGCTGAATATCG
>CL1813Contig1
CTCCACAGCGGCGTGATCCAGCTCTGGGATTACCGCATGGGCACTCTGATTGATCGGTTTGATGAGCACGACGGCCCCGTCCGCGGCGTCCATTTTCACAAATCGCAGCCTCTCTTTGTCTCTGGAGGAGATGACTACAAGATCAAGGTCTGGAATTACAA
>CL1817Contig1
GAGGTTCTCGGAGACCAAGGCGCTGGCCTCGTCTTGAAGATCAATTTCGTTGAAGGATTTATGTGGGAGTACGTAAAGGAACGGGTGGATTTCATCGATCCGGAGAAGCTCGAGATCCACTACACCTTGTTCGAAGGTGGGCTCTTCGGCAAGAAGCTCGA
>CL1821Contig1
CCGTTGAGCTGAACAAACCCCCAATCAAGTCCTCTCTGCTCAGCTTTTAGTCAGTCGGGCTCCAAGAGTGACTTCCATAGCTGGATTTTGAAACGTGCACATTGAAAGATTTAACGAATAATAGAGACTCAGAGGAAGAGGACCATGGTTCA
>CL1824Contig1
AAAAACATGAAACTTGTTAGGGAAAATCTACTATTTTGTGTTGCAAGCGGAGAAAAGGAGAATTCTGAAATAATTCCTTTAACTGCACTTCCTTCAGTTGGAACACTGGTTATGCTTAATGTGAATCCTGTGGAGTAT
>CL1828Contig1
GGAATATTTGGAAACTAACCGATATATATAAACCGTTTGTTCTCCAATTTCAGACTTTAATTACAGCAGCTCGCATACAAGACCTGGTCCAATTTATGCCTTTTAATTCACTAGAAGTGAATAGAGACGTGCCTAAAAAGCTTAGACAAGACTGAAGGTGATGACTAGTGAAATCGTCTAATCTACAGAACCAAGTCCACAAATCTTCACACTGAGCACAAATAGATACCAGTTGTATTTGCA
>CL1832Contig1
GATGCTTCAAGGGGCATTGAAGATCATCTGGGATGATTTTCTAGGCTAACTTGGTGCTTTTTGCTGTAAGTTCTTTGAGCTTGTATAGTTCTTGGAAATAGTGTAAGCTTTCTGGCTT
>CL1836Contig1
CTGGTGGATACTATCTCGACCATTCTTCATACCAGGCCTGTCAACTGGGTACATATGCTAGACCTTGGGGATCGGTATGTGGGCTTCTGTCAATGAAGACATAAGGTCTTCCCTAGATTGGGACCTACGGCT
>CL1840Contig1
ATTCTGGAGATTGTTATGTTGCACCCTGCAACAAATTTTGGCATGAACAAAATCTCAATATTACTTGCTGGTGTAAATGAAAAAAAAGGATGATTCCAGAAGTTTACTGAGATATCAAAATGAAAA
>CL1844Contig1
GTGACTGGGATGAGCAAGCTGCAGGTTAACGCCGGTAGGTGAGGAGGGCTGGGCATATGGCAACCACGTGTTAAAGATTATACCTGCTATTTTGAGAATTTTTTTATTTTTTATTACACGACGATTTCACTAATGTTCATTCCATTGATTTGGATGATGGAGAATGATGAGAGGGTTGATTGGAGGAGGCGTGCTCGATATGGTAATTAGTCATCTGAGTGATGGCAAGATCACCAGATAATATATGATACGTACA
>CL1848Contig1
TGGACGGCCTTCGACATCGGGTCCCCTGACGGGGTCTACAAGGCTCCCTACGCCGTCATCTACCGTGAGATGGCGATACTCGGCGTCGAGGGCTTCTCGGCCCTCCCCCAGCACTGCCTGCAGATCTGCTGCGTCTTCTTCGTG
>CL1852Contig1
CGGAGCTGGAATGTACATGGGCGCGGATCAAAACCCGTATTGCGGCTACATCTACACCTCCTTCCAAGAGAGGGCCACATTCATATCCCACGGCAACACGGCCCGGCACGCCAAGGC
>CL1856Contig1
TAGAATGGATGTAATCGAAAATCCGAGGTTGTTCCAATCAGCCTTATTGTCCCCAGTCCAGTGCGCTGCATACTTTCCTGAACCAACAAATGTTGAACGGCTAAGTACAAATGGCCTCTTACCTGTACTGTTGAGCAGTGCGTCATGAGTAGCCTTTGAT
>CL1860Contig1
TACCGTGTTGCTGGTGGACCCCTTGGTGAGGTCACCGACCCAATCTACCCAGGCGGTAGCTTTGACCCATTGGGTTTGGCCGAAGATCCTGAGGCTTTCGCAGAGTTGAAGGTCAAGGAGCTCAAGAACGGTAGATTGGCTATGTTCTCTATGTTTGGATTCTTTGTTCAGGCTATTGT
>CL1864Contig1
ATAGCAGACATGACTGACACCACGAGATCCTTGCCCTCAGCAAAGCCATCCTTGATCTGGGTGAGGAGACTATCGTCAGTGGGAAGCCTCAGGTCATCTTTCGTGTTCCCATTTTCAGTCAAAAGACTCACAAAACCATCTTCAGATATGTCAATGAGCTGATAGTCAGTGCGATTAACATGAGGAACATC
>CL1868Contig1
AACAAGAAGCCATAAAATGATTTTACCCTCACAGGTCCCCTCTCTCTGCCTCTCTCAGGATACAGGATTAATATAAACGGACTTTGTTCTCGATCAACTGACCATTAAGCATATAAGCATATGTAAGTCGATGAGGACTGATGTC
>CL1872Contig1
CAAACATGCTGAACGTCAAAGTGAGCCCCTGCACAGGCCCCTGTGCCGCCCCGCACCTTGATGTTCCAGCAAGCACCCGAGCATGGCACCTGCTCAGGTCCGGGCTCCCTGGAAAATGCACCGA
>CL1876Contig1
ACCACCGGAGAAGGATTAGAGTGGGGTGTGCTATTTGGATTCGGACCAGGCCTCACAGTCGAGACTGTGGTGCTCCACAGTGTGCCCACTCATTAGACCCACGTGCTTATGTTCTTGAACGGCC
>CL1880Contig1
GCATTTCCGCGAGGGCCTTCGTCCCCTCCCTCGTCCACGCCTGCCACCTCCGCGTGTGGCCCCTCACCTGCGACAGTTGGTCCTCGAGGTGGGCGGCCATCCGGGCTGCCCACCTGAGATACGCGTCCCTCTCCTCGAGGCCTTTGGCGAGGGCGTTCTGCGCCATGAGCAGCAGAGTGTTTTCAAGCATGGGGGGAGGCGAAGAAGAAGAGGATGGTAACGTCGACGTCGTGTTGATCAGAGGCGGCGGTGGCTGTTGAGGGTTCATGTAGTTGGCAGAGGTCAGTGTGATCCATTGT
>CL1884Contig1
CCTGAGCCACGTGGCCACTGGGGGGTTCCTGACGCACTGCGGGTGGAACTCTACTCTGGAGAGCATCGTGTATGGCGTCCCGATGATCGCCTGGCCTCTGTTTGCCGAGCAAAGGCAGAA
>CL1888Contig1
AAGATTTCAGGGTTGAAGATTACATCAATGTGCCCCAAGACTCAGAAAATTTCCGACCTGCAGACATGCACCATGGTATAGAAGTCCGGCTCAGTCTCTCCAAGGGCCCTATCTGCCCCTTTATT
>CL1892Contig1
GAGACTCGAATCAAAACGAAACGTAGGAAAGACGACGCCTTTTTCACTCGAGTTTGCCAATATCTCCTCCACCGGCACCAGTCTCCTACCAAGCCTTTCCGCAACGAGACAAAACATTGATGACCCCCCCACCATACATGGATCTGAGGAGAAGAAAAATAATGGAGCACTTGAAGGAGAGGGAGAGAATCTCACCAAGCGAGAGAGAAAATCGCATCCACCCTACAAGGATTTGAAGAACTGTGTAATCTCAAGGAGATCCAGTGATGGGAGG
>CL1896Contig1
AGGAAATTCTTAGTCTTCTCAGCATCATAGAAATTTGATTCTCTAGTTACACGCTCAACTTCCTTGATCTGCCCAGTTTTAGCTGCTGCCTCAATATACTTGAAATGTATATCTGGGTCTTCACTGGAGCTAAGATATGATCC
>CL1900Contig1
CCAAGGTCTCGTTTGGTGTTATTGGGCTAGCACTGGGCGGTACACTTCTCTCATATGGCTTTGGTGCATATTTCACTATTCTTCCAGGATCAGAGTGGTCTGCTATAATGTTGACATATGGTTTTCCTCTCGCAATCATTGGTATGGCTTTGAAGTATGCAGAGCTGAAGCCAGTTCCATGCATAACCTACTCTGATGCAGAAGCCCTGAGGGAAACATGTGCCACTGCTATTCTTAAACAGGTGAGGAATGATGTAATAAGGTATCGATATGGAGATGAGCAACATCTAGATGAGGCCCTGAAACGGATTTTCCAATATGGCCAGGGTGGTGGTATTCCTCGCCGTAGTGCACCAACTTTACAAATGATCCGTGAAGAGGTTTCTGAAGATGGAAAAT…
>CL1904Contig1
AAACTGAAATAGAGATAAAGATGATGAAAGGGAACCTGGATATAATTTCTTATTAGTAAATCCATTAATTAACAGAAAATTAATCGTGATCACTATGTTGTGTCGTCTCTTTCCTTTCTCTTTAGGTTGTTAGTTG
>CL1908Contig1
TTTATTCGAATTATTGTTGTTCCTCTTAACTTATCAAGTTAATAATATGTTGCTATTGCTACTTATTGAATTCCTGAGGAAAGTATGAGCGTCGGAGTTGTCAAACTTTTCATCAGGGTCTCAAAATGTTCAAAT
>CL1912Contig1
CTGTTGTCGATTTGAATTAGTAGGTCTAATCGCTGGTGATTCGAGGAAGTTCGCGATCTTCGTTGACAACGCCCGATTTAGGGTTCTTCGTCTCGGTTGATTCCTGTTTAAATTGTCCTGGTACTATTCTTCATCTATCTAGGTAGACAGGGGGCCATATGGAGGGTCAATTGGCACCGGAGTTCATTTATGATCCGAGTCTCTATTATCCCGCGACTAGCAACTATTATGGATACGTTCCTACAGGAGTTGAACCAACTAGTGAATGGGATGACCATCAGAA
>CL1916Contig1
CTCTCGACTGCTTGGGTCGCGATTGTGGACCTCGAAGTGCAATGCAGACCGTGCTTGACCACGTGGAGGTCCAGGGAGATGTCCCGGTCGACAGAGTCCTTCTTGGTGATGGTCCCTCGAAAGGC
>CL1920Contig1
ACCATTAAAGGAAATTATAATCTTCACTTGAAAGAAGAGTCTTCACTTGAAGAACTTTCATCATCCAAATTCACTTGGCCATTTTCAGTCACTTGCAAGCAATAAATCTCTGCCCGCAATGTGTCAATAAGTTCATCTTGTAGTTTAGCAAGCTCTTCA
>CL1922Contig1
TGTGGTACATATTTTAATACTGCGTGCTACTGGTAATTGCTGAAGTTGCAAACATGTTTCTGTTAGTATGTAATGTGGTTTAGTTTCAGCGGTGGGATGAATGTTGTGTGTGATGCTAGAAGGAACACTTGTTGTTGTCAGATTGTTCATTTCCTTGGGGTGAGGAACGATGACTAGGTCTAATTTGGC
>CL1926Contig1
CGAAAGCTGCGCGAAAAAGAGCTCGAGATCGAAACCATGAACAGGAAAAACCGGGAGCTGGCCGACCGGATCAAGCAGGCCGCCAACGAGGCCCAGAACTGGCAGTACCGGGCCCGGTA
>CL1930Contig1
GGAAATATAATACGTTTGATGCACGCAAGTTCCCTATATTCTCAAATCAGCTATTTACCACCACTGGGCAGAAGTATGACACGACCAAGATACTGACCCCACAGTTTGAACTCAACGAGGCTGCGTATAACAA
>CL1934Contig1
ATGCTTAAGGCTCGATGCTGCATTTAGGGGATCGACTTCCATTCGGTGATTTGAGGTTGTTGGATGTTCCCCTTTAAGGAGGCAAGTTTGAAATGTAATCAGCGAAAACACGTCAGAGGACGTCTGTTTTAGGTTGATACACATATTCTAGTCATTTCAAGACATTTGGTTCTTCATTTATTTCGCTTGCTG
>CL1938Contig1
GCCACTGCTGCCGCATTCGTCTTCGCCGCCTTCATCTTCTTCACGGCGATTTCCTCTTCCTCATCCTGCCATGACGACGACCGGCGCGCCCTCCTCGCCTTCAACGAAACCGGCCTGCACTGGTCTTCGTACCCGGAGTCATGGACCCGCCAGCCCGACTGCTGCTTCTGGGACTTCATCCGCTGCGACCCGCGCAACCGCGTGAGGGTCGTCAGCTTCGGCAGTACTTCCGAGCTCAGCGGCACCATCCCGACCTCCCTCACGGCCCTCCCCGCCCTCAAGGTCCTCACCTTCATGGACCTCCCCAACATCGTCGGCCGCATCCCTCCGGCGCTCTCCCGCGCCAGCGCTCTCCAGTACGTGAAAATCGTCAACACCGGCGTCTCTGGCCCCATCCCC…
>CL1943Contig1
TCCTCCGAAGCCTAATCATGCAATGGTGCGAAACTAACAGGGTAGAGCAGCCTCGAAGGTCAATGAGCGGAAGGATGAGAAATAGCGATGGATCCTTCTCTGACCTCACCGGAGACGCAGC
>CL1947Contig1
GAGCTTCATTTTGCGCTGAAAGATCTCGGGATGACCTTCGTTTGGTGGAAATGTTGGAGAGCCATGAGGCACGCCGATCTGAACAGGAACAAATTAATTGAGGGAGGTAAGGAAATA
>CL1951Contig1
GGGTTCGACTCGACCTTGTGGTCGGGCGATGTGGCACCCATTGGAACCACGCTCGACTGCAACGAGTACACGCTCGCGCTCCCTAAGGACTGCAACCTGACCTTGTCCAACACCAAGACGG
>CL1955Contig1
ACGGAGCGGCTGAGGGGGCTGAGCTCGGTGATGAGGCTGCTGGAGGAGCTCAGCGGGGTGGCCATGGACATACCGGAGATCCCCGACCCGATGATGCTGATGAGGCCGTGGCAGGTGATGCAGCAGCCAATTATGGCCTCTGCGGATCTGTTTCAGTTCTGAATTGTTCAAGGTTGTTGTTATTAGGTTCTTGTTGTATTTTTTGTTGTTGTTGTTGTTGACCCTTTTGTGTATTTGTTGTTGCTGCATTATGTAAGTCTCTCTTTTGATCAATGAATCAAGTTG
>CL1959Contig1
ACAAACCTTGGCATCCAATCCAGATATAGTCTATGGTAAAGAATTGCAGTATGTCCATCAACCTCCTCAACTAAGCACCCATACTGAAAGGTGCAATCCCACTCATAACGAGTCTCATCCATGCTTATTATGAGCTCAAATATAGCTTCGCAACTGGCATCCACTACGCCAACGGCTTTCATTGCTCTGCTGCAGCTACGTGGAAGGTGGTCAACTTGAAGAAGCTCCTCAAAGACTCGTAATCCATTTTGGCATCTGACTAAACGCCAGTGTCTCTTAGAAGAAGCTTGGGCAGGGCTATCCTGATTTAGTAACCCGGTTTCAAGCTCCTGCGTCCAGTCTGGAACTGATTCAGAGAGTGATGTAGTGGCAGCAGTACCAGCAGGTTCATTCCCTATT…
>CL1964Contig1
CAGACGAGGAGAAGAGGCGAGGCCACCACAAGCACCACAACAGCCGCAACTATGAAGAGGAATGAACCAGTTGCGAAGCATACTACCACAATAGTCTACATCTCCACCTAACAATAAAATACTAAATAAACGTATTGGTCATCATCGTCCTCTCTGAATATGGGAATGTTTTTGTTACAAATCTTTTTTGTCATTAAATGCATTTCCTATTGCATGTAGAGTTGTTGTCTTTCCAAATAGTGTTATGCCCTTCTTGCATTGTGTTGGATATGTAATTCGTTTCTGTAGCTTGTATTATTCCGATCAGCTTAATTGGGCAAGAAGTTGATCCCG
>CL1979Contig1
TGCTTTTAGGCTGGTGAGATCTTTTGGGTTTGTGGGTTAAATCTTGGCGATGTGCAGGTATTATCTGTTATGTTTAACAGTCAAGTAGGTAGTTTACTTTCTGGTCATTCTAAGAAAGCTTGAAACATCACCATTTATCTGCTACTGCTTGAAGCTTTAAATGAGAATGAAGAACCCAAAGCCCTGTTATTGCAGAGGTTACTTGTATTTTGGTATTCTAAGAGTTCTCACTCGATCCATAGCTTTGATGTCTTGGCCCATTTAGCTGGAATACCAAATTGTTGTACATGTTCTTTCAGTATGGTTTGCTATAGAGATT
>CL1983Contig1
TACTTATCGAGATTTGATCATGAAGAGCGAAGATACTGCATGAGGGTTGTAATTTTCCTATTTTTTCCAGGTTGTAACAAAGCTGTGTAAACCTTAACAGGACCTTGTTTGATTTCATTGATCCTTCAATGGAAGCTCAGAAGGTCTTGTTGCTCGTCTTCTGTTATTCCTGCAGCAATGTTATCTTAATCATAACCACTATGGTGTGACTTATGTTATGACAGAAGCAAACAAGAT
>CL1991Contig1
TATGTCAATGCAAAGCAATACAATGGGATCCTTAGGAGGAGACAACTGCGTGCCAAGTTAGAGGCTGAAAATAAGCACGTCAAAGAACGAAAGCCATACCTTCACGAATCTCGCCATAAGCACGCCATGAAAAGGGCAAGAGGTCCTGGCGGCCGATTCCTGAACAAAAAAGAGCTACAGCAGCAATCAGAGCCCATAATCAGCCTTAATGTGCCAGGATCTTCAACACATCAGTCTGAAAACTTTCACTTTGGGAACAACAATGGTGTTTCAACTTCAGAAAACCGTCTCAGCTTCGCCACCAGCC
>CL1998Contig1
TGAGGATGTGAGGAACCTTCATATCGAGCTGCTAAGGCAATTCCATATGCAGGAGACGGAAATGTCGACCCTGCTAAACTCAGTCCTAGAAAAGCAAGACGAGCTGATGAAGGAGGTGCAGTCGCTGCGAAGGGAAAACCAGCAGCTCCGCCAGTTGCTATAGGATTCTGGTTTGCATTCCTAACTCTACGGTTCTTGCCAGTGGGTGGGAGAATACAGCGAAGAGGGACATCTAACTAAATTTTTGTCGCG
>CL2006Contig1
GATTTAGAGGACAGCCAAGGATATCCACTGGAAGATAGATCCCATGATGATGGCTCCTCTATTGATCAGGAATCTGGGAGGAATTCTCTCGATTCCCCGGCTGGGAGAGGAAGGGGTCCGAAAGGGGCTGCGAGTCTTAATCGGACAGGATCAGGCCAGACTGTCAGCAGCATGCACCCTCCGGCGAATAACCAGGGATCAAGTTCTTTCAACAGGAACCATCAGCCAGGGCCAAAGGGGGGCAGGCCATTGAGAGGAAGAGGGAGACCTGCTGGTAGAGATTCTCAGCGAGCGG
>CL2010Contig1
ATGAGAAAACCCCTAACAATAACTAAAAAAAATCCAAAAGAAAAGTCGAAATTTCTTTTTACAACGTCCTCCCTCCTCTCGCGTACCCGTAGTAATTGAGGTACCATTTG
>CL2014Contig1
GCAATGCGGGTGCCGCGAGCGCGGCGGAGACGAAGAAGACGGCGAGAACGAGGGCTCTGACGACGCCTCCGCCTCCGCCTCCGCCGCCGGCGTAGATCGGAGAACCCATGGCTCG
>CL2018Contig1
TTCCTCACTTCTTCGACTTTTTGGCAGGTGCAACTGCAGGCGTGACGGCAGCAGGGGCAGGGGCAGGGGCAGGGGTAAGTGCAGGTGCAGGTGCAGGAGCTTTTTCAACAGGACCCTG
>CL2021Contig1
ACCAGACAAAAAAGTTTCATCACCAAAGGGAAAGAAACTCCAAGTGTCAAACAAGCTCTAAAGGAACCTTTCTTTTTATTCTCTTGTCCTACGTGAAATAACAGCTCTGAGAAGAGAAGGGACTAGGACCTTAGATCA
>CL2029Contig1
AGATGGAAGAGCCTTTTCTATGTCTACTTTTTCGGATGTCACTTTAAAACGCCCCTTTTGCTGTACAACAGGAGGCTTTGACTTTTCATCGAGGTCATCCGATGATTTAGATGCTTTTATTGCTTCCGATGGCATCTCAATTACTGAAGGAACTTCTCCGTTACAGTTTCCAATGTTTTGTTGCTTGAAGCTCTCTGATGAGAAAGAACCTAAGGAGAACTTTCGTTCGTGATGATTACTAAGCTCTGATGTGGAAGAACAAGTAGACACCTTCCTCTCAAGTGAAGGTTGAGCATTCACTACTTCAACATTCTTCTCATCCATTTCTGATTCACAATTACTGTTACAACTATTTTCTCTATCATTGCCATAACACTGCACTCCATCTTGTATATTAAT…
>CL2034Contig1
CGAGAGGTTAAACCGTAAAAGCCCAAAATCTTCTGGCAAGTCGAGTGACACTCAGAATATATCCGTGTCTTTTTGTCAATTTTTGTCAACCAAGTTCTTAATCCAAAAACT
>CL2042Contig1
CCAACATGTTCATTTGCCATTTAGCAATTTTCCACATAATTTCGAATACTGAAGTCCAAAGAAGGAGATGAACTTTAACACCTGAAACTTCATTAACGTCTATTTAAGTTCAATCTCAAAACTAATAGACATCGGCACAAGCTCAGATTCATCACTTGTTTAACAAAAGAATTAATGAATGCA
>CL2045Contig1
CTGGTCTTTCCCGATCACCTCAGTTTGTTAATCCTGATTTCAGGAAATTGCAGGAGATGTTACTTCAAAATGAGCATCAACAACCGCCAAAAAGAGTTGTTCCAAATGCATTGTGCGAGCCCGAAATAGAGGAGAATATTGAAGTTGGATCACGGAACACAATGATTTCCAGTTCTTTGCACTTGGGATCTTCTTCTCCACCTCTTGGGCACATGAATATATCATTTGATCCTATGAACAATTCGGATGCCTCCAATTTGAAACTGGAATTTTCTCTTTGTAATTTCCATGAAGGCATGGGAGACCTCGTATTATCTTCATTTCAGTTGATTCCAGGAGATTCCAACACAACACAGGAGTGTGATTCAGAATCTGA
>CL2050Contig1
ATGGGATACCTCAAAATCGCCTCCACTGAGCCCGTGCCGGCCGTCGCAAAGGAGGGATACGAGGGGAAGTTAAATTTGGCTGGTTAATTAGGGTTAGGGTTCTACTGTATGAATCTATGATATACAGGTAAGGCCTAATGCTTATGACACTTTATATTATGCTTATATATGTCAAGAATTGCTGTCTAGTTTACTTCAGAATTCCTGTTGAATCGTAGAGTGGTG
>CL2054Contig1
CACAACTGCAAGGAGTCGGAGTCGGAGTCAGTCAGCCATGGCGTCGACCTCGAGATTCGCGTCGATCGCCCGCAGATCCGCCTCGATCCGACGCCTCGCGCCGCTCTCCAGCCTCGAGGAGCGCGGCGCCGATCGCGGCCTCGGCGGCTCCGTCGTTGCCACGTTTATGGCCGGGATCCTCGCCGTAGGCGGAGGGCTCTTGATGACCCCCTCCGCCACCGCCGACTCCGGCCTTTCGATCAGCGATGGCGCTGCTGCTGGATCGGGGTTTTTTCAACAGCTGAAGCCTAAATTCCCCAAACTCCCCAAATTCAACATCCTCACAGAGTCTTATAGAAGAAGAGTGT
>CL2057Contig1
AGAGTTTTCAACTGCATCTTGGATTCGTCAACATGTGTTCAAAGAACTTCGCATATCTTCTATTGAAGTAAAAAAGGAGTCGCCATGTAGCCATCTCTACTGCCGTGAGAAAATCAACCCTTCTCTATGCAG
>CL2061Contig1
AACACTACTGCCGCATTGCCAAAGATGAAATCGACTGTGCCTGATATCAAGTTGTCTCGATAGAATTGTCGTAAGGAATGAGCGTAAAGCGTGTCTTGGTAGGCGTTGATTTGGCATCG
>CL2065Contig1
CGAAACATTAATTAAAACTCTGTGCGATCCAACACTTCTGTAGGTTTTGTTTCCCGCCCCTTCTTCCTTCAGTCGCGGTAAAACTTATTCACCAGCTCCGTATTCCCCATTCATGG
>CL2069Contig1
AGAAAGAAAAACCTGTTCCTGTAAGGCAATGACTCAACGCTGCTTTGGATGCTGACTGCTAAACATAGATACTGATGGCTTCATATCCAAGACTGTCCCAAAAGGTTGGCAGCCAAGAAC
>CL2073Contig1
CTCAGCCTCATTGAAAGAGAGATCTCCTGAAAAGAAGAATCATAGTGAAGTCGAGAATCACCTGGTTTTAGACAAGTTTACAAAAATAAAAACGGACTCTTCACAGGACATTGGAAAGGCCCTTTCCGTTAAGCATAGCCTTCCGTCAGATATCGGTAAACCCTTCAAAAAGATGAAGTTGAGTAATGATGTAGTGAAGCCAGATGATCTGCAAAGAAACAAGCATGCCACTGATATGCATAAGATACCAATTAAATCAGAGAAGAATGATTCTAGTAAAGGTTCACTACAAACGCAGATAAAGAAATCTGAAGAGCTGAAGCCGAATGAGACAAATGTCAAGTCGTTGGACACATCACTTCAGAAAACAGAGGACCCCATAGTCACTCCAAGACCAGA…
>CL2078Contig1
AATCTGTTTTGTTCAGTTCATCGTTGACTGTAGACATCGACAACAAGATGATGCACCCAGTTACAGTACTTCGGCCAGTCAGCTGATCTTCCACTCGCGGCTCAATGAATTAAGC
>CL2082Contig1
AGATAAGTGTTCCCCTCATGAACGCAGAAGCCGGAGAGCCTGACCACATTCGAGTGGTTGATCTGCTTCAAGATCTTGATCTCGTTCGACACATCCCCTTTCAGCCTCTTGACGGCCGCGTCATCCCCATTGATCACGGCGCGATACACTGATCCTTTGATCCAGTGATCCTCGTCGAAAGACCCCGTGGCCCTCTCCAAATCGGCGTACTTGTACACCATAAGGGACTCAACCAGCCCGCGAATCTCACTGGGAGGGAACGGCTCTGAGGATGCCTTGCCGGACACAGCGCTGTACTCGTTCGAGGACGGCTCCGTCTG
>CL2086Contig1
CATGTTCCAATCACACCACAACGTGAGCTTTTCCGTAGTACCTGTTTATGAACGACTCCTTTACTTGGCTTATATCAGGTGTATCAGGTGTCTGCACTGGATAAAACTTGTAAACACGCATGTTTTCCAGTGCTGCTTTAGTTTCAAGGTCCATGTCATCTATTGCTTTCTGCCTTGCTTCTCTCACCTGCTGTTAAGATCTCTTTCTTTCTTTAACTTGGTCCTCC
>CL2090Contig1
CTAGCCAGGGTACTGAGAAGCAGAAGAAGAAAGCAGCACAAAAGTAGGGGCACTACTTGGTCCAAATACATGCTAGTTTATCCTCATTTTGTTCATATGGCATCCTTTTGAAAGAGTTTGATGCCATGGACGTAGGCAGACAGCGTACAGATCCCTAACTATATTG
>CL2094Contig1
TTGACATGCTTGCTGTTGGTGATCTTTGGGATTGTGCTTCTCATCGTGATCATAGTACTTGCTGCTTGAATCCCTACACCAGTACTGGGTTTTAGAAGAGCTTATGTATTTCCGTAAAATTGGTGTGATGATCAGTTGCTGTGGGCAGAGAAGTGATTGTCCTCAAAATAGTGTATTATTGCTTCATCATTTCCAGTGGTCTGTATAGTTTGCTGCTGCTTTTGGTTTTCTGGTGTC
>CL2098Contig1
GTTTTCATGAGTCGTGTTTGTCATGCCTGGAGGATCGGAGGCATTTCTAATGCCCCAATCACTGATGATTCTAGAAGCAGAACATCCTGAAGGTGTATCATCAGTCCCTGCTGGATTCATTAACGTGACAGGCAGCTCCTATATTAGGCTGAAGCAAAGCATTTCTCGGGTCATCGGGCCCCTCCCACACAAGTATACGGTTGTTGATGTCTATGCAAAGCTGCCTTCTTCTGCAGA
>CL2102Contig1
GGTGATTCTGCCTTCACAGGCTTCTGAACAACCTTTTGCTGATGATTTGAAACAGGGGTAGTTTCTAAAAGTGAAGTATCTTCAATCACAAGATCTCCAGAATTCACAACGGCTGAATCTGCCATCAACCCATCACGATTTTCTGCCTCCAATGATGCATTTGACAACAGCCGGGTTGCTTCCATGGGTTTATCTTCTGAGCCTCCTCCTACTACTACTTCTATCGAG
>CL2106Contig1
TTGACATTCCTCCGCCTTCATCTCCAACTCAGCCTGGACTGCGTAAGGATAGAGAAAAAGCACGGCGAGCACGGGCTTAGGGACCATCTCCAAGAGCTCCTCATCGAATCCGTAGACGTCATTGAACTCCGCTTCGTCCTGGGGAACCCCGAGCCCCCAAACGAACTGGTTCATGACATCGGGGTT
>CL2108Contig1
CTGCTCAAAGCTCTCATCTTTTCGACTAAATCTCAGAAATGTACAACACCCAGATCGCGACTTTGAGCTTGCTGGAGCTGCAACCCATCATAGTACCACCACCATTTGAGAACCAAGAGGATCAAAAACTGGA
>CL2112Contig1
ACAAGTTATACAACAGTGAATGCTTCCAAAACTTATAATACTGTATTGAAAGTGCCTCAAAACATATTGATGCCTCACAAAATGCCAATGAATTGTCAGATACAATTGCCTGGAAAAGGTAGTATGCTACAAGAAACACATTACAGAGGGGAAGCA
>CL2116Contig1
CTTTGTGTACATGTTTCGCTAACTCAAACTCGTAGGTCAAAGGACCAGGCAATAACATGTCCATCACCGAAGCCTGAAGCGCAGATTGTATCGCATCTTTTATGTTCAACTCCCCTGAGCTGTTCCTCCCAGATTGCCA
>CL2120Contig1
GGTGGAGCCGCCATCAGGCAAGGGTGCGCCCTTGAGCCGGTATACCGCAGACTTGAGCTTCTTCCCGAAGTCCCCACCCTCGAACAATGTGTACCCGACCTCAAAGTTCTCTACATCCAACACGT
>CL2124Contig1
GAGTTGAAGCGGAGGTCGAGGTAGACGAGGTTGGGGATGAGGAGGACGGGGGTGGGGAACGGGCCGAAAAAGTGGTTGTTGCTGAGGTCGAGCTCGGAGAGGCGGGTGAGCTGGGCGAGGGAGTCGGGGACGGGGCCGGAGAAGCGGTTGGAGTTGAGGTGGAGGATGGAGAGGTAGGGGAGGAGGGCGAGGTCCTTGACCAGTGCTCCCTTGAGGTTGGCGCCGTTGAGGTCGATGGCGAGGATGGTGGTGGAGTCCGAGTCGGAGTCGGAGTCGGGGAGGGAGCAGAAGACGCCCTTGTAGGAGCAGACGTTGGGGCCGGTCCAGGTGGCGAGGACGCCGTTGGGGTCGTCGGTGATGGCGGATTTCCACGACTGGAGGGCGG
>CL2128Contig1
GGTGAGGGGGTGACGGACCTTGCTCCTGGTGACCACGTTCTCCCGGTGTTCACCGGAGAGTGCAAGGAGTGCAGGCACTGCAAGTCGGAGGAGAGCAACATGTGTGACCTGCTGAGGATCAACACCGACAGAGGGGTGATGATTGGGGACGGGCAGTCGAGGTTCTCTGTTAGGGGGCAGCCGATCTATCACTTTGTTGGGACTTCCACGTTCAGTGAGTACACTGTGGTTCATGTTGGCTGCCTCGCGAAGATCAACCCGGAGGCTCCGCTTGACAAAGTGGCTGTTCTCAGCTGTGGTATCTCAACTGGTCTCGGGGCTACTCTCAATGTCGCCAAACCCCCAAAGGGATCAACTGTGGCTGTTTT
>CL2132Contig1
GCCGCCCGATCAAGGAACCGGAACTGTTCTGTATGGAGAAGCCTTCCTCCCGTGGAAATACCAGCATCCAACTCCTTATCGACGAACAGAAGGTTTGGGTCCTCGGGCCTGGCCACCTTCCTCTTCTTGAAGGCGGCAACGGACACTTGGAACAATCTCGTCATAGGACTGCCTGCAGGTTTCAGCTTGATGTACAGAGGGTAACCAAGAACAAATGCCACCACAGACAGAAACATCGCCATGCTGGGGATGCCGAACCCCCAGCCCCAGCCGACATTGTCCTGGATGTAGACCACTACAGTGAGCGCGAGGAGCAGGGAGATGCCGAGAGTGAAGTAGTAGAGGTTGAAGTAGTTCCATTTGCGGTGAGGCTGCGGCTTGTGCAGCTCGA
>CL2137Contig1
AGCTTCTCCAGGATCCGGCGGGCGACGGCGCCAGTGTTGCCGGTGACGGCGGAGAACTCGGCCAGGACGACGGTCCCCCTCGCCACCAAGGCGTAGAGGATCGCCATTGGAGAT
>CL2141Contig1
ATTGGGAGGGATGAGTGGCTGCAAGAGCTTCCCCGGGCGCTGGTGGCCGGCTTCGTGAAGACTGACATCGATTTCCAGCGGAAAGGAGAGGCTTCAGGAACTACGGTGACATTTGTTGTGATTGATGGGTGGACGGTAACGGTTGCTTCGGTTGGCGATTCGAGGTGTATATTGGATTCGCAAGGTGGAGTGGTTTCTTTGCTGACTGTTGATCATCGGTTGGAAGAGAATGCTGAGGAGAGGGAGAGGGT
>CL2145Contig1
GTCAAGTTGTAGCCATTGGAACAGATGCAGCTACATCCTTTCGTACCGTGCATCTTGATGACGGAACAAACATCAAAACTAAAGTTCTCATTGGTTGTGATGGATCAAATTCAGT
>CL2149Contig1
ATTGATGACGTGCATTATGAGGCGAATGCTGGAGGCTTCGGATGATGTGGTTATGGGCAGCGATCGCTGGTGCGCCAAGATGCTGTAGACCTGCTCGAAAATTGGGCGTACATGC
>CL2153Contig1
CTATGAGCTGCACGTTTCAGTGTCCAGGGACAAAGGGACGAGGTACCATCAGGTGAATGTGATGAAAGTAGATGCCAATTACCGCAGGTTCAACGTTTGGATCTGTAACAATTCTATTGTGATTGAGAACAAAGACAATCAGCTGCAGAGGGCTTCAGACTCGAAACC
>CL2157Contig1
TTCACTTGTGTATTCATTTTTGAATTGAATAGAGCTGCTAGTTGATTCTCGCGAGTTGCACAATCTCTATGTATCCCTCCACCTAGGGTTCTCTGGGATGGCACACATCCAATCGGCGGTATCCCAATCACGATGATCTTCATCGCGCCAGCTGCAAGTAGTTTCTTCAAAAAATCTGTGGCAAAGCCAACAAGCAAGTTAGCGTATGAAGGTATATCGTGCTCATACTTCCTGAAAGGCGTAGGGAAATACGTATTTGCTATGTCATCGCTCCCAATACATACTCCATATGCGCTGTCCCTGATGATGACTGCTGCTCGCTCCGGTCCAGTGATGAACGTCACCTTCGCCTTGTAGTCTTCAAACAATTCAAGTTGCTGATCCATTGATATCACATTA…
>CL2161Contig1
ATCCCAGCTCCCGGCGCCGCCGTCGGCGGCGGTGACTGCGGGTGGTGCTTTTGAAGCGGCGGCCAGGCGACGGCTCTTTCTTTGGCCTGCTGGAACTGCCGGCTCCACGCGGCGGCGAACTGCTGCTGCTGTTTC
>CL2165Contig1
GAGGTCAAGAACTAGACAATGCTGTCAAAGATTCAGATTTCAAAAGAGCAATTCAACTTGCATTTGAGCTGCGAAGACCACACCAACTGTTTGAGTTATTTTCACAGCTGTTCACAAGGGGTTTGGAAGGCTCAGTAGAAAATGCCCTAAGGGCACTTGGTAAGGAAGAACTTCGTGTACTTCTCGAATATATACGGGAATGGAACACAAAGCCCAAGCTCTGCCACATAGCACAGTCTGTGCTTTCCTCAGTATTTAAGATTTTCTCTCCAACTGAGCTTTTGGAGATTAAGGGGATTGGGGA
>CL2169Contig1
GGAACAGGAGCTTTCTCGGGGTTGCTAGAGTTAAGCGTTTTTATGTATCGAAGCTTGAAGTTCCTGTGGGGGGCGTCAGTGTCAAGTTCATTGTGCAACCGTGCGGGTCTGATGGGGCATGCCAAGAACTTGAGGATTGCCCTGAACTTATATTTAGTCGCTAAGATTATGGCAGCT
>CL2173Contig1
TGCAGAGCAGGAAAGACGCTGCTCTGAAGAGGGAGAGAGCTCTCTCTCACGCATTCTCGCATCAACTGTGGAGATCAGACCGAAACCTTCAAGAACCGCTCGAAGAAGGAGAGCTCGAAGGCCCTGCCTTCGATCAAGAACCACCTCGATGGCTCGACCGATGGATGGCGTCAAGAGCCTCGTTCGACAC
>CL2177Contig1
TTTTCTCAGCAAGGACCTCGAGCTATTTGTATCTTATCTGCTAATGGGGTAATTTCAAATGTGACCCTCCGTCAACCTGATTCCTCTGGTGGTACATTGACTTATGAGGGCCGCTTTGAGTTGCTCTCATTATCTGGGTCATTCATGCCAACTGAGAACGGTGGAACCAGGAGCAGATCTGGGGGCATGAGTGTCTCGTTGGCTAGTCCCG
>CL2181Contig1
CCTTAATCTTCATACTGCTCGGAGCCAAGGCACTGATTTCCTTGCTCATCCTGTCAGCAATCCCAGTGAACATGGTCGTCCCACCACTGAGCACAATGTTACCATATAAGT
>CL2185Contig1
TATCAAATCCCCAACTGCACCACAAACACGCTGAACGCACCCTCCATTCAAGTTCGACCTCAGGTCCCATACGCTCAGCTGAGACCCTTCAGCAACTACGAGAACAGATCTTTCATCTGCAGATAGTGGACTATGCACGAAGCTTAGTGAAGTTGGATACCACAATGTCCGCAGAGTCCGAAGATGAATATCTTGGTCATATACATCAATACTTTTGCTGAAGCTGTGAACAACTGCTGCCGTAGACCAATTTGTTGGGCTGAAGCAAACCCCAGCCCAGCTCCCTTCCCCTACACCGTTATGAT
>CL2189Contig1
GAGGACCCGCCGTTGCTCTGCCAGAACGGCATACTCTCTTCAAAGGCTCGCTCCAAGCTCAGCGCCGACTCAGAGTCAGAGACCAACGAGCGGAGTCCGGTGCTCCGCC
>CL2193Contig1
ATCAAAAGTGAGGAGTAAGATGGTGTATGCCAGCTCAAAGGATAGGTTCAAGAGAGAACTCGACGGGATACAAGTCGAGTTGCAGGCCACTGACCCGAGCGAGATGAGCATGGACAT
>CL2197Contig1
CCTATAAAAACCCCTCATCTTCAAAGGCCTGACTAATTTACCTCCATCGTCTCCGGCTGTTCTTCAGGAACATAGACATCAATCCACTTCTCAAGTCTCGGCCTCAACTCGGT
>CL2201Contig1
CATCCCCCATCGGTTATAATGGCAGGCTCGGGAAAACTATAATCAGTTCTCGCGCGTTGGAATAGCCCACTAGGGAAGCCCGCCTTTCGATCACTGAGCACATAGTCCTTCGTATACGGGCTAGCAGG
>CL2205Contig1
ACTCGGAGTAACCAACGGTGACGAGGGAATGATGGTAAGCTTACTCCTTGTTCTCCTCAGCTGCACCAACCTCCTTCTGCTCAGGGGCGAGTTTTTCTTCTGCTCCATTGTCGGT
>CL2209Contig1
GATCCTTGTATTTTACATACTCTGCTTCTCCAACTGACGCGAAGCATAACAATAACAGAATACCCAGCCAGGATATGGACAATTTTTCCATCTCCTCAAACTAACGTCAACCTTCTACAAACGATTCTGAAGAAAGAAAAAGCCTAACCC
>CL2213Contig1
GGAGGCGAGCTCCTCGATGCTGAGATCCTCACCTCCCTGCATTTTCCCTCGTTTTCCTGATTTTTTTTCGTGATTTTTAACGCGAATTTTGAATATCCCTATTTCTCTAGGCTCGGGGTTTTGGGAAGAAG
>CL2217Contig1
GCTTGATATGAGAATAAACTCACGTTTGCTTGTATTAAAGTTGGGATGCATCACATTTGTTAAGTTGATGGATATAAGGATTGCACCCAAGAACACGGTCATCTAATGCCTAATTCACTGC
>CL2221Contig1
AGGAAAGAGTTCTGGTCGAAGGAAAGAAAGTACCGGATTCGAATGTGGGTGTCAATTTGGCAAAGAAAAGTAGACAGGTCTCACCTCAGAATAACACCCCGAAGAAGAAGGCAAGAAGATCTAGAAGAGCTCTTGCCAAGACAAATGATTGGCGAAATGAGGACATGGATGAGGTGGTTATACCTCAAACGAATGCTTCCTACGGGCTGCTCGTTGGGCCATTTGGGAAGGTAGAGGATAGGGTGCTAGACTGGAGCCCGGAGAAAAGGAGAGGGACTTGCAACAGGAAGGGGGACTTTTCACGCCTTGTGTGGTCACGTAGGTTTATGCTGATTTTCCATGAGCTCTCACTGACTGGTGCGCCTCTGTCGATGATGGAGTTAGGTTCGGAGATTTTGA…
>CL2225Contig1
GTTAGTTGAGTTGGAAGCATGTAAGCATATAAATATCGTGGTCCCTTAGGTTCAAGTTGTACACTAGGGACATTATTTTGGGAAAAGTAGAGGAAAAACAGTTGAAGTTCCAATATATGTTAATTTGTTTTATGTAAATTACTCCGAAAGCAC
>CL2229Contig1
TCTTGGATGTGAAACCTGCGGCATAATGTTGGAAAACTCGGTAGCACCTCCATCTAAAAACCTTTGGCCAAAGGTTGAGCTAAGTAATGAAAACGGGTTCAGACTCTGAGCACTCTGAGCAGCTGACAATAAAGAGCCTGGAG
>CL2233Contig1
CCATCATCGTCTATAAAGGGCGAGAGGTTGTACGATAGCTTGTGGCAAGCGTCATACACACCATCAAAAGTAGCTCGACAAGGTGTCAACGGTGGGGGGATACCAGATGGGGGGCTCATGGTTGAGCACGCGGCGGCGCCTTCAGCAGGTTCTCCCGAGTGGACCTCCCCATTTGGTGGGAAAGACCTGTTTAGGGTTCCCCGGCAGTTTGTCACATCCCCATCCCCATAAATGAAACGAAGGAAAATTTGGAATATTGATGGTGAAAGGAAAAAAAAATGAAAAAATGG
>CL2237Contig1
CATAAGTACAAGGGGAAAACTGTCATGAATGAGTCTGAGCGATATGAGTCACTCCGCCACTGCAAGTGGGTTGATGAGGTTATCCCAGATGCTCCTTGGGTCTTAAACCAAGAGTTCAT
>CL2241Contig1
GAGAAAGTTTCAGTAAGCAGTCCTTAATCTCTGGTGTCCAGAAACGAAAGAATCCCTTTTTTGATGAATGTAGCTCATATTCCCGAGGGACTGATAAATTCAAACTCTCAGGTACTTCAAGGAGATATAGATCTTTTCCAACATTGACATAAGCGACCGATGTATCCCCTAATAGTCTGCATTGTTTCTTAAGGTAATTCTTCAGGCGAGACTCAATCTCAGTTACTGCTGTGCAAGCAGTATCATATTCAATATCACTTCC
>CL2245Contig1
CCGGAGTTTTTAGGTCTCGAGAACTTCGCCGCGCTGAACCCTCAATCTTCAACCGCGGCCGACGTCGTGGTCGGCGTCCTCGACACCGGCGTCTGGCCCGACCGCGCGTCGTACAGCGACGCCGGGTTCGGGCCCGTCCCGGCGTCGTGGAAGGGCACGTGCCAGGAGGGGAAGGGGTTCAAGCCCTCCGCCTGCAACCGCAAGCTCATCGGCGCCAAGTACTTCGCTAAAGGGTACGAGGCCAGCATGGGCCCCGTTGACGAGTCGCGCGAGTCCAAGTCCCCCTTCGACAGCGACGGCCACGGCACCCACACCTCCACCACCGCCGCAGGGTCTGCCGTCGCCGGCGCCAGCCTGCTCGGGTACGCCAACGGCACCGCCCGCGGGATGGCCCCGGGA…
>CL2249Contig1
CCCCGCCCGAATCCTTACCGGGTCCCCGTCAGGTTGCGAAAAGCTCCGCCTTTTCCCCTGAACAGACAAAGAAACAGAACCAATATACTATTTCATTCACCCCACCCATTTT
>CL2253Contig1
TATGGGTATAACCAGGGATATGATGCATATGGATACCAGCAACCTCAAAATCCCAACATGTATGCATATGCAGCATACCAAGGATATGGGAACTATCAACAGCAGCAGTAATCACTTCTAGATGCTTTCTGGCCTGGTTCCCGGAAAGAATAGCTGGTTATGTGGTTTGTTGGTTTTGAGCTTCAGCATCCGTTTTGAGCCCTTTTGACAAGATGCTGGCTGCTAACTCATGTTGAAACTCGAGTTCTTGTTACATTTTAATGCTG
>CL2257Contig1
CCACCTCCAGGAAGCACGCGGCAGTGCACAAGCACCTCAAGCGCCTCAACAAGCCCGCCGTCAAGTCCATTGAGAGCCCAGATGGAGACATCATAGACTGTGTTCATGTCTCTCATCAGCCTGCCTTTGATCACCCTTTCCT
>CL2261Contig1
AGAACCAAGTACATCTATCACAGACCCTCCTCCGCCTGAGCTTAACCAGATGGGCTAATATCGTCACCGTGGAAGATAGAATACATATTGCTTCTGGTTGTGATATCTGGTCACAT
>CL2265Contig1
CCTCACCATGACTGAAGAGAAGCGAGGGCTGACGGGCAAGAACAGGCTCTCGAGCACAGACATCGTCGGAGAGTCATCGAGCTGTACCTCCGACTCAAACACCGCCAAGATCGCGACGGAGAGCACCGAGCTGTTGAAGTACTGGCCAGTCGGGCTCACCGGCTCCTCATCTCCGGCGAGT
>CL2269Contig1
CTCGAGGCCGTCGACCCCGAGATCCACGACCTCATCGAGAAGGAGAAGCGCCGCCAGTCCCGCGGCATCGAGCTGATCGCCTCCGAGAACTTCACCTCCTTCGCCGTCATCGAGGCCCTCGGCAGCGCCCTCACCAACAAGTACAGCGAGGGCATGCCCGGCAACCGCTACTACGGCGGCAACGAGTTCATCGACGAGATCGAGAACCTCTGCCGCTCCCGCGCCCTCCAGGTCTTCCGCCTCGACCCCGCCCGCTGGGGGGTCAACGTCCAGCCCTACTCCGGCAGCCCCGCCAACTTCGCCGCCTACACCGCCATCCTCAACCCCCACGACCGCATCATGGGCCTCGACCTCCCCTCCGGCGGCCACCTCACCCACGGCTACTACACCTCAGGGGGG…
>CL2273Contig1
CATTACCATAATCCGAACCCTAACTAGCATTCAAGATATACAAGATAATCTCATTGACAGAACACAAGATAATCTCTTTGAAATAAAGTTATATGTTTATCCTTGAAACAAGTCTGCCACAATATTCTTCAGAAATAAGGGGATTTTAGCTTACAAGTGACTCGTCATGTTTCAAAAACTGCAGACACTAAGCATAAAACAAATGGGGGTGCCGAACCAAGTAATAAAAGG
>CL2277Contig1
ACAGGGTTTACTCTGAGCAGCAGATCAACAATCTGAGGGATTCTTTTGATCCGAAGGGCACGCTCGGGTTCTTACATCAGCTGGCACTGGCCCCGAAGAGGGGGGTGACGGAGGATATCGAGTG
>CL2281Contig1
GCAGACTGCACGTCTTCAGTCCCAGTATTCGTCTGATAGAGGAGACGAGGTGCTTCGCCAGGTGGAGATGAAAAAGATTCATTAAGAGGTTCAGGCGCAATAACTTCCTCAGTATCCATTAACTCTTTGCAGCCTCCTTTCGATTTTGATTTTCGAGCTTTTAATACTGATTTACGGCACATTACAGTGTCTTGGAA
>CL2285Contig1
AGAAATATCCACCCGTTCGTATAGCCCCCATCGTCCTCAATAAATACTAACCCTACAATTCTAAAACCCTAACCGTGCCTCTCTCTCTTGATTTTCGTCCCTCTACCTCATCATCACCGCTCTCACTCTCTCTTAATGGCGGAAGAAACACTGTCCCCATCAGCGGCTGAGGGGGAAACCTCCCCGATGGCGGAAGAAACAACCGCTCCCTCGGAAGAACCGGCGCCGGACAGCCCCGCGGAAGTTCCGAAGGAGGAGGAAGAAGCGA
>CL2289Contig1
TTGGTATAATTTACCTTCTTCGATACAATGTGTAACAAAGAGATTCGTCATGGATGGACTCCATGATTCAGTCCTCACGCGGGTTGCCGCCTTGCCTGCTTGTTGTTGAGGCATTTGATGAACTGAAGCTTCTTAACTTTCATTTTTGTTTCGATTTTGTGCTGTATCTCAAGAATTGTCAATAATGATATGTTGT
>CL2293Contig1
TTTTTAACATGAACAGCTCAGTAACTTCGAAGATCAGCACTTGGATCGAAAAGAAGTAACGACACACCTTACACATTAGACATAGATAAGCAGTCTCCAAACTTAGTTCAGAAATAAAATTCAAGAAAAAAGATTCAGGGTGCAAATCAAATTTACAG
>CL2297Contig1
TTTAGAGTTGCTCATAGTGCATTTCTGGCGAATGTTGTTCGGTTTGTTTGTGCTACTGTTTTTCAATCCTTTTCTTCTCCCTTTTCCAAGTTTTGGCGTAGCCAAAGTGTTGCTTGTACTATTGATTGA
>CL2301Contig1
CATGAACCTCGTTGGGCCGAAACCATCTAGATGGAGCCTCCTTCATCAATCTCTCAGTATCCAACTCTGCCAGCGTGTTGAAACCATGGATCTCCCTTCCAGCGAGCGGCACAGAACCCGAATCTGACTCCATGGCGAGAACGACGAGCAAGCGGAAACCCTAGTGCCAGTGGTTTTGATGTGAGAGAAAGAGAGAAGAGATTTTTGAC
>CL2305Contig1
GTTTAAGAGGATATATCTGCACGAGGGTGTGCCTTCCTCGCGCAAGGGTTCACTGGTGTCGATTGCTGGTGGTGATGTCCCAGTCGAGAGCGATTATGTGCAGGCTGCAGCTTTGGTCAG
>CL2309Contig1
CTGAGTACACCCCTTTATCTTATCAAATTTCTCTACAAACACTCCAGAATATAGATGGGTAAAGGAAGCATTTCAACTAGTCAGATGGTTGGGAATATCAGACATAAAAACCTCAGTTTTCTGCACAAAGGAGC
>CL2313Contig1
ACTTACTCCAGGAAAGGATTGGGGATTTATGCATGCATCCTCAATTTGCATCTGATGTTATGAAGCCCTTACAAATGGAACAACTGATGGATCAAGAAGTTGTAAAGCTTTCTACTGGAGAGATCCAACGAGTTTCTTTATGTTTGTGCCTTGGAAA
>CL2317Contig1
CGCGCCCTCTTCCTCCGCCGCGGCCTTCTTCTTCTTGGGCGTGCGCTTCGGCGGGGCCGGAGCCGGCGCCGGCGCCCCCCGCTTAGCCGCGGTGGCGCTCCTCGTCACCCGTGGCTCCATCGCCACCGGCGTCGAAGCGGCAGCGGTCTTCTTCTTGGGCGGCATTTTCTCTCTCTAGAGTTTTGTCTGTTTCTCTCTCTAGAGATG
>CL2321Contig1
CGTGGAATTAACATGCGGCAAACAAATTAATCTAACTATGTGATTCCGACAAATTGCAACAACAAACATAACCATCATGAATTCTGCATAAACTTAACCAAAACGCAAATAACATTACAGATGCATGGTG
>CL2325Contig1
AGAATGCTAGGGCAGACTGACAAGCCGCTTCCAATTAGAAAAAGAATGTTTGGTCGCTCTTGGCCGTACAGAGCTCCAGTGAGAGCTGGTCGGGTTCCAACATGGCCAGAGCTCGGAAGCGTTTC
[truncated: 180,576 more rows]
