# Supplementary material for: De novo Transcriptome Analysis Revealed Genes Involved in Flavonoid and Vitamin C Biosynthesis in Phyllanthus emblica (L.)
Source: Front Plant Sci. 2016 Oct 27;7:1610. doi: 10.3389/fpls.2016.01610 (PMC5081490; doi:10.3389/fpls.2016.01610)
Supplement: Supplementary Table S2 — Annotation of P. emblica transcriptome against NR protein, GO and other databases by BLAST analysis. [file Table2.XLSX]

## Sheet: Sheet1
Sequence ID	sequence length (bp)	best hit to nr	hit length	E-value	Bit score	GO Biological Process	GO Cellular Component	GO Molecular Function	Enzyme	Domain	annotation type
CL1Contig1	255	gi|30678912|ref|NP_566212.2| BTB/POZ and M4 domain-containing protein	83	5.57e-25	117.33	-	GO:0009536 plastid	-	-	-	GO only
CL5Contig1	337	gi|115466894|ref|NP_001057046.1| Os06g0194400	112	7.75e-21	105.815	-	-	-	-	-
CL5Contig2	175	gi|357465481|ref|XP_003603025.1| B3 domain-containing protein	56	6.84e-09	65.5101	-	-	-	-	-
CL10Contig1	139	-	-	-	-	-	-	-	-	-
CL14Contig1	575	gi|225426428|ref|XP_002270198.1| PREDICTED: uncharacterized protein LOC100263372 isoform 1	108	2.12e-45	184.209	-	-	-	-	pfam10157 DUF2365	Domain only
CL18Contig1	149	gi|303844|dbj|BAA02152.1| eukaryotic initiation factor 4A	49	9.72e-26	114.673	GO:0046686 response to cadmium ion | GO:0006446 regulation of translational initiation	GO:0005829 cytosol | GO:0005618 cell wall | GO:0005730 nucleolus | GO:0009506 plasmodesma | GO:0005774 vacuolar membrane | GO:0005886 plasma membrane | GO:0005840 ribosome	GO:0003743 translation initiation factor activity | GO:0008026 ATP-dependent helicase activity | GO:0005524 ATP binding | GO:0005515 protein binding	-	-	GO only
CL23Contig1	118	-	-	-	-	-	-	-	-	-
CL27Contig1	1006	gi|225458034|ref|XP_002277373.1| PREDICTED: uncharacterized protein LOC100264366	202	6.08e-75	273.677	-	-	-	-	-
CL47Contig1	156	-	-	-	-	-	-	-	-	-
CL51Contig1	183	-	-	-	-	-	-	-	-	-
CL55Contig1	145	gi|25815120|emb|CAD29291.1| alcohol NADP+ oxidoreductase	48	1.67e-17	90.3129	GO:0055114 oxidation-reduction process	-	GO:0046029 mannitol dehydrogenase activity | GO:0047924 geraniol dehydrogenase activity | GO:0000166 nucleotide binding | GO:0008270 zinc ion binding	-	-	GO only
CL61Contig1	179	-	-	-	-	-	-	-	-	-
CL69Contig1	193	gi|224096618|ref|XP_002310673.1| predicted protein	62	8.99e-26	117.33	GO:0006364 rRNA processing	GO:0005634 nucleus	GO:0008026 ATP-dependent helicase activity | GO:0003723 RNA binding | GO:0005524 ATP binding	-	-	GO only
CL77Contig1	230	-	-	-	-	-	-	-	-	-
CL81Contig1	187	-	-	-	-	-	-	-	-	-
CL89Contig1	251	gi|147800953|emb|CAN60121.1| hypothetical protein VITISV_038746	83	3.43e-45	176.68	GO:0009908 flower development | GO:0033169 histone H3-K9 demethylation | GO:0009555 pollen development | GO:0048366 leaf development | GO:0032776 DNA methylation on cytosine	GO:0005667 transcription factor complex	GO:0008270 zinc ion binding | GO:0032454 histone demethylase activity (H3-K9 specific) | GO:0003700 sequence-specific DNA binding transcription factor activity	-	pfam02373 JmjC	GO & Domain
CL93Contig1	115	-	-	-	-	-	-	-	-	-
CL97Contig1	527	gi|262091438|gb|ACY25182.1| WRKY	166	1.3e-44	181.552	GO:0006355 regulation of transcription, DNA-dependent	GO:0005667 transcription factor complex	GO:0003700 sequence-specific DNA binding transcription factor activity | GO:0043565 sequence-specific DNA binding	-	-	GO only
CL101Contig1	107	-	-	-	-	-	-	-	-	-
CL109Contig1	206	gi|242040607|ref|XP_002467698.1| hypothetical protein SORBIDRAFT_01g032650	59	4.51e-16	88.5413	-	-	-	-	pfam00403 HMA	Domain only
CL113Contig1	142	-	-	-	-	-	-	-	-	-
CL118Contig1	341	gi|225464232|ref|XP_002266330.1| PREDICTED: pantoate--beta-alanine ligase-like	113	2.39e-52	201.04	GO:0015940 pantothenate biosynthetic process | GO:0009793 embryo development ending in seed dormancy | GO:0019482 beta-alanine metabolic process	GO:0005829 cytosol	GO:0005524 ATP binding | GO:0004592 pantoate-beta-alanine ligase activity | GO:0042803 protein homodimerization activity	-	-	GO only
CL122Contig1	109	gi|2493494|sp|P55748.1|CBP22_HORVU RecName: Full=Serine carboxypeptidase II-2; AltName: Full=CP-MII.2; Contains: RecName: Full=Serine carboxypeptidase II-2 chain A; Contains: RecName: Full=Serine carboxypeptidase II-2 chain B; Flags: Precursor	35	3.85e-11	69.4963	GO:0006508 proteolysis	GO:0016023 cytoplasmic membrane-bounded vesicle | GO:0005773 vacuole	GO:0004185 serine-type carboxypeptidase activity	-	-	GO only
CL126Contig1	186	gi|255551070|ref|XP_002516583.1| hypothetical protein RCOM_0803370	54	4.27e-13	78.7973	-	-	GO:0003677 DNA binding	-	-	GO only
CL130Contig1	147	-	-	-	-	-	-	-	-	-
CL138Contig1	117	gi|1345792|sp|P48388.1|CHS3_CAMSI RecName: Full=Chalcone synthase 3; AltName: Full=Naringenin-chalcone synthase 3	38	1.52e-13	77.0257	GO:0006950 response to stress | GO:0009813 flavonoid biosynthetic process	GO:0005737 cytoplasm	GO:0016210 naringenin-chalcone synthase activity	-	-	GO only
CL142Contig1	108	-	-	-	-	-	-	-	-	-
CL146Contig1	446	gi|225434528|ref|XP_002276394.1| PREDICTED: 6-phosphofructo-2-kinase/fructose-2,6-biphosphatase 3	131	3.21e-43	176.68	GO:0006002 fructose 6-phosphate metabolic process | GO:0016310 phosphorylation | GO:0006003 fructose 2,6-bisphosphate metabolic process | GO:0043609 regulation of carbon utilization | GO:0006013 mannose metabolic process	GO:0005886 plasma membrane | GO:0005829 cytosol	GO:0004331 fructose-2,6-bisphosphate 2-phosphatase activity | GO:0003873 6-phosphofructo-2-kinase activity | GO:0005524 ATP binding | GO:2001070 starch binding	-	-	GO only
CL158Contig1	224	-	-	-	-	-	-	-	-	-
CL166Contig1	392	-	-	-	-	-	-	-	-	-
CL170Contig1	176	gi|326520465|dbj|BAK07491.1| predicted protein	58	1.05e-16	89.4271	-	GO:0009536 plastid	-	-	-	GO only
CL174Contig1	233	gi|326495380|dbj|BAJ85786.1| predicted protein	72	5.39e-20	101.386	GO:0032259 methylation	-	GO:0008270 zinc ion binding | GO:0008168 methyltransferase activity	-	-	GO only
CL178Contig1	449	gi|118489540|gb|ABK96572.1| unknown	148	5.36e-91	325.054	GO:0009825 multidimensional cell growth | GO:0043622 cortical microtubule organization | GO:0010091 trichome branching | GO:0009832 plant-type cell wall biogenesis	GO:0008352 katanin complex	GO:0005524 ATP binding | GO:0008568 microtubule-severing ATPase activity | GO:0005515 protein binding	-	pfam00004 AAA	GO & Domain
CL182Contig1	117	-	-	-	-	-	-	-	-	pfam00036 efhand | pfam13405 EF_hand_4	Domain only
CL186Contig1	156	gi|26449364|dbj|BAC41809.1| putative family II lipase EXL3	51	3.71e-17	89.87	GO:0019953 sexual reproduction | GO:0016042 lipid catabolic process	GO:0005576 extracellular region | GO:0016023 cytoplasmic membrane-bounded vesicle	GO:0016746 transferase activity, transferring acyl groups | GO:0004091 carboxylesterase activity | GO:0016298 lipase activity	-	-	GO only
CL190Contig1	107	gi|371940019|dbj|BAL45431.1| centromere specific histone H3 variant	35	4.01e-10	66.3959	-	-	-	-	-
CL194Contig1	102	-	-	-	-	-	-	-	-	-
CL198Contig1	113	gi|224143946|ref|XP_002325132.1| predicted protein	37	6.65e-18	89.4271	-	GO:0016021 integral to membrane | GO:0009506 plasmodesma | GO:0005794 Golgi apparatus | GO:0005886 plasma membrane	-	-	-	GO only
CL202Contig1	100	gi|147809897|emb|CAN78283.1| hypothetical protein VITISV_002830	30	4.3e-07	57.0949	-	-	-	-	-
CL206Contig1	116	gi|357110894|ref|XP_003557250.1| PREDICTED: cation-chloride cotransporter 1-like	38	4.11e-13	75.697	-	-	-	-	-
CL210Contig1	104	-	-	-	-	-	-	-	-	-
CL214Contig1	158	-	-	-	-	-	-	-	-	-
CL218Contig1	171	-	-	-	-	-	-	-	-	-
CL222Contig1	569	gi|255567297|ref|XP_002524629.1| chaperonin containing t-complex protein 1, alpha subunit, tcpa, putative	189	2.54e-110	389.275	GO:0006457 protein folding	GO:0005829 cytosol	GO:0051082 unfolded protein binding | GO:0005524 ATP binding	-	-	GO only
CL226Contig1	109	gi|225424162|ref|XP_002284039.1| PREDICTED: sulfhydryl oxidase 2	35	7.09e-09	62.8527	-	-	-	-	-
CL230Contig1	157	-	-	-	-	-	-	-	-	-
CL234Contig1	1369	gi|33324614|gb|AAQ08018.1| endo-1,4-beta-glucanase	372	9.78e-230	786.12	GO:0005982 starch metabolic process | GO:0005985 sucrose metabolic process	-	GO:0016740 transferase activity | GO:0008810 cellulase activity	3.2.1.4	pfam00759 Glyco_hydro_9	GO & Enzyme & Domain
CL238Contig1	137	gi|297609803|ref|NP_001063661.2| Os09g0514600	45	7.16e-19	93.8562	GO:0006118 electron transport	GO:0005739 mitochondrion | GO:0009507 chloroplast	GO:0009055 electron carrier activity | GO:0051536 iron-sulfur cluster binding	-	-	GO only
CL242Contig1	190	-	-	-	-	-	-	-	-	-
CL246Contig1	139	-	-	-	-	-	-	-	-	-
CL250Contig1	1317	gi|255558438|ref|XP_002520244.1| Transcriptional corepressor SEUSS, putative	424	2.06e-208	715.255	GO:0009790 embryo development | GO:0009909 regulation of flower development | GO:0048481 ovule development	GO:0009536 plastid | GO:0005667 transcription factor complex	GO:0003677 DNA binding | GO:0003712 transcription cofactor activity | GO:0046982 protein heterodimerization activity | GO:0060090 binding, bridging	-	pfam01803 LIM_bind	GO & Domain
CL254Contig1	100	-	-	-	-	-	-	-	-	-
CL258Contig1	167	gi|225469328|ref|XP_002271056.1| PREDICTED: FK506-binding protein 2-1	37	2.12e-05	54.4374	-	-	-	-	-
CL262Contig1	104	-	-	-	-	-	-	-	-	-
CL266Contig1	104	gi|242076512|ref|XP_002448192.1| hypothetical protein SORBIDRAFT_06g022730	34	1.58e-15	81.8977	-	-	-	-	-
CL270Contig1	104	gi|296083331|emb|CBI22967.3| unnamed protein product	34	3.46e-10	66.3959	GO:0042545 cell wall modification | GO:0005982 starch metabolic process | GO:0005985 sucrose metabolic process	GO:0009505 plant-type cell wall | GO:0048046 apoplast	GO:0030599 pectinesterase activity | GO:0004857 enzyme inhibitor activity	-	-	GO only
CL274Contig1	125	-	-	-	-	-	-	-	-	-
CL278Contig1	229	gi|357155529|ref|XP_003577150.1| PREDICTED: uncharacterized protein LOC100846143	57	5.45e-09	66.8388	-	-	-	-	-
CL282Contig1	138	-	-	-	-	-	-	-	-	-
CL286Contig1	255	-	-	-	-	-	-	-	-	-
CL290Contig1	133	gi|27368837|emb|CAD59576.1| PDR-like ABC transporter	43	3.25e-09	65.0672	-	GO:0016020 membrane	-	-	-	GO only
CL294Contig1	134	gi|108735978|gb|ABG00265.1| sucrose:sucrose 1-fructosyltransferase	42	2.9e-24	109.358	GO:0005982 starch metabolic process | GO:0005985 sucrose metabolic process	GO:0005773 vacuole | GO:0017177 glucosidase II complex	GO:0004575 sucrose alpha-glucosidase activity	-	-	GO only
CL298Contig1	106	-	-	-	-	-	-	-	-	-
CL302Contig1	106	-	-	-	-	-	-	-	-	-
CL306Contig1	108	gi|356520243|ref|XP_003528773.1| PREDICTED: auxin-induced protein 10A5-like	34	1.36e-08	61.9669	-	-	-	-	-
CL310Contig1	160	-	-	-	-	-	-	-	-	-
CL313Contig1	606	-	-	-	-	-	-	-	-	-
CL318Contig1	155	-	-	-	-	-	-	-	-	-
CL322Contig1	154	-	-	-	-	-	-	-	-	-
CL326Contig1	117	-	-	-	-	-	-	-	-	-
CL330Contig1	388	gi|115485641|ref|NP_001067964.1| Os11g0514100	127	1.28e-34	149.663	-	-	-	-	-
CL334Contig1	181	-	-	-	-	-	-	-	-	-
CL338Contig1	211	-	-	-	-	-	-	-	-	-
CL342Contig1	117	-	-	-	-	-	-	-	-	-
CL346Contig1	666	gi|225445919|ref|XP_002263344.1| PREDICTED: uncharacterized protein LOC100263330	192	1.33e-78	283.863	-	-	-	-	pfam04031 Las1	Domain only
CL358Contig1	1612	gi|225432412|ref|XP_002276957.1| PREDICTED: uncharacterized protein LOC100244334	531	4.09e-127	445.082	GO:0006457 protein folding	-	GO:0031072 heat shock protein binding | GO:0051082 unfolded protein binding	-	pfam11926 DUF3444 | pfam00226 DnaJ	GO & Domain
CL364Contig1	176	gi|194698482|gb|ACF83325.1| unknown	33	0.000122	52.2229	-	-	-	-	-
CL368Contig1	192	-	-	-	-	-	-	-	-	-
CL371Contig1	155	gi|356546945|ref|XP_003541880.1| PREDICTED: COBRA-like protein 10-like	40	1.2e-08	64.1814	-	-	-	-	-
CL374Contig1	983	gi|115466580|ref|NP_001056889.1| Os06g0162500	253	1.39e-124	436.666	GO:0051555 flavonol biosynthetic process | GO:0055114 oxidation-reduction process	-	GO:0016702 oxidoreductase activity, acting on single donors with incorporation of molecular oxygen, incorporation of two atoms of oxygen | GO:0045431 flavonol synthase activity	-	pfam03171 2OG-FeII_Oxy | pfam14226 DIOX_N	GO & Domain
CL380Contig1	436	-	-	-	-	-	-	-	-	-
CL387Contig1	242	gi|156104812|dbj|BAF75823.1| aluminum activated citrate transporter	60	1.58e-14	84.5551	GO:0006855 drug transmembrane transport	GO:0016020 membrane	GO:0015297 antiporter activity | GO:0015238 drug transmembrane transporter activity	-	-	GO only
CL395Contig1	588	-	-	-	-	-	-	-	-	-
CL400Contig1	158	gi|328790814|ref|XP_003251467.1| PREDICTED: hypothetical protein LOC100576988	50	1.57e-16	88.0984	-	-	-	-	-
CL404Contig1	202	gi|218197396|gb|EEC79823.1| hypothetical protein OsI_21278	67	4.5e-26	118.659	GO:0006426 glycyl-tRNA aminoacylation | GO:0006544 glycine metabolic process | GO:0006563 L-serine metabolic process | GO:0006566 threonine metabolic process	GO:0009536 plastid | GO:0009345 glycine-tRNA ligase complex	GO:0005524 ATP binding | GO:0004820 glycine-tRNA ligase activity	-	-	GO only
CL407Contig1	275	-	-	-	-	-	-	-	-	-
CL411Contig1	422	gi|326508528|dbj|BAJ95786.1| predicted protein	116	2.13e-40	167.822	-	-	-	-	pfam02701 zf-Dof | pfam13542 HTH_Tnp_ISL3	Domain only
CL420Contig1	121	-	-	-	-	-	-	-	-	-
CL427Contig1	283	gi|225428945|ref|XP_002263699.1| PREDICTED: uncharacterized protein LOC100251578	80	1.24e-21	107.586	-	-	-	-	-
CL435Contig1	324	gi|15238001|ref|NP_199517.1| uncharacterized protein	55	1.23e-06	60.1952	-	-	-	-	-
CL439Contig1	122	-	-	-	-	-	-	-	-	-
CL443Contig1	127	-	-	-	-	-	-	-	-	-
CL447Contig1	249	-	-	-	-	-	-	-	-	-
CL450Contig1	120	-	-	-	-	-	-	-	-	-
CL453Contig1	799	gi|226510528|ref|NP_001141340.1| uncharacterized protein LOC100273431 precursor	203	8.42e-82	294.493	GO:0006886 intracellular protein transport	GO:0016021 integral to membrane	GO:0008320 protein transmembrane transporter activity	-	pfam01105 EMP24_GP25L	GO & Domain
CL465Contig1	240	gi|242092198|ref|XP_002436589.1| hypothetical protein SORBIDRAFT_10g005180	80	2.17e-23	112.015	-	-	GO:0016706 oxidoreductase activity, acting on paired donors, with incorporation or reduction of molecular oxygen, 2-oxoglutarate as one donor, and incorporation of one atom each of oxygen into both donors	-	pfam03171 2OG-FeII_Oxy	GO & Domain
CL473Contig1	342	gi|357128620|ref|XP_003565969.1| PREDICTED: uncharacterized protein LOC100827763	111	5.3e-50	194.396	GO:0007165 signal transduction	GO:0000785 chromatin	GO:0008536 Ran GTPase binding | GO:0035091 phosphatidylinositol binding | GO:0008270 zinc ion binding | GO:0003682 chromatin binding	-	pfam13540 RCC1_2 | pfam00415 RCC1 | pfam01033 Somatomedin_B	GO & Domain
CL477Contig1	352	gi|242073188|ref|XP_002446530.1| hypothetical protein SORBIDRAFT_06g017640	68	5.76e-26	122.202	GO:0045454 cell redox homeostasis | GO:0006118 electron transport	-	GO:0009055 electron carrier activity | GO:0015035 protein disulfide oxidoreductase activity	-	pfam13409 GST_N_2 | pfam13417 GST_N_3	GO & Domain
CL480Contig1	213	gi|22748332|gb|AAN05334.1| Putative abscisic acid-induced protein - rice	59	9.3e-20	100.057	GO:0031408 oxylipin biosynthetic process | GO:0006952 defense response | GO:0006788 heme oxidation | GO:0015994 chlorophyll metabolic process	GO:0016021 integral to membrane	GO:0004392 heme oxygenase (decyclizing) activity | GO:0005509 calcium ion binding | GO:0071614 linoleic acid epoxygenase activity	-	-	GO only
CL484Contig1	174	-	-	-	-	-	-	-	-	-
CL488Contig1	243	-	-	-	-	-	-	-	-	-
CL492Contig1	145	-	-	-	-	-	-	-	-	-
CL496Contig1	185	-	-	-	-	-	-	-	-	-
CL500Contig1	225	-	-	-	-	-	-	-	-	-
CL504Contig1	298	gi|195648905|gb|ACG43920.1| actin-related protein 2/3 complex subunit 3	98	9.11e-55	205.912	GO:0030833 regulation of actin filament polymerization	GO:0005885 Arp2/3 protein complex	GO:0005515 protein binding | GO:0005198 structural molecule activity	-	pfam04062 P21-Arc	GO & Domain
CL508Contig1	1006	gi|224123654|ref|XP_002319133.1| predicted protein	207	7.31e-79	285.192	-	-	-	-	-
CL512Contig1	470	-	-	-	-	-	-	-	-	-
CL516Contig1	358	-	-	-	-	-	-	-	-	-
CL520Contig1	210	-	-	-	-	-	-	-	-	-
CL524Contig1	157	-	-	-	-	-	-	-	-	-
CL528Contig1	628	gi|147768774|emb|CAN60454.1| hypothetical protein VITISV_019552	206	7.33e-97	344.542	GO:0006355 regulation of transcription, DNA-dependent	GO:0005634 nucleus	GO:0003677 DNA binding	-	-	GO only
CL532Contig1	265	-	-	-	-	-	-	-	-	-
CL536Contig1	160	-	-	-	-	-	-	-	-	-
CL539Contig1	174	-	-	-	-	-	-	-	-	-
CL545Contig1	345	gi|326504120|dbj|BAK02846.1| predicted protein	110	8.2e-30	134.161	-	-	-	-	-
CL549Contig1	484	-	-	-	-	-	-	-	-	-
CL554Contig1	233	gi|357133729|ref|XP_003568476.1| PREDICTED: uncharacterized protein LOC100842340	57	2.3e-05	55.3232	-	-	-	-	-
CL558Contig1	871	gi|357120156|ref|XP_003561795.1| PREDICTED: uncharacterized protein LOC100837229	225	2.46e-41	172.694	-	-	-	-	-
CL563Contig1	583	gi|225464623|ref|XP_002274318.1| PREDICTED: pentatricopeptide repeat-containing protein At4g21190	163	6.19e-82	294.936	GO:0009793 embryo development ending in seed dormancy	-	-	-	pfam13041 PPR_2	GO & Domain
CL567Contig1	357	gi|346703356|emb|CBX25453.1| hypothetical_protein	93	5.9e-15	87.2126	-	-	-	-	-
CL575Contig1	487	-	-	-	-	-	-	-	-	-
CL579Contig1	293	gi|356542353|ref|XP_003539631.1| PREDICTED: uncharacterized protein LOC100789177	90	9.42e-40	162.95	GO:0006810 transport	GO:0005643 nuclear pore	GO:0005515 protein binding | GO:0005215 transporter activity	-	pfam13634 Nucleoporin_FG | pfam12815 CTD	GO & Domain
CL583Contig1	506	gi|190148357|gb|ACE63261.1| histidine kinase 3	168	3.91e-83	298.922	GO:0016036 cellular response to phosphate starvation | GO:0071329 cellular response to sucrose stimulus | GO:0009414 response to water deprivation | GO:0018106 peptidyl-histidine phosphorylation | GO:0006355 regulation of transcription, DNA-dependent | GO:0009651 response to salt stress | GO:0042742 defense response to bacterium | GO:0048509 regulation of meristem development | GO:0080117 seconda…	GO:0005622 intracellular | GO:0005886 plasma membrane | GO:0009365 protein histidine kinase complex	GO:0004721 phosphoprotein phosphatase activity | GO:0005034 osmosensor activity | GO:0043424 protein histidine kinase binding | GO:0009884 cytokinin receptor activity | GO:0000155 two-component sensor activity | GO:0000156 two-component response regulator activity | GO:0005524 ATP binding	-	pfam03924 CHASE	GO & Domain
CL587Contig1	218	-	-	-	-	-	-	-	-	-
CL595Contig1	734	gi|296090386|emb|CBI40205.3| unnamed protein product	243	3.41e-100	355.614	GO:0035335 peptidyl-tyrosine dephosphorylation | GO:0006570 tyrosine metabolic process	-	GO:0004725 protein tyrosine phosphatase activity	-	pfam06602 Myotub-related	GO & Domain
CL599Contig1	294	gi|346464701|gb|AEO32195.1| hypothetical protein	27	3.22e-08	65.0672	-	-	-	-	-
CL607Contig1	241	gi|225462328|ref|XP_002265699.1| PREDICTED: general transcription factor 3C polypeptide 3-like	79	4.33e-23	111.13	-	-	-	-	-
CL610Contig1	864	gi|222617633|gb|EEE53765.1| hypothetical protein OsJ_00145	253	9.31e-38	161.621	GO:0006184 GTP catabolic process | GO:0006448 regulation of translational elongation | GO:0006144 purine base metabolic process | GO:0006790 sulfur compound metabolic process	GO:0005840 ribosome	GO:0003746 translation elongation factor activity | GO:0008270 zinc ion binding | GO:0004781 sulfate adenylyltransferase (ATP) activity | GO:0003924 GTPase activity | GO:0005525 GTP binding	-	-	GO only
CL614Contig1	225	-	-	-	-	-	-	-	-	-
CL622Contig1	205	gi|358248196|ref|NP_001239837.1| polygalacturonase inhibitor 1-like precursor	68	1.09e-08	65.5101	-	-	-	-	pfam13855 LRR_8 | pfam12799 LRR_4	Domain only
CL626Contig1	516	gi|225435886|ref|XP_002265928.1| PREDICTED: proteasome-associated protein ECM29 homolog	171	5.16e-68	250.645	-	-	GO:0005488 binding	-	-	GO only
CL656Contig1	177	gi|194698822|gb|ACF83495.1| unknown	53	2.62e-25	115.116	GO:0009792 embryo development ending in birth or egg hatching | GO:0002119 nematode larval development | GO:0016226 iron-sulfur cluster assembly | GO:0040007 growth	GO:0005739 mitochondrion	GO:0051536 iron-sulfur cluster binding | GO:0005506 iron ion binding	-	-	GO only
CL704Contig1	148	-	-	-	-	-	-	-	-	-
CL708Contig1	569	gi|225437418|ref|XP_002271146.1| PREDICTED: probable exocyst complex component 6	189	8.5e-92	327.711	GO:0006904 vesicle docking involved in exocytosis	GO:0000145 exocyst	-	-	pfam04091 Sec15	GO & Domain
CL712Contig1	104	-	-	-	-	-	-	-	-	-
CL716Contig1	1177	gi|242047040|ref|XP_002461266.1| hypothetical protein SORBIDRAFT_02g043860	334	7.81e-159	550.494	GO:0032259 methylation	-	GO:0008168 methyltransferase activity	-	pfam05050 Methyltransf_21	GO & Domain
CL721Contig1	163	-	-	-	-	-	-	-	-	-
CL725Contig1	128	-	-	-	-	-	-	-	-	-
CL729Contig1	234	gi|255568653|ref|XP_002525300.1| conserved hypothetical protein	66	4.83e-12	76.5828	-	-	-	-	-
CL733Contig1	126	-	-	-	-	-	-	-	-	-
CL737Contig1	118	-	-	-	-	-	-	-	-	-
CL744Contig1	1114	gi|356565193|ref|XP_003550828.1| PREDICTED: zinc finger CCCH domain-containing protein 34-like	302	5.69e-71	262.161	-	-	GO:0008270 zinc ion binding | GO:0003676 nucleic acid binding	-	-	GO only
CL757Contig1	503	gi|242046206|ref|XP_002460974.1| hypothetical protein SORBIDRAFT_02g038600	166	4.78e-69	253.303	GO:0006468 protein phosphorylation | GO:0009069 serine family amino acid metabolic process	GO:0016023 cytoplasmic membrane-bounded vesicle | GO:0016021 integral to membrane	GO:0005524 ATP binding | GO:0004674 protein serine/threonine kinase activity	-	pfam13855 LRR_8	GO & Domain
CL761Contig1	458	gi|224070587|ref|XP_002303175.1| predicted protein	97	3.18e-27	127.074	GO:0009753 response to jasmonic acid stimulus | GO:0051307 meiotic chromosome separation | GO:0042742 defense response to bacterium | GO:0045876 positive regulation of sister chromatid cohesion | GO:0009960 endosperm development | GO:0007623 circadian rhythm | GO:0019762 glucosinolate catabolic process | GO:0010150 leaf senescence | GO:0009826 unidimensional cell growth | GO:0009793 embryo develo…	GO:0005634 nucleus	GO:0008233 peptidase activity | GO:0030234 enzyme regulator activity | GO:0005515 protein binding	-	-	GO only
CL765Contig1	272	gi|297851306|ref|XP_002893534.1| hypothetical protein ARALYDRAFT_473074	82	3.46e-30	133.718	-	-	-	-	-
CL772Contig1	425	gi|357130254|ref|XP_003566765.1| PREDICTED: uncharacterized protein LOC100821699	140	3e-60	226.285	GO:0035556 intracellular signal transduction | GO:0032259 methylation	GO:0005634 nucleus	GO:0003677 DNA binding | GO:0008270 zinc ion binding | GO:0008168 methyltransferase activity	-	pfam00628 PHD	GO & Domain
CL934Contig1	135	-	-	-	-	-	-	-	-	-
CL942Contig1	107	-	-	-	-	-	-	-	-	-
CL946Contig1	114	-	-	-	-	-	-	-	-	-
CL950Contig1	111	-	-	-	-	-	-	-	-	-
CL953Contig1	316	gi|300681481|emb|CBH32575.1| sterol 3-beta-glucosyltransferase,putative,expressed	100	2.95e-28	128.846	GO:0009845 seed germination | GO:0009813 flavonoid biosynthetic process | GO:0030244 cellulose biosynthetic process | GO:0016125 sterol metabolic process | GO:0010214 seed coat development | GO:0009631 cold acclimation | GO:0030259 lipid glycosylation	GO:0005774 vacuolar membrane	GO:0016906 sterol 3-beta-glucosyltransferase activity	-	-	GO only
CL962Contig1	135	-	-	-	-	-	-	-	-	-
CL966Contig1	104	gi|224077660|ref|XP_002305349.1| predicted protein	34	3.78e-14	77.9115	-	GO:0016021 integral to membrane	-	-	-	GO only
CL970Contig1	339	gi|242034647|ref|XP_002464718.1| hypothetical protein SORBIDRAFT_01g025570	113	4.61e-52	200.154	GO:0006069 ethanol oxidation	-	GO:0000166 nucleotide binding | GO:0008270 zinc ion binding | GO:0051903 S-(hydroxymethyl)glutathione dehydrogenase activity	-	pfam08240 ADH_N	GO & Domain
CL974Contig1	101	gi|225460189|ref|XP_002277079.1| PREDICTED: leucyl-tRNA synthetase, cytoplasmic-like	33	3.22e-16	83.6693	-	-	-	-	-
CL978Contig1	665	gi|255543256|ref|XP_002512691.1| Potassium transporter, putative	221	1.07e-69	257.289	GO:0071805 potassium ion transmembrane transport	GO:0016020 membrane	GO:0015079 potassium ion transmembrane transporter activity	-	-	GO only
CL982Contig1	134	-	-	-	-	-	-	-	-	-
CL986Contig1	162	-	-	-	-	-	-	-	-	-
CL990Contig1	125	-	-	-	-	-	-	-	-	-
CL994Contig1	129	-	-	-	-	-	-	-	-	-
CL998Contig1	178	gi|242036441|ref|XP_002465615.1| hypothetical protein SORBIDRAFT_01g042240	59	1.21e-26	119.102	-	-	GO:0008270 zinc ion binding	-	-	GO only
CL1002Contig1	102	gi|255574554|ref|XP_002528188.1| ran-binding protein, putative	28	1.88e-06	55.3232	-	-	-	-	-
CL1006Contig1	140	-	-	-	-	-	-	-	-	-
CL1010Contig1	99	gi|147864206|emb|CAN80947.1| hypothetical protein VITISV_023986	32	2.62e-05	51.78	-	-	-	-	-
CL1014Contig1	101	-	-	-	-	-	-	-	-	-
CL1017Contig1	189	-	-	-	-	-	-	-	-	-
CL1021Contig1	100	-	-	-	-	-	-	-	-	-
CL1025Contig1	273	gi|357161996|ref|XP_003579272.1| PREDICTED: receptor-like protein kinase At3g21340-like	90	4.05e-22	108.915	GO:0006468 protein phosphorylation | GO:0007165 signal transduction | GO:0009069 serine family amino acid metabolic process	-	GO:0004872 receptor activity | GO:0004715 non-membrane spanning protein tyrosine kinase activity | GO:0005524 ATP binding | GO:0004674 protein serine/threonine kinase activity	2.7.11.1	-	GO & Enzyme
CL1029Contig1	501	gi|51038187|gb|AAT93990.1| unknown protein	167	8.59e-102	360.929	GO:0010507 negative regulation of autophagy | GO:0030307 positive regulation of cell growth | GO:0009793 embryo development ending in seed dormancy | GO:0016310 phosphorylation | GO:0009303 rRNA transcription | GO:0040019 positive regulation of embryonic development | GO:0045893 positive regulation of transcription, DNA-dependent | GO:2000234 positive regulation of rRNA processing	GO:0005737 cytoplasm | GO:0005634 nucleus	GO:0016303 1-phosphatidylinositol-3-kinase activity | GO:0043621 protein self-association | GO:0042802 identical protein binding | GO:0000975 regulatory region DNA binding | GO:0005524 ATP binding	-	pfam14260 zf-C4pol	GO & Domain
CL1034Contig1	145	-	-	-	-	-	-	-	-	-
CL1038Contig1	119	-	-	-	-	-	-	-	-	-
CL1041Contig1	514	-	-	-	-	-	-	-	-	-
CL1046Contig1	130	-	-	-	-	-	-	-	-	-
CL1049Contig1	218	gi|168022479|ref|XP_001763767.1| predicted protein	67	4.1e-06	57.5378	-	-	-	-	-
CL1053Contig1	401	gi|115476898|ref|NP_001062045.1| Os08g0477600	83	1.59e-20	105.372	-	-	-	-	-
CL1057Contig1	99	gi|59275991|dbj|BAD89563.1| NTMTP1B	33	4.62e-11	68.6105	-	-	-	-	-
CL1061Contig1	294	-	-	-	-	-	-	-	-	-
CL1065Contig1	725	gi|118482048|gb|ABK92955.1| unknown	241	8.73e-118	414.078	GO:0006508 proteolysis	GO:0009505 plant-type cell wall | GO:0016023 cytoplasmic membrane-bounded vesicle | GO:0009507 chloroplast | GO:0048046 apoplast	GO:0004190 aspartic-type endopeptidase activity	-	-	GO only
CL1070Contig1	447	-	-	-	-	-	-	-	-	-
CL1074Contig1	163	-	-	-	-	-	-	-	-	-
CL1077Contig1	138	-	-	-	-	-	-	-	-	-
CL1081Contig1	1356	gi|326516878|dbj|BAJ96431.1| predicted protein	370	6.53e-134	467.67	GO:0017183 peptidyl-diphthamide biosynthetic process from peptidyl-histidine	GO:0005737 cytoplasm	-	-	pfam01866 Diphthamide_syn	GO & Domain
CL1086Contig1	123	-	-	-	-	-	-	-	-	-
CL1090Contig1	251	gi|326431946|gb|EGD77516.1| hypothetical protein PTSG_08614	67	0.000458	51.3371	-	-	-	-	-
CL1094Contig1	128	-	-	-	-	-	-	-	-	-
CL1098Contig1	162	-	-	-	-	-	-	-	-	-
CL1102Contig1	206	-	-	-	-	-	-	-	-	-
CL1106Contig1	149	gi|168025334|ref|XP_001765189.1| predicted protein	42	7.85e-07	58.4236	-	-	-	-	-
CL1110Contig1	147	-	-	-	-	-	-	-	-	-
CL1114Contig1	125	-	-	-	-	-	-	-	-	-
CL1119Contig1	205	-	-	-	-	-	-	-	-	-
CL1123Contig1	101	gi|326487185|dbj|BAJ89577.1| predicted protein	29	2.54e-06	54.8803	-	-	-	-	-
CL1127Contig1	508	gi|225438549|ref|XP_002279804.1| PREDICTED: ABC transporter F family member 5	168	9.91e-91	324.168	GO:0009908 flower development | GO:0009624 response to nematode | GO:0010015 root morphogenesis | GO:0009416 response to light stimulus | GO:0045893 positive regulation of transcription, DNA-dependent | GO:0006200 ATP catabolic process | GO:0016573 histone acetylation | GO:0015682 ferric iron transport	GO:0009536 plastid | GO:0000123 histone acetyltransferase complex	GO:0010484 H3 histone acetyltransferase activity | GO:0005515 protein binding | GO:0015408 ferric-transporting ATPase activity | GO:0003677 DNA binding | GO:0005524 ATP binding	-	pfam12848 ABC_tran_2	GO & Domain
CL1131Contig1	200	-	-	-	-	-	-	-	-	-
CL1135Contig1	628	gi|224125020|ref|XP_002329871.1| predicted protein	186	1.83e-90	323.282	-	-	-	-	-
CL1140Contig1	165	-	-	-	-	-	-	-	-	-
CL1144Contig1	141	-	-	-	-	-	-	-	-	-
CL1148Contig1	114	-	-	-	-	-	-	-	-	-
CL1152Contig1	105	gi|224134805|ref|XP_002327494.1| predicted protein	34	2.81e-14	78.3544	GO:0035889 otolith tethering | GO:0006457 protein folding | GO:0006950 response to stress	-	GO:0005524 ATP binding | GO:0051082 unfolded protein binding	-	-	GO only
CL1156Contig1	101	gi|255575687|ref|XP_002528743.1| WD-repeat protein, putative	32	5.15e-11	68.6105	-	-	-	-	-
CL1159Contig1	230	-	-	-	-	-	-	-	-	-
CL1163Contig1	101	-	-	-	-	-	-	-	-	-
CL1171Contig1	160	gi|225430200|ref|XP_002284962.1| PREDICTED: uncharacterized protein LOC100252479	41	1.88e-08	63.7385	-	-	-	-	-
CL1175Contig1	227	gi|242096210|ref|XP_002438595.1| hypothetical protein SORBIDRAFT_10g022490	75	3.24e-42	166.936	GO:0006882 cellular zinc ion homeostasis | GO:0006878 cellular copper ion homeostasis	GO:0005794 Golgi apparatus | GO:0016023 cytoplasmic membrane-bounded vesicle | GO:0005774 vacuolar membrane | GO:0016021 integral to membrane | GO:0005634 nucleus | GO:0005739 mitochondrion	-	-	-	GO only
CL1179Contig1	101	-	-	-	-	-	-	-	-	-
CL1183Contig1	392	gi|225438426|ref|XP_002276373.1| PREDICTED: monosaccharide-sensing protein 2	130	2.1e-75	273.234	GO:0055085 transmembrane transport | GO:0008643 carbohydrate transport | GO:0055114 oxidation-reduction process | GO:0015858 nucleoside transport	GO:0005774 vacuolar membrane | GO:0016021 integral to membrane	GO:0005351 sugar:hydrogen symporter activity | GO:0032440 2-alkenal reductase [NAD(P)] activity | GO:0005337 nucleoside transmembrane transporter activity	-	-	GO only
CL1187Contig1	108	-	-	-	-	-	-	-	-	-
CL1191Contig1	134	-	-	-	-	-	-	-	-	-
CL1195Contig1	143	-	-	-	-	-	-	-	-	-
CL1199Contig1	129	-	-	-	-	-	-	-	-	-
CL1203Contig1	117	-	-	-	-	-	-	-	-	-
CL1207Contig1	151	-	-	-	-	-	-	-	-	-
CL1211Contig1	110	gi|154269331|gb|ABS72186.1| fructan:fructan 1-fructosyltransferase	36	1.5e-13	76.5828	GO:0005982 starch metabolic process | GO:0005985 sucrose metabolic process	GO:0017177 glucosidase II complex	GO:0050306 sucrose 1F-fructosyltransferase activity | GO:0004575 sucrose alpha-glucosidase activity	-	-	GO only
CL1215Contig1	118	-	-	-	-	-	-	-	-	-
CL1219Contig1	264	gi|147844299|emb|CAN82114.1| hypothetical protein VITISV_031339	36	8.06e-06	57.0949	-	-	-	-	-
CL1223Contig1	157	-	-	-	-	-	-	-	-	-
CL1227Contig1	425	gi|147802492|emb|CAN75158.1| hypothetical protein VITISV_042645	141	7.2e-79	284.749	GO:0009793 embryo development ending in seed dormancy	GO:0005730 nucleolus | GO:0009506 plasmodesma | GO:0016020 membrane | GO:0005829 cytosol	GO:0008026 ATP-dependent helicase activity | GO:0003676 nucleic acid binding | GO:0005524 ATP binding	-	pfam00270 DEAD	GO & Domain
CL1231Contig1	382	-	-	-	-	-	-	-	-	-
CL1235Contig1	148	gi|115464745|ref|NP_001055972.1| Os05g0501700	35	5.11e-14	80.1261	-	GO:0009536 plastid	-	-	-	GO only
CL1239Contig1	146	gi|224141853|ref|XP_002324276.1| beta-ketoacyl-coa synthase family protein	48	2.46e-17	89.87	GO:0006633 fatty acid biosynthetic process | GO:0009611 response to wounding | GO:0009409 response to cold | GO:0010345 suberin biosynthetic process | GO:0006970 response to osmotic stress | GO:0009416 response to light stimulus | GO:0042967 acyl-carrier-protein biosynthetic process	GO:0009923 fatty acid elongase complex	GO:0009922 fatty acid elongase activity	-	-	GO only
CL1243Contig1	195	-	-	-	-	-	-	-	-	-
CL1247Contig1	222	gi|224106033|ref|XP_002333733.1| predicted protein	58	1.52e-11	74.8112	-	-	-	-	-
CL1251Contig1	191	gi|297743791|emb|CBI36674.3| unnamed protein product	61	1.73e-14	83.2264	-	-	-	-	-
CL1255Contig1	166	-	-	-	-	-	-	-	-	-
CL1259Contig1	134	gi|317454948|gb|ADV19270.1| hypothetical protein-like protein	44	5.35e-20	96.9565	GO:0046686 response to cadmium ion | GO:0006511 ubiquitin-dependent protein catabolic process	GO:0008541 proteasome regulatory particle, lid subcomplex | GO:0009506 plasmodesma | GO:0005634 nucleus | GO:0005829 cytosol | GO:0005739 mitochondrion	-	-	-	GO only
CL1262Contig1	142	gi|147866525|emb|CAN83700.1| hypothetical protein VITISV_027546	46	1.3e-15	84.5551	GO:0005982 starch metabolic process | GO:0005985 sucrose metabolic process	-	GO:0042973 glucan endo-1,3-beta-D-glucosidase activity | GO:0043169 cation binding	-	-	GO only
CL1266Contig1	218	-	-	-	-	-	-	-	-	-
CL1271Contig1	140	gi|363807308|ref|NP_001242111.1| uncharacterized protein LOC100787003	46	6.3e-21	100.057	GO:0008152 metabolic process	-	GO:0016597 amino acid binding	-	-	GO only
CL1275Contig1	144	-	-	-	-	-	-	-	-	-
CL1279Contig1	143	gi|12323722|gb|AAG51818.1|AC016163_7 putative amino acid permease; 31199-29477	46	1.36e-15	84.5551	-	GO:0016021 integral to membrane	-	-	-	GO only
CL1282Contig1	147	-	-	-	-	-	-	-	-	-
CL1286Contig1	145	gi|359479100|ref|XP_002274506.2| PREDICTED: probable receptor protein kinase TMK1-like	46	1.29e-08	63.7385	-	-	-	-	-
CL1290Contig1	122	gi|114208|sp|P25317.1|GSTXA_TOBAC RecName: Full=Probable glutathione S-transferase parA; AltName: Full=Auxin-regulated protein parA; AltName: Full=STR246C protein	40	6.19e-12	72.5966	GO:0009734 auxin mediated signaling pathway | GO:0006749 glutathione metabolic process | GO:0006803 glutathione conjugation reaction | GO:0005975 carbohydrate metabolic process | GO:0006090 pyruvate metabolic process	-	GO:0004364 glutathione transferase activity | GO:0004462 lactoylglutathione lyase activity	-	pfam13410 GST_C_2	GO & Domain
CL1294Contig1	188	-	-	-	-	-	-	-	-	-
CL1298Contig1	137	-	-	-	-	-	-	-	-	-
CL1302Contig1	487	gi|255542578|ref|XP_002512352.1| microsomal signal peptidase 23 kD subunit, putative	151	2.12e-83	299.808	GO:0006465 signal peptide processing	GO:0009506 plasmodesma | GO:0005618 cell wall | GO:0016021 integral to membrane | GO:0005787 signal peptidase complex	GO:0008233 peptidase activity	-	pfam04573 SPC22	GO & Domain
CL1306Contig1	133	-	-	-	-	-	-	-	-	-
CL1310Contig1	137	gi|226531245|ref|NP_001142215.1| uncharacterized protein LOC100274383	44	1.05e-15	84.5551	GO:0009058 biosynthetic process	GO:0005739 mitochondrion	GO:0016779 nucleotidyltransferase activity	-	-	GO only
CL1314Contig1	137	-	-	-	-	-	-	-	-	-
CL1318Contig1	128	-	-	-	-	-	-	-	-	-
CL1322Contig1	146	-	-	-	-	-	-	-	-	-
CL1326Contig1	128	-	-	-	-	-	-	-	-	-
CL1330Contig1	128	gi|297800596|ref|XP_002868182.1| hypothetical protein ARALYDRAFT_355191	41	1.82e-05	53.5516	-	-	-	-	-
CL1334Contig1	128	gi|242039409|ref|XP_002467099.1| hypothetical protein SORBIDRAFT_01g019600	42	2.24e-14	80.1261	-	-	-	-	-
CL1339Contig1	135	-	-	-	-	-	-	-	-	-
CL1343Contig1	301	gi|255545840|ref|XP_002513980.1| Blue copper protein precursor, putative	96	1.21e-16	92.0846	GO:0006118 electron transport	-	GO:0005507 copper ion binding | GO:0009055 electron carrier activity	-	-	GO only
CL1347Contig1	131	-	-	-	-	-	-	-	-	-
CL1351Contig1	131	gi|356537007|ref|XP_003537023.1| PREDICTED: uncharacterized protein LOC100795640	41	2.77e-21	100.5	-	-	-	-	-
CL1355Contig1	145	gi|224128882|ref|XP_002328990.1| predicted protein	48	1.84e-24	110.687	GO:0071805 potassium ion transmembrane transport	GO:0016020 membrane	GO:0015079 potassium ion transmembrane transporter activity	-	-	GO only
CL1359Contig1	357	gi|255579971|ref|XP_002530820.1| hect ubiquitin-protein ligase, putative	118	1.6e-37	158.078	GO:0006464 protein modification process	GO:0005622 intracellular	GO:0016881 acid-amino acid ligase activity | GO:0005488 binding	-	-	GO only
CL1363Contig1	137	gi|295913528|gb|ADG58012.1| transcription factor	45	4.66e-22	103.157	GO:0006355 regulation of transcription, DNA-dependent	GO:0005667 transcription factor complex	GO:0003700 sequence-specific DNA binding transcription factor activity | GO:0000976 transcription regulatory region sequence-specific DNA binding	-	pfam02183 HALZ	GO & Domain
CL1367Contig1	407	-	-	-	-	-	-	-	-	-
CL1371Contig1	220	gi|357152242|ref|XP_003576055.1| PREDICTED: DUF246 domain-containing protein At1g04910-like	72	2.17e-37	152.763	-	GO:0005739 mitochondrion | GO:0009536 plastid	-	-	-	GO only
CL1374Contig1	622	gi|356523785|ref|XP_003530515.1| PREDICTED: glucan endo-1,3-beta-glucosidase 13-like	168	3.92e-85	305.566	GO:0005982 starch metabolic process | GO:0005985 sucrose metabolic process	GO:0009505 plant-type cell wall | GO:0046658 anchored to plasma membrane | GO:0016023 cytoplasmic membrane-bounded vesicle	GO:0043169 cation binding | GO:0042973 glucan endo-1,3-beta-D-glucosidase activity	-	-	GO only
CL1379Contig1	114	gi|147861522|emb|CAN83582.1| hypothetical protein VITISV_001564	38	3.22e-14	78.7973	-	-	-	-	-
CL1382Contig1	172	-	-	-	-	-	-	-	-	-
CL1390Contig1	114	gi|109628383|gb|ABG34547.1| cellulose synthase-like A1	37	1.22e-11	71.2679	-	GO:0016020 membrane	GO:0016757 transferase activity, transferring glycosyl groups	-	-	GO only
CL1394Contig1	144	gi|242089577|ref|XP_002440621.1| hypothetical protein SORBIDRAFT_09g004190	48	1.09e-27	119.988	GO:0016567 protein ubiquitination	-	GO:0008270 zinc ion binding | GO:0004842 ubiquitin-protein ligase activity | GO:0003677 DNA binding	-	pfam13639 zf-RING_2 | pfam13923 zf-C3HC4_2	GO & Domain
CL1398Contig1	136	gi|88606633|dbj|BAE79783.1| plastid omega-3 fatty acid desaturase	43	2.51e-16	86.3268	GO:0006633 fatty acid biosynthetic process | GO:0009266 response to temperature stimulus	GO:0009941 chloroplast envelope	GO:0042389 omega-3 fatty acid desaturase activity	-	-	GO only
CL1402Contig1	234	-	-	-	-	-	-	-	-	-
CL1406Contig1	140	gi|255543671|ref|XP_002512898.1| Anthranilate N-benzoyltransferase protein, putative	44	1.45e-19	96.0707	GO:0010345 suberin biosynthetic process | GO:0052325 cell wall pectin biosynthetic process | GO:0042967 acyl-carrier-protein biosynthetic process	-	GO:0050734 hydroxycinnamoyltransferase activity | GO:0047672 anthranilate N-benzoyltransferase activity	-	-	GO only
CL1410Contig1	1394	gi|218199639|gb|EEC82066.1| hypothetical protein OsI_26056	417	2.62e-140	488.93	-	-	-	-	pfam02893 GRAM	Domain only
CL1415Contig1	396	-	-	-	-	-	-	-	-	-
CL1419Contig1	131	gi|113205236|gb|AAT39308.2| V-type ATPase 116kDa subunit family protein	43	2.27e-20	97.8423	GO:0015991 ATP hydrolysis coupled proton transport	GO:0033177 proton-transporting two-sector ATPase complex, proton-transporting domain	GO:0016787 hydrolase activity | GO:0015078 hydrogen ion transmembrane transporter activity	-	-	GO only
CL1423Contig1	119	-	-	-	-	-	-	-	-	-
CL1427Contig1	136	gi|330689863|gb|AEC33260.1| 3-hydroxy-3-methylglutaryl-coenzyme A reductase	45	5.67e-15	82.3406	-	-	-	-	-
CL1431Contig1	137	-	-	-	-	-	-	-	-	-
CL1435Contig1	113	-	-	-	-	-	-	-	-	-
CL1439Contig1	122	gi|253317655|gb|ACT22764.1| GIGANTEA	40	1.34e-18	92.0846	-	-	-	-	-
CL1443Contig1	119	gi|357126199|ref|XP_003564776.1| PREDICTED: DNA-directed RNA polymerase D subunit 2a-like	39	2.44e-10	67.7246	-	-	-	-	-
CL1447Contig1	138	-	-	-	-	-	-	-	-	-
CL1451Contig1	164	-	-	-	-	-	-	-	-	-
CL1455Contig1	172	gi|224119478|ref|XP_002318082.1| predicted protein	30	6.06e-05	53.1087	-	-	-	-	-
CL1459Contig1	134	-	-	-	-	-	-	-	-	-
CL1463Contig1	153	-	-	-	-	-	-	-	-	-
CL1467Contig1	148	-	-	-	-	-	-	-	-	-
CL1471Contig1	140	-	-	-	-	-	-	-	-	-
CL1475Contig1	143	gi|357459003|ref|XP_003599782.1| Vacuolar protein sorting-associated protein-like protein	46	3.82e-18	92.0846	GO:0006886 intracellular protein transport | GO:0007033 vacuole organization	GO:0009705 plant-type vacuole membrane	-	-	-	GO only
CL1479Contig1	143	gi|38347158|emb|CAE05148.2| OSJNBa0039C07.4	38	4.19e-10	68.1676	GO:0006289 nucleotide-excision repair | GO:0006508 proteolysis	GO:0009507 chloroplast | GO:0005739 mitochondrion	GO:0008233 peptidase activity | GO:0003677 DNA binding | GO:0004518 nuclease activity | GO:0005524 ATP binding | GO:0017111 nucleoside-triphosphatase activity	-	-	GO only
CL1483Contig1	143	-	-	-	-	-	-	-	-	-
CL1487Contig1	350	gi|242067557|ref|XP_002449055.1| hypothetical protein SORBIDRAFT_05g004185	116	4.52e-31	138.147	-	-	-	-	-
CL1491Contig1	137	-	-	-	-	-	-	-	-	-
CL1495Contig1	141	-	-	-	-	-	-	-	-	-
CL1499Contig1	167	gi|224053571|ref|XP_002297878.1| predicted protein	55	2.78e-31	131.946	GO:0006426 glycyl-tRNA aminoacylation | GO:0006544 glycine metabolic process | GO:0006563 L-serine metabolic process | GO:0006566 threonine metabolic process	GO:0009345 glycine-tRNA ligase complex	GO:0005524 ATP binding | GO:0004820 glycine-tRNA ligase activity	-	-	GO only
CL1503Contig1	141	-	-	-	-	-	-	-	-	-
CL1507Contig1	134	gi|297603135|ref|NP_001053501.2| Os04g0552000	38	1.05e-06	57.5378	-	-	-	-	-
CL1511Contig1	137	gi|356539985|ref|XP_003538472.1| PREDICTED: clathrin heavy chain 1-like	45	3.81e-21	100.5	-	-	-	-	-
CL1515Contig1	638	gi|356508857|ref|XP_003523170.1| PREDICTED: uncharacterized protein LOC100795139	153	3.68e-60	228.943	-	GO:0009536 plastid	-	-	-	GO only
CL1518Contig1	141	-	-	-	-	-	-	-	-	-
CL1522Contig1	149	-	-	-	-	-	-	-	-	-
CL1526Contig1	162	gi|326533994|dbj|BAJ93770.1| predicted protein	53	7.54e-25	112.901	GO:0010053 root epidermal cell differentiation | GO:0009932 cell tip growth | GO:0030036 actin cytoskeleton organization | GO:0006888 ER to Golgi vesicle-mediated transport | GO:0009832 plant-type cell wall biogenesis	GO:0016021 integral to membrane | GO:0005774 vacuolar membrane | GO:0005783 endoplasmic reticulum | GO:0005886 plasma membrane	GO:0016817 hydrolase activity, acting on acid anhydrides | GO:0005525 GTP binding	-	-	GO only
CL1530Contig1	161	gi|37806289|dbj|BAC99804.1| putative methylcrotonyl-CoA carboxylase beta chain, mitochondrial precursor	53	8.89e-26	115.559	GO:0006550 isoleucine catabolic process | GO:0006552 leucine catabolic process | GO:0006574 valine catabolic process	GO:0005739 mitochondrion	GO:0004658 propionyl-CoA carboxylase activity | GO:0016740 transferase activity	-	-	GO only
CL1534Contig1	171	-	-	-	-	-	-	-	-	-
CL1538Contig1	169	gi|255566736|ref|XP_002524352.1| nucleotide binding protein, putative	56	2.28e-26	117.773	GO:0008152 metabolic process	-	GO:0030170 pyridoxal phosphate binding | GO:0047654 alliin lyase activity	-	-	GO only
CL1542Contig1	163	-	-	-	-	-	-	-	-	-
CL1545Contig1	160	gi|356552874|ref|XP_003544787.1| PREDICTED: TPR repeat-containing thioredoxin TTL1-like	44	1.22e-11	73.4824	-	-	-	-	pfam13414 TPR_11 | pfam13432 TPR_16 | pfam13431 TPR_17 | pfam13424 TPR_12	Domain only
CL1549Contig1	160	-	-	-	-	-	-	-	-	-
CL1554Contig1	160	-	-	-	-	-	-	-	-	-
CL1558Contig1	167	-	-	-	-	-	-	-	-	-
CL1561Contig1	158	gi|1841704|emb|CAB06653.1| histidyl tRNA Synthetase	52	1.77e-24	111.572	GO:0006427 histidyl-tRNA aminoacylation | GO:0006547 histidine metabolic process	GO:0009536 plastid	GO:0005524 ATP binding | GO:0004821 histidine-tRNA ligase activity	-	-	GO only
CL1565Contig1	167	gi|18652195|gb|AAL77004.1| aldehyde dehydrogenase	53	1.53e-05	54.8803	-	-	-	-	-
CL1569Contig1	155	gi|224065449|ref|XP_002301822.1| predicted protein	49	6.55e-14	80.1261	-	-	-	-	-
CL1572Contig1	593	gi|224055825|ref|XP_002298672.1| predicted protein	197	3e-123	432.237	GO:0046686 response to cadmium ion | GO:0010197 polar nucleus fusion | GO:0071291 cellular response to selenium ion | GO:0042542 response to hydrogen peroxide | GO:0000103 sulfate assimilation	GO:0009506 plasmodesma | GO:0005829 cytosol	GO:0008430 selenium binding | GO:0008270 zinc ion binding	-	-	GO only
CL1579Contig1	173	gi|357155314|ref|XP_003577079.1| PREDICTED: protein FRIGIDA-like	51	4.15e-14	81.4548	-	-	-	-	-
CL1583Contig1	166	-	-	-	-	-	-	-	-	-
CL1587Contig1	167	gi|242081585|ref|XP_002445561.1| hypothetical protein SORBIDRAFT_07g021590	52	4.59e-15	84.1122	-	-	-	-	-
CL1591Contig1	171	-	-	-	-	-	-	-	-	-
CL1595Contig1	216	-	-	-	-	-	-	-	-	-
CL1599Contig1	208	-	-	-	-	-	-	-	-	-
CL1603Contig1	192	gi|147790314|emb|CAN74373.1| hypothetical protein VITISV_010199	64	6.92e-28	123.531	GO:0006810 transport	GO:0005643 nuclear pore | GO:0005730 nucleolus | GO:0009506 plasmodesma	GO:0005515 protein binding	-	-	GO only
CL1607Contig1	185	-	-	-	-	-	-	-	-	-
CL1611Contig1	206	gi|148906912|gb|ABR16601.1| unknown	68	4.72e-35	145.233	GO:0009651 response to salt stress | GO:0009640 photomorphogenesis | GO:0009908 flower development | GO:0006352 transcription initiation, DNA-dependent | GO:0006446 regulation of translational initiation	GO:0005829 cytosol | GO:0008180 signalosome | GO:0005852 eukaryotic translation initiation factor 3 complex | GO:0005886 plasma membrane | GO:0005840 ribosome	GO:0003743 translation initiation factor activity | GO:0005515 protein binding	-	pfam01399 PCI	GO & Domain
CL1615Contig1	231	gi|357520323|ref|XP_003630450.1| Calnexin-like protein	76	9.81e-41	162.95	GO:0006777 Mo-molybdopterin cofactor biosynthetic process | GO:0006457 protein folding | GO:0009734 auxin mediated signaling pathway	GO:0005829 cytosol | GO:0005739 mitochondrion | GO:0016021 integral to membrane | GO:0009506 plasmodesma | GO:0009505 plant-type cell wall | GO:0005774 vacuolar membrane | GO:0005792 microsome | GO:0009507 chloroplast | GO:0005789 endoplasmic reticulum membrane | GO:0005886 plasma membrane	GO:0005509 calcium ion binding | GO:0051082 unfolded protein binding | GO:0005529 sugar binding | GO:0030151 molybdenum ion binding	-	-	GO only
CL1619Contig1	256	gi|226502620|ref|NP_001146139.1| uncharacterized protein LOC100279707	85	5.99e-51	193.067	GO:0006633 fatty acid biosynthetic process | GO:0042967 acyl-carrier-protein biosynthetic process	GO:0009507 chloroplast | GO:0005835 fatty acid synthase complex	GO:0004315 3-oxoacyl-[acyl-carrier-protein] synthase activity	-	-	GO only
CL1623Contig1	234	-	-	-	-	-	-	-	-	-
CL1626Contig1	209	gi|79485405|ref|NP_194180.2| RAB geranylgeranyl transferase alpha subunit 1	67	0.000332	51.3371	-	-	-	-	-
CL1630Contig1	161	gi|255583837|ref|XP_002532670.1| eukaryotic translation initiation factor 3 subunit, putative	53	2.81e-29	125.746	GO:0006446 regulation of translational initiation	GO:0005840 ribosome	GO:0003743 translation initiation factor activity	-	-	GO only
CL1634Contig1	188	gi|297745522|emb|CBI40687.3| unnamed protein product	61	5.01e-23	108.915	GO:0045493 xylan catabolic process | GO:0005982 starch metabolic process | GO:0005985 sucrose metabolic process | GO:0009117 nucleotide metabolic process	GO:0048046 apoplast | GO:0005618 cell wall	GO:0008422 beta-glucosidase activity | GO:0009044 xylan 1,4-beta-xylosidase activity	-	-	GO only
CL1638Contig1	187	gi|357119502|ref|XP_003561478.1| PREDICTED: pattern formation protein EMB30-like	62	5.59e-25	114.673	GO:0007155 cell adhesion | GO:0000911 cytokinesis by cell plate formation | GO:0007047 cellular cell wall organization | GO:0048209 regulation of vesicle targeting, to, from or within Golgi | GO:0010540 basipetal auxin transport | GO:0009826 unidimensional cell growth | GO:0001736 establishment of planar polarity | GO:0032012 regulation of ARF protein signal transduction | GO:0048765 root hair ce…	GO:0005737 cytoplasm	GO:0010292 GTP:GDP antiporter activity | GO:0005086 ARF guanyl-nucleotide exchange factor activity | GO:0042803 protein homodimerization activity	-	-	GO only
CL1642Contig1	170	gi|357518093|ref|XP_003629335.1| hypothetical protein MTR_8g076020	55	1.39e-14	82.7835	-	-	-	-	-
CL1645Contig1	241	gi|357438791|ref|XP_003589672.1| Pre-rRNA-processing protein IPI3	76	1.37e-11	75.2541	-	-	-	-	-
CL1649Contig1	186	-	-	-	-	-	-	-	-	-
CL1653Contig1	180	-	-	-	-	-	-	-	-	-
CL1657Contig1	181	gi|48716406|dbj|BAD23015.1| putative callose synthase 1 catalytic subunit	60	8.61e-28	122.645	GO:0006075 (1->3)-beta-D-glucan biosynthetic process | GO:0005982 starch metabolic process | GO:0005985 sucrose metabolic process	GO:0000148 1,3-beta-D-glucan synthase complex	GO:0003843 1,3-beta-D-glucan synthase activity	-	-	GO only
CL1661Contig1	194	-	-	-	-	-	-	-	-	-
CL1665Contig1	488	gi|226532486|ref|NP_001148086.1| LOC100281694	123	1.73e-13	83.2264	-	-	-	-	-
CL1670Contig1	187	-	-	-	-	-	-	-	-	-
CL1673Contig1	153	-	-	-	-	-	-	-	-	-
CL1677Contig1	157	-	-	-	-	-	-	-	-	-
CL1681Contig1	222	-	-	-	-	-	-	-	-	-
CL1685Contig1	153	-	-	-	-	-	-	-	-	-
CL1689Contig1	153	gi|357143566|ref|XP_003572966.1| PREDICTED: protein TRANSPARENT TESTA 12-like	51	7.31e-22	103.6	GO:0006855 drug transmembrane transport | GO:0009611 response to wounding | GO:0009812 flavonoid metabolic process | GO:0009737 response to abscisic acid stimulus | GO:0009555 pollen development | GO:0009901 anther dehiscence | GO:0006144 purine base metabolic process | GO:0015969 guanosine tetraphosphate metabolic process	GO:0005774 vacuolar membrane | GO:0009507 chloroplast	GO:0015238 drug transmembrane transporter activity | GO:0008728 GTP diphosphokinase activity | GO:0015297 antiporter activity	-	-	GO only
CL1693Contig1	158	gi|255547962|ref|XP_002515038.1| chaperonin containing t-complex protein 1, epsilon subunit, tcpe, putative	52	1.01e-23	109.358	GO:0006457 protein folding	GO:0009506 plasmodesma | GO:0005886 plasma membrane | GO:0005829 cytosol	GO:0005524 ATP binding | GO:0051082 unfolded protein binding	-	-	GO only
CL1698Contig1	155	-	-	-	-	-	-	-	-	-
CL1700Contig1	158	gi|326496815|dbj|BAJ98434.1| predicted protein	47	3.15e-11	72.1537	-	-	-	-	pfam13405 EF_hand_4 | pfam00036 efhand | pfam13202 EF_hand_3	Domain only
CL1704Contig1	161	-	-	-	-	-	-	-	-	-
CL1708Contig1	405	gi|356535531|ref|XP_003536298.1| PREDICTED: 3-phosphoinositide-dependent protein kinase 2-like	73	3.29e-21	107.586	GO:0045860 positive regulation of protein kinase activity | GO:0046777 protein autophosphorylation | GO:0009069 serine family amino acid metabolic process | GO:0007165 signal transduction	-	GO:0035091 phosphatidylinositol binding | GO:0004676 3-phosphoinositide-dependent protein kinase activity | GO:0004697 protein kinase C activity | GO:0005515 protein binding | GO:0004713 protein tyrosine kinase activity | GO:0005524 ATP binding | GO:0070300 phosphatidic acid binding	-	-	GO only
CL1712Contig1	190	gi|255582393|ref|XP_002531985.1| Ubiquitin ligase protein FANCL, putative	62	7.58e-23	108.472	-	-	GO:0008270 zinc ion binding | GO:0016874 ligase activity	-	pfam11793 FANCL_C	GO & Domain
CL1719Contig1	156	gi|255573685|ref|XP_002527764.1| eukaryotic translation initiation factor 2c, putative	51	1.61e-24	111.572	GO:0031048 chromatin silencing by small RNA | GO:0051567 histone H3-K9 methylation | GO:0009816 defense response to bacterium, incompatible interaction | GO:0030422 production of siRNA involved in RNA interference | GO:0010495 long-distance posttranscriptional gene silencing | GO:0006306 DNA methylation | GO:0006446 regulation of translational initiation	GO:0015030 Cajal body | GO:0005719 nuclear euchromatin | GO:0005730 nucleolus | GO:0005829 cytosol | GO:0005840 ribosome	GO:0005515 protein binding | GO:0035197 siRNA binding | GO:0003743 translation initiation factor activity	-	pfam08699 DUF1785	GO & Domain
CL1723Contig1	135	gi|242066142|ref|XP_002454360.1| hypothetical protein SORBIDRAFT_04g029400	45	1.16e-10	69.4963	-	-	-	-	-
CL1727Contig1	144	-	-	-	-	-	-	-	-	-
CL1731Contig1	152	gi|225427601|ref|XP_002270881.1| PREDICTED: F-box protein SKIP31	49	2.31e-13	78.3544	-	-	-	-	-
CL1734Contig1	152	-	-	-	-	-	-	-	-	-
CL1739Contig1	206	gi|296084621|emb|CBI25671.3| unnamed protein product	67	2.33e-35	146.119	-	-	-	-	-
CL1743Contig1	200	gi|209484091|gb|ACI47520.1| iron-sulfer cluster scaffold protein NFU4	56	1.52e-11	74.3683	-	-	-	-	-
CL1747Contig1	288	gi|255574145|ref|XP_002527988.1| conserved hypothetical protein	95	1.16e-32	141.69	-	-	-	-	-
CL1750Contig1	149	-	-	-	-	-	-	-	-	-
CL1754Contig1	152	gi|224080283|ref|XP_002306082.1| predicted protein	50	1.07e-14	82.3406	-	-	-	-	-
CL1759Contig1	148	gi|225426226|ref|XP_002263179.1| PREDICTED: ABC transporter F family member 3	48	1.67e-11	72.5966	-	-	-	-	-
CL1763Contig1	153	-	-	-	-	-	-	-	-	-
CL1767Contig1	164	-	-	-	-	-	-	-	-	-
CL1771Contig1	151	-	-	-	-	-	-	-	-	-
CL1774Contig1	487	gi|28875973|gb|AAO59982.1| unknown protein	144	6.33e-34	148.334	-	GO:0005829 cytosol | GO:0005739 mitochondrion	-	-	pfam08766 DEK_C	GO & Domain
CL1779Contig1	146	gi|242044680|ref|XP_002460211.1| hypothetical protein SORBIDRAFT_02g024670	48	7.73e-19	94.2991	GO:0032259 methylation	-	GO:0008168 methyltransferase activity	-	-	GO only
CL1783Contig1	157	-	-	-	-	-	-	-	-	-
CL1787Contig1	160	-	-	-	-	-	-	-	-	-
CL1791Contig1	184	gi|374256083|gb|AEZ00903.1| putative protein binding, partial	60	3.83e-15	84.998	-	-	-	-	-
CL1794Contig1	159	gi|297792419|ref|XP_002864094.1| hypothetical protein ARALYDRAFT_495173	53	5.02e-07	59.3094	-	-	-	-	-
CL1798Contig1	218	-	-	-	-	-	-	-	-	-
CL1802Contig1	154	gi|162463950|ref|NP_001105430.1| histone H1	50	3.9e-19	95.6278	GO:0006334 nucleosome assembly	GO:0000786 nucleosome | GO:0005634 nucleus	GO:0003677 DNA binding	-	-	GO only
CL1806Contig1	665	gi|224138688|ref|XP_002326665.1| predicted protein	175	4.99e-53	207.683	GO:0009611 response to wounding | GO:0006979 response to oxidative stress | GO:0006144 purine base metabolic process | GO:0006769 nicotinamide metabolic process | GO:0046497 nicotinate nucleotide metabolic process	GO:0005829 cytosol | GO:0009536 plastid	GO:0047631 ADP-ribose diphosphatase activity | GO:0051287 NAD binding | GO:0000210 NAD+ diphosphatase activity	-	-	GO only
CL1811Contig1	161	gi|225458348|ref|XP_002283221.1| PREDICTED: uncharacterized protein LOC100255856 isoform 1	53	1.05e-21	103.6	-	GO:0005783 endoplasmic reticulum	-	-	-	GO only
CL1815Contig1	194	gi|224133448|ref|XP_002321570.1| predicted protein	39	0.00373	47.7938	-	-	-	-	-
CL1819Contig1	116	-	-	-	-	-	-	-	-	-
CL1823Contig1	197	gi|224060236|ref|XP_002300099.1| predicted protein	36	2.01e-12	77.0257	GO:0006098 pentose-phosphate shunt | GO:0015976 carbon utilization	-	GO:0046872 metal ion binding | GO:0004750 ribulose-phosphate 3-epimerase activity	-	-	GO only
CL1827Contig1	125	gi|356503040|ref|XP_003520320.1| PREDICTED: fatty acyl-CoA reductase 2-like	40	2.89e-07	58.8665	-	-	-	-	-
CL1831Contig1	196	-	-	-	-	-	-	-	-	-
CL1834Contig1	125	-	-	-	-	-	-	-	-	-
CL1838Contig1	121	gi|357123723|ref|XP_003563557.1| PREDICTED: tRNA-dihydrouridine synthase 1-like	36	7.53e-06	54.4374	-	-	-	-	-
CL1842Contig1	117	gi|24059890|dbj|BAC21356.1| putative glycine-rich cell wall protein precursor	36	2.51e-09	64.6243	-	-	-	-	-
CL1846Contig1	185	-	-	-	-	-	-	-	-	-
CL1850Contig1	117	-	-	-	-	-	-	-	-	-
CL1854Contig1	255	-	-	-	-	-	-	-	-	-
CL1859Contig1	158	gi|255561453|ref|XP_002521737.1| kinase, putative	49	3.12e-16	87.2126	GO:0090305 nucleic acid phosphodiester bond hydrolysis | GO:0006468 protein phosphorylation | GO:0030968 endoplasmic reticulum unfolded protein response | GO:0000394 RNA splicing, via endonucleolytic cleavage and ligation | GO:0006397 mRNA processing | GO:0009069 serine family amino acid metabolic process | GO:0051252 regulation of RNA metabolic process	-	GO:0004674 protein serine/threonine kinase activity | GO:0016891 endoribonuclease activity, producing 5'-phosphomonoesters | GO:0005524 ATP binding	-	-	GO only
CL1863Contig1	116	gi|326506652|dbj|BAJ91367.1| predicted protein	38	5.35e-11	69.4963	GO:0055085 transmembrane transport | GO:0044070 regulation of anion transport | GO:0009617 response to bacterium	GO:0005618 cell wall | GO:0009941 chloroplast envelope | GO:0005741 mitochondrial outer membrane | GO:0005774 vacuolar membrane	GO:0008308 voltage-gated anion channel activity	-	-	GO only
CL1866Contig1	122	-	-	-	-	-	-	-	-	-
CL1870Contig1	132	-	-	-	-	-	-	-	-	-
CL1875Contig1	120	-	-	-	-	-	-	-	-	-
CL1879Contig1	120	-	-	-	-	-	-	-	-	-
CL1882Contig1	1429	gi|297604521|ref|NP_001055571.2| Os05g0419200	405	1.12e-214	736.072	-	-	-	-	pfam04884 DUF647	Domain only
CL1887Contig1	119	gi|359482848|ref|XP_002280211.2| PREDICTED: nucleosome assembly protein 1-like 1-like isoform 1	39	3.25e-18	90.7558	GO:0009294 DNA mediated transformation | GO:0046686 response to cadmium ion | GO:0006334 nucleosome assembly | GO:0006281 DNA repair	GO:0005886 plasma membrane | GO:0005634 nucleus | GO:0005829 cytosol	GO:0003677 DNA binding	-	-	GO only
CL1891Contig1	166	-	-	-	-	-	-	-	-	-
CL1895Contig1	138	-	-	-	-	-	-	-	-	-
CL1899Contig1	118	gi|212720841|ref|NP_001132443.1| uncharacterized protein LOC100193896	38	5.17e-12	72.5966	GO:0055114 oxidation-reduction process | GO:0009813 flavonoid biosynthetic process	-	GO:0045552 dihydrokaempferol 4-reductase activity | GO:0000166 nucleotide binding | GO:0050662 coenzyme binding	-	-	GO only
CL1903Contig1	125	gi|115449121|ref|NP_001048340.1| Os02g0787200	41	4.49e-18	90.7558	GO:0006950 response to stress | GO:0006468 protein phosphorylation | GO:0009069 serine family amino acid metabolic process	-	GO:0004715 non-membrane spanning protein tyrosine kinase activity | GO:0005524 ATP binding | GO:0004674 protein serine/threonine kinase activity	-	-	GO only
CL1907Contig1	122	gi|115482476|ref|NP_001064831.1| Os10g0472900	40	1.09e-12	74.8112	-	GO:0005739 mitochondrion	-	-	-	GO only
CL1910Contig1	120	-	-	-	-	-	-	-	-	-
CL1914Contig1	123	-	-	-	-	-	-	-	-	-
CL1918Contig1	135	-	-	-	-	-	-	-	-	-
CL1921Contig1	119	gi|297734459|emb|CBI15706.3| unnamed protein product	39	6.73e-13	75.2541	-	-	GO:0047672 anthranilate N-benzoyltransferase activity	-	-	GO only
CL1925Contig1	131	gi|345648556|gb|AEO13837.1| lipoxygenase	42	7.08e-11	69.9392	GO:0031408 oxylipin biosynthetic process | GO:0055114 oxidation-reduction process	-	GO:0005506 iron ion binding | GO:0016165 lipoxygenase activity	-	-	GO only
CL1929Contig1	122	gi|15222729|ref|NP_175945.1| RuBisCO large subunit-binding protein subunit beta	33	1.24e-11	71.7108	-	-	-	-	-
CL1933Contig1	152	-	-	-	-	-	-	-	-	pfam01722 BolA	Domain only
CL1937Contig1	150	gi|297743694|emb|CBI36577.3| unnamed protein product	50	4.14e-07	59.3094	-	-	-	-	-
CL1941Contig1	156	gi|356563624|ref|XP_003550061.1| PREDICTED: uncharacterized protein LOC100798077	52	1.19e-18	94.2991	-	GO:0005886 plasma membrane	-	-	-	GO only
CL1945Contig1	260	gi|357126480|ref|XP_003564915.1| PREDICTED: translation machinery-associated protein 22-like	24	4.16e-06	57.9807	-	-	-	-	-
CL1949Contig1	140	gi|319998203|gb|ADV91573.1| expansin 2	46	1.41e-24	110.687	-	-	-	-	-
CL1953Contig1	122	gi|326501706|dbj|BAK02642.1| predicted protein	31	1.21e-08	62.8527	-	-	-	-	-
CL1957Contig1	119	gi|357147215|ref|XP_003574265.1| PREDICTED: monosaccharide-sensing protein 2-like	36	9.19e-07	57.0949	-	-	-	-	-
CL1961Contig1	169	-	-	-	-	-	-	-	-	-
CL1965Contig1	117	gi|20804883|dbj|BAB92564.1| putative zinc finger protein	39	4.46e-10	66.8388	-	-	-	-	-
CL1969Contig1	376	gi|293335649|ref|NP_001170651.1| uncharacterized protein LOC100384705	95	2.99e-48	190.41	-	-	-	-	-
CL1973Contig1	139	-	-	-	-	-	-	-	-	-
CL1977Contig1	272	gi|255578117|ref|XP_002529928.1| protein binding protein, putative	90	1.17e-35	150.105	GO:0016567 protein ubiquitination	GO:0005886 plasma membrane	GO:0004842 ubiquitin-protein ligase activity | GO:0008270 zinc ion binding	-	-	GO only
CL1981Contig1	606	gi|326519122|dbj|BAJ96560.1| predicted protein	199	4.6e-92	328.597	GO:0006811 ion transport | GO:0035235 ionotropic glutamate receptor signaling pathway | GO:0007268 synaptic transmission	GO:0016023 cytoplasmic membrane-bounded vesicle | GO:0016021 integral to membrane | GO:0030288 outer membrane-bounded periplasmic space	GO:0005234 extracellular-glutamate-gated ion channel activity | GO:0004970 ionotropic glutamate receptor activity	-	pfam00060 Lig_chan	GO & Domain
CL1990Contig1	230	gi|255566591|ref|XP_002524280.1| Small glutamine-rich tetratricopeptide repeat-containing protein A, putative	64	5.03e-15	85.8838	GO:0045454 cell redox homeostasis | GO:0006950 response to stress	-	GO:0005488 binding	-	-	GO only
CL1993Contig1	114	-	-	-	-	-	-	-	-	-
CL1997Contig1	232	-	-	-	-	-	-	-	-	-
CL2001Contig1	334	gi|357143051|ref|XP_003572785.1| PREDICTED: uncharacterized protein LOC100838917	110	1e-29	133.718	-	-	-	-	-
CL2005Contig1	114	-	-	-	-	-	-	-	-	-
CL2009Contig1	146	-	-	-	-	-	-	-	-	-
CL2017Contig1	471	gi|224071385|ref|XP_002303434.1| jumonji domain protein	63	1.24e-07	64.1814	-	GO:0005634 nucleus	-	-	-	GO only
CL2022Contig1	228	-	-	-	-	-	-	-	-	-
CL2026Contig1	316	-	-	-	-	-	-	-	-	-
CL2033Contig1	102	gi|295913588|gb|ADG58040.1| transcription factor	23	1.88e-06	55.3232	-	-	-	-	-
CL2041Contig1	189	gi|350539057|ref|NP_001234372.1| HAK5	62	8.53e-25	114.23	GO:0071805 potassium ion transmembrane transport	GO:0016020 membrane	GO:0015079 potassium ion transmembrane transporter activity	-	-	GO only
CL2046Contig1	100	-	-	-	-	-	-	-	-	-
CL2049Contig1	135	gi|57899757|dbj|BAD87477.1| hypothetical protein	34	3.05e-05	53.1087	-	-	-	-	-
CL2053Contig1	682	gi|224119308|ref|XP_002331279.1| predicted protein	199	6.19e-82	294.936	GO:0005975 carbohydrate metabolic process | GO:0006108 malate metabolic process | GO:0006090 pyruvate metabolic process | GO:0019643 reductive tricarboxylic acid cycle | GO:0046487 glyoxylate metabolic process	GO:0009536 plastid | GO:0005739 mitochondrion	GO:0030060 L-malate dehydrogenase activity | GO:0000166 nucleotide binding	-	pfam00056 Ldh_1_N | pfam01113 DapB_N | pfam01118 Semialdhyde_dh	GO & Domain
CL2058Contig1	117	-	-	-	-	-	-	-	-	-
CL2062Contig1	124	-	-	-	-	-	-	-	-	-
CL2066Contig1	136	-	-	-	-	-	-	-	-	-
CL2070Contig1	115	gi|296089049|emb|CBI38752.3| unnamed protein product	38	3.61e-11	69.9392	-	-	-	-	-
CL2074Contig1	115	gi|130284|sp|P00296.1|PLAS_SOLTU RecName: Full=Plastocyanin	38	1.11e-12	74.3683	GO:0006810 transport | GO:0022900 electron transport chain | GO:0006118 electron transport	GO:0009535 chloroplast thylakoid membrane	GO:0005507 copper ion binding | GO:0009055 electron carrier activity	-	-	GO only
CL2077Contig1	176	-	-	-	-	-	-	-	-	-
CL2081Contig1	256	gi|115464593|ref|NP_001055896.1| Os05g0490000	85	7.11e-36	150.105	-	-	-	-	pfam05178 Kri1	Domain only
CL2085Contig1	135	-	-	-	-	-	-	-	-	-
CL2089Contig1	118	gi|357124739|ref|XP_003564055.1| PREDICTED: uncharacterized protein LOC100835923	24	0.000395	49.1225	-	-	-	-	-
CL2093Contig1	303	-	-	-	-	-	-	-	-	-
CL2097Contig1	127	-	-	-	-	-	-	-	-	-
CL2101Contig1	131	gi|281209804|gb|EFA83972.1| hypothetical protein PPL_03045	43	1.35e-06	57.0949	-	-	-	-	-
CL2105Contig1	810	gi|357483793|ref|XP_003612183.1| hypothetical protein MTR_5g022270	263	2.75e-45	184.652	-	-	-	-	-
CL2110Contig1	745	gi|224141343|ref|XP_002324033.1| predicted protein	42	7.92e-10	72.1537	-	-	-	-	-
CL2114Contig1	245	gi|357140646|ref|XP_003571875.1| PREDICTED: casein kinase I isoform delta-like	36	5.98e-14	82.7835	GO:0046777 protein autophosphorylation | GO:0048364 root development | GO:0009850 auxin metabolic process | GO:0009553 embryo sac development | GO:0009741 response to brassinosteroid stimulus | GO:0010087 phloem or xylem histogenesis | GO:0080117 secondary growth | GO:0009826 unidimensional cell growth | GO:0009736 cytokinin mediated signaling pathway | GO:0000160 two-component signal transductio…	GO:0009506 plasmodesma | GO:0005737 cytoplasm | GO:0005634 nucleus | GO:0005886 plasma membrane | GO:0009365 protein histidine kinase complex	GO:0004673 protein histidine kinase activity | GO:0000156 two-component response regulator activity | GO:0004674 protein serine/threonine kinase activity | GO:0005524 ATP binding | GO:0042803 protein homodimerization activity	-	-	GO only
CL2118Contig1	230	gi|242068901|ref|XP_002449727.1| hypothetical protein SORBIDRAFT_05g022200	74	3.33e-12	77.0257	-	-	-	-	-
CL2122Contig1	106	gi|147769928|emb|CAN76447.1| hypothetical protein VITISV_010118	34	2.86e-12	72.5966	GO:0055085 transmembrane transport	GO:0005743 mitochondrial inner membrane | GO:0016021 integral to membrane	GO:0005488 binding	-	-	GO only
CL2126Contig1	110	gi|357443267|ref|XP_003591911.1| Monoglyceride lipase	36	7.76e-16	83.2264	-	-	GO:0003824 catalytic activity	-	-	GO only
CL2130Contig1	179	gi|359481749|ref|XP_003632669.1| PREDICTED: L-type lectin-domain containing receptor kinase IV.2-like	59	5.07e-26	117.33	GO:0007049 cell cycle | GO:0006468 protein phosphorylation | GO:0007165 signal transduction | GO:0009069 serine family amino acid metabolic process	GO:0009986 cell surface	GO:0004872 receptor activity | GO:0005529 sugar binding | GO:0004715 non-membrane spanning protein tyrosine kinase activity | GO:0005524 ATP binding | GO:0004693 cyclin-dependent protein kinase activity	-	-	GO only
CL2134Contig1	112	-	-	-	-	-	-	-	-	-
CL2138Contig1	135	-	-	-	-	-	-	-	-	-
CL2142Contig1	830	gi|218185239|gb|EEC67666.1| hypothetical protein OsI_35089	165	2.13e-51	203.254	GO:0090305 nucleic acid phosphodiester bond hydrolysis | GO:0006281 DNA repair	GO:0005622 intracellular	GO:0004518 nuclease activity	-	pfam01541 GIY-YIG	GO & Domain
CL2146Contig1	111	gi|115474257|ref|NP_001060727.1| Os07g0693100	36	2.41e-10	67.2817	-	-	-	-	-
CL2150Contig1	1264	gi|357133846|ref|XP_003568533.1| PREDICTED: E3 ubiquitin-protein ligase KEG-like	362	1.28e-189	652.805	GO:0006468 protein phosphorylation | GO:0009395 phospholipid catabolic process	-	GO:0004623 phospholipase A2 activity | GO:0004672 protein kinase activity | GO:0005524 ATP binding | GO:0008270 zinc ion binding	-	-	GO only
CL2155Contig1	125	-	-	-	-	-	-	-	-	-
CL2158Contig1	114	-	-	-	-	-	-	-	-	-
CL2163Contig1	346	-	-	-	-	-	-	-	-	-
CL2167Contig1	147	gi|357499551|ref|XP_003620064.1| Transmembrane 9 superfamily protein member	48	2.1e-12	75.2541	-	-	-	-	-
CL2171Contig1	110	-	-	-	-	-	-	-	-	-
CL2175Contig1	330	gi|224131386|ref|XP_002328526.1| predicted protein	88	1.01e-37	158.078	GO:0032259 methylation	-	GO:0008168 methyltransferase activity	-	-	GO only
CL2179Contig1	317	-	-	-	-	-	-	-	-	-
CL2183Contig1	108	-	-	-	-	-	-	-	-	-
CL2187Contig1	113	gi|225426534|ref|XP_002278777.1| PREDICTED: uncharacterized protein LOC100247984 isoform 1	37	1.11e-16	85.8838	-	-	-	-	-
CL2191Contig1	122	-	-	-	-	-	-	-	-	-
CL2195Contig1	211	gi|296089241|emb|CBI39013.3| unnamed protein product	69	4.12e-22	107.143	GO:0005975 carbohydrate metabolic process	-	GO:0032450 maltose alpha-glucosidase activity | GO:0030246 carbohydrate binding	-	-	GO only
CL2199Contig1	116	gi|15239128|ref|NP_201376.1| 2-oxoglutarate dehydrogenase, E1 component	38	9.74e-21	97.8423	GO:0046686 response to cadmium ion | GO:0006099 tricarboxylic acid cycle | GO:0006554 lysine catabolic process | GO:0006568 tryptophan metabolic process	GO:0005739 mitochondrion | GO:0045252 oxoglutarate dehydrogenase complex	GO:0004591 oxoglutarate dehydrogenase (succinyl-transferring) activity | GO:0050897 cobalt ion binding | GO:0030976 thiamine pyrophosphate binding | GO:0008270 zinc ion binding	-	-	GO only
CL2203Contig1	380	gi|359472989|ref|XP_003631225.1| PREDICTED: potassium transporter 5-like	125	5.84e-51	198.382	GO:0071805 potassium ion transmembrane transport	GO:0016020 membrane	GO:0015079 potassium ion transmembrane transporter activity	-	-	GO only
CL2207Contig1	129	-	-	-	-	-	-	-	-	-
CL2211Contig1	111	-	-	-	-	-	-	-	-	-
CL2215Contig1	130	gi|224128746|ref|XP_002328956.1| predicted protein	40	2.42e-07	59.3094	-	-	-	-	-
CL2219Contig1	214	gi|297722717|ref|NP_001173722.1| Os03g0857750	24	2.32e-08	64.6243	-	-	-	-	-
CL2223Contig1	116	gi|356510074|ref|XP_003523765.1| PREDICTED: 26S protease regulatory subunit S10B homolog B-like isoform 1	38	6.5e-17	86.7697	-	-	-	-	-
CL2226Contig1	107	-	-	-	-	-	-	-	-	-
CL2230Contig1	523	gi|255551873|ref|XP_002516982.1| Polygalacturonase, putative	171	5.33e-85	305.123	GO:0007047 cellular cell wall organization | GO:0005982 starch metabolic process | GO:0005985 sucrose metabolic process	GO:0009505 plant-type cell wall | GO:0005773 vacuole | GO:0016023 cytoplasmic membrane-bounded vesicle | GO:0005576 extracellular region	GO:0004650 polygalacturonase activity | GO:0047911 galacturan 1,4-alpha-galacturonidase activity	-	pfam12708 Pectate_lyase_3	GO & Domain
CL2235Contig1	112	gi|326494092|dbj|BAJ85508.1| predicted protein	36	4.29e-16	84.1122	-	-	-	-	-
CL2239Contig1	286	gi|242046292|ref|XP_002461017.1| hypothetical protein SORBIDRAFT_02g039250	94	3.8e-40	163.836	GO:0055114 oxidation-reduction process	GO:0005777 peroxisome | GO:0009339 glycolate oxidase complex	GO:0052852 very-long-chain-(S)-2-hydroxy-acid oxidase activity | GO:0052854 medium-chain-(S)-2-hydroxy-acid oxidase activity | GO:0052853 long-chain-(S)-2-hydroxy-long-chain-acid oxidase activity | GO:0008891 glycolate oxidase activity | GO:0010181 FMN binding	-	-	GO only
CL2243Contig1	149	gi|346473984|gb|AEO36836.1| hypothetical protein	44	8.11e-13	76.5828	-	-	-	-	-
CL2247Contig1	189	-	-	-	-	-	-	-	-	pfam03478 DUF295	Domain only
CL2251Contig1	212	-	-	-	-	-	-	-	-	-
CL2255Contig1	194	gi|225440338|ref|XP_002270073.1| PREDICTED: H/ACA ribonucleoprotein complex subunit 4	64	5.46e-35	144.348	GO:0001522 pseudouridine synthesis | GO:0006396 RNA processing	GO:0005730 nucleolus | GO:0009506 plasmodesma | GO:0005829 cytosol	GO:0009982 pseudouridine synthase activity | GO:0003723 RNA binding	-	pfam01472 PUA	GO & Domain
CL2259Contig1	192	gi|6007781|gb|AAF01037.1| NADH ubiquinone oxidoreductase PSST subunit	37	1.81e-10	70.825	GO:0006120 mitochondrial electron transport, NADH to ubiquinone | GO:0006744 ubiquinone biosynthetic process | GO:0006814 sodium ion transport | GO:0015992 proton transport	-	GO:0046872 metal ion binding | GO:0051539 4 iron, 4 sulfur cluster binding | GO:0048038 quinone binding | GO:0008137 NADH dehydrogenase (ubiquinone) activity	-	-	GO only
CL2263Contig1	152	gi|115443791|ref|NP_001045675.1| Os02g0115900	50	3.04e-23	107.586	GO:0006950 response to stress | GO:0055114 oxidation-reduction process	GO:0005788 endoplasmic reticulum lumen | GO:0016023 cytoplasmic membrane-bounded vesicle	GO:0005524 ATP binding | GO:0032440 2-alkenal reductase [NAD(P)] activity	-	-	GO only
CL2266Contig1	173	-	-	-	-	-	-	-	-	-
CL2270Contig1	128	gi|358346920|ref|XP_003637512.1| Retinol dehydrogenase	42	3.17e-11	70.825	GO:0009860 pollen tube growth	-	GO:0005488 binding | GO:0016491 oxidoreductase activity	-	-	GO only
CL2274Contig1	127	gi|336462666|gb|AEI59774.1| cytochrome P450	36	6.07e-07	57.9807	-	-	-	-	-
CL2278Contig1	189	-	-	-	-	-	-	-	-	-
CL2282Contig1	158	gi|225440986|ref|XP_002283513.1| PREDICTED: ribosome production factor 2 homolog	52	8.82e-25	112.458	-	GO:0005730 nucleolus | GO:0005829 cytosol	-	-	-	GO only
CL2286Contig1	141	-	-	-	-	-	-	-	-	-
CL2290Contig1	177	-	-	-	-	-	-	-	-	-
CL2294Contig1	126	-	-	-	-	-	-	-	-	-
CL2298Contig1	126	gi|148905805|gb|ABR16066.1| unknown	42	2.32e-13	77.0257	-	-	-	-	-
CL2303Contig1	120	gi|224099725|ref|XP_002311593.1| predicted protein	40	2.11e-21	100.057	GO:0032259 methylation	-	GO:0008168 methyltransferase activity	-	-	GO only
CL2307Contig1	120	gi|357133346|ref|XP_003568286.1| PREDICTED: metal tolerance protein 5-like	39	1.27e-10	68.6105	-	-	-	-	-
CL2311Contig1	120	gi|115441881|ref|NP_001045220.1| Os01g0920400	40	9.36e-16	83.6693	GO:0006184 GTP catabolic process	-	GO:0005525 GTP binding | GO:0003924 GTPase activity	-	-	GO only
CL2315Contig1	195	-	-	-	-	-	-	-	-	-
CL2319Contig1	123	-	-	-	-	-	-	-	-	-
CL2323Contig1	129	gi|295687237|gb|ADG27844.1| RNA helicase-like protein	42	7.28e-16	84.5551	-	-	GO:0003676 nucleic acid binding | GO:0005524 ATP binding | GO:0008026 ATP-dependent helicase activity	-	-	GO only
CL2327Contig1	152	-	-	-	-	-	-	-	-	-
CL2331Contig1	122	-	-	-	-	-	-	-	-	-
CL2335Contig1	146	gi|297742323|emb|CBI34472.3| unnamed protein product	48	1.59e-23	108.029	-	-	-	-	-
CL2339Contig1	124	-	-	-	-	-	-	-	-	-
CL2343Contig1	136	gi|357153568|ref|XP_003576494.1| PREDICTED: malonyl-CoA decarboxylase, mitochondrial-like	44	2.37e-10	68.6105	-	-	-	-	-
CL2347Contig1	450	-	-	-	-	-	-	-	-	-
CL2351Contig1	134	-	-	-	-	-	-	-	-	-
CL2355Contig1	239	-	-	-	-	-	-	-	-	-
CL2359Contig1	237	-	-	-	-	-	-	-	-	-
CL2363Contig1	198	gi|18419658|gb|AAL69393.1|AF462230_1 transporter-like protein	63	2.48e-27	122.202	GO:0055085 transmembrane transport | GO:0008643 carbohydrate transport	GO:0016021 integral to membrane	GO:0022891 substrate-specific transmembrane transporter activity	-	-	GO only
CL2367Contig1	421	gi|359495432|ref|XP_002280519.2| PREDICTED: ETO1-like protein 1-like	131	2.84e-71	259.504	GO:0010364 regulation of ethylene biosynthetic process	-	GO:0005515 protein binding	-	-	GO only
CL2371Contig1	244	gi|356537714|ref|XP_003537370.1| PREDICTED: root phototropism protein 2-like	73	1.09e-26	122.202	GO:0007165 signal transduction | GO:0009416 response to light stimulus	-	GO:0004871 signal transducer activity	-	-	GO only
CL2375Contig1	108	gi|357467499|ref|XP_003604034.1| Endo-1,4-beta-xylanase A	34	2.09e-10	67.2817	-	GO:0005739 mitochondrion	-	-	-	GO only
CL2378Contig1	167	-	-	-	-	-	-	-	-	-
CL2382Contig1	200	-	-	-	-	-	-	-	-	-
CL2386Contig1	128	gi|357499551|ref|XP_003620064.1| Transmembrane 9 superfamily protein member	42	6.3e-11	69.9392	-	GO:0016021 integral to membrane	-	-	-	GO only
CL2390Contig1	128	gi|346470689|gb|AEO35189.1| hypothetical protein	42	6.43e-19	93.4133	GO:0006457 protein folding | GO:0009409 response to cold | GO:0009408 response to heat | GO:0046686 response to cadmium ion	GO:0005829 cytosol | GO:0005739 mitochondrion | GO:0009941 chloroplast envelope | GO:0009535 chloroplast thylakoid membrane | GO:0009570 chloroplast stroma | GO:0048046 apoplast	GO:0005507 copper ion binding | GO:0005516 calmodulin binding | GO:0051087 chaperone binding | GO:0005524 ATP binding	-	-	GO only
CL2394Contig1	143	-	-	-	-	-	-	-	-	-
CL2398Contig1	150	-	-	-	-	-	-	-	-	-
CL2402Contig1	140	gi|242089875|ref|XP_002440770.1| hypothetical protein SORBIDRAFT_09g006270	46	4.04e-24	109.358	GO:0006468 protein phosphorylation | GO:0009069 serine family amino acid metabolic process	-	GO:0005524 ATP binding | GO:0004674 protein serine/threonine kinase activity	-	-	GO only
CL2406Contig1	191	gi|224125084|ref|XP_002319496.1| predicted protein	62	7.86e-23	108.472	GO:0006446 regulation of translational initiation	GO:0005840 ribosome	GO:0003743 translation initiation factor activity	-	-	GO only
CL2410Contig1	131	-	-	-	-	-	-	-	-	-
CL2Contig1	223	gi|224114830|ref|XP_002316868.1| predicted protein	73	2.05e-36	150.105	-	GO:0009570 chloroplast stroma	-	-	pfam01965 DJ-1_PfpI	GO & Domain
CL8Contig1	175	-	-	-	-	-	-	-	-	-
CL12Contig1	113	gi|225442589|ref|XP_002284408.1| PREDICTED: ras-related protein Rab7	37	6.65e-18	89.4271	GO:0007264 small GTPase mediated signal transduction | GO:0015031 protein transport	GO:0005886 plasma membrane	GO:0005525 GTP binding | GO:0016787 hydrolase activity	-	-	GO only
CL15Contig1	869	gi|242071909|ref|XP_002451231.1| hypothetical protein SORBIDRAFT_05g026170	278	3.99e-101	358.715	-	-	GO:0008568 microtubule-severing ATPase activity | GO:0005524 ATP binding	-	-	GO only
CL20Contig1	261	-	-	-	-	-	-	-	-	-
CL28Contig1	115	-	-	-	-	-	-	-	-	-
CL35Contig1	235	-	-	-	-	-	-	-	-	-
CL39Contig1	111	-	-	-	-	-	-	-	-	-
CL43Contig1	282	gi|302820583|ref|XP_002991958.1| hypothetical protein SELMODRAFT_2723	89	3.31e-14	84.1122	-	-	-	-	-
CL48Contig1	150	-	-	-	-	-	-	-	-	-
CL52Contig1	476	gi|356507466|ref|XP_003522487.1| PREDICTED: GDP-mannose transporter GONST1-like	110	8.36e-55	211.67	GO:0015784 GDP-mannose transport	GO:0000139 Golgi membrane | GO:0005789 endoplasmic reticulum membrane | GO:0030659 cytoplasmic vesicle membrane | GO:0016021 integral to membrane | GO:0009536 plastid	GO:0005458 GDP-mannose transmembrane transporter activity	-	pfam03151 TPT | pfam04306 DUF456	GO & Domain
CL56Contig1	160	-	-	-	-	-	-	-	-	-
CL64Contig1	187	-	-	-	-	-	-	-	-	-
CL70Contig1	261	gi|108862987|gb|ABA99426.2| dihydrofolate synthetase/folylpolyglutamate synthetase, putative, expressed	83	8.79e-25	116.887	GO:0046901 tetrahydrofolylpolyglutamate biosynthetic process | GO:0006536 glutamate metabolic process | GO:0046656 folic acid biosynthetic process	-	GO:0004326 tetrahydrofolylpolyglutamate synthase activity | GO:0005524 ATP binding	-	-	GO only
CL75Contig1	261	gi|326525517|dbj|BAJ88805.1| predicted protein	86	1.24e-23	113.344	GO:0032259 methylation | GO:0008033 tRNA processing	GO:0009536 plastid	GO:0008168 methyltransferase activity	-	-	GO only
CL78Contig1	279	gi|255575328|ref|XP_002528567.1| GTP-binding protein, putative	93	2.7e-51	195.282	GO:0042254 ribosome biogenesis	GO:0005730 nucleolus	GO:0005525 GTP binding | GO:0003924 GTPase activity	-	pfam01926 MMR_HSR1	GO & Domain
CL82Contig1	191	gi|115479525|ref|NP_001063356.1| Os09g0455200	63	6.72e-35	143.905	GO:0010200 response to chitin | GO:0045892 negative regulation of transcription, DNA-dependent | GO:0006950 response to stress	GO:0005667 transcription factor complex	GO:0043565 sequence-specific DNA binding | GO:0003700 sequence-specific DNA binding transcription factor activity	-	pfam00447 HSF_DNA-bind	GO & Domain
CL86Contig1	542	gi|225439137|ref|XP_002267006.1| PREDICTED: uncharacterized protein LOC100250127	82	2.76e-13	82.7835	-	-	-	-	-
CL91Contig1	136	gi|18401724|ref|NP_565672.1| dsRNA-binding protein 2	31	7.06e-09	64.1814	-	-	-	-	-
CL95Contig1	106	-	-	-	-	-	-	-	-	-
CL99Contig1	262	gi|15788514|gb|AAL07815.1|AF414176_1 NBS-LRR-like protein	86	4.54e-19	99.1711	-	-	-	-	-
CL103Contig1	173	gi|346466735|gb|AEO33212.1| hypothetical protein	57	4.44e-30	128.846	GO:0006096 glycolysis | GO:0006000 fructose metabolic process | GO:0006013 mannose metabolic process | GO:0006020 inositol metabolic process | GO:0006094 gluconeogenesis | GO:0006098 pentose-phosphate shunt | GO:0015976 carbon utilization	GO:0005737 cytoplasm	GO:0005529 sugar binding | GO:0004332 fructose-bisphosphate aldolase activity	-	-	GO only
CL107Contig1	111	-	-	-	-	-	-	-	-	-
CL111Contig1	251	gi|357133274|ref|XP_003568251.1| PREDICTED: uncharacterized protein LOC100824987	70	3.84e-34	144.791	-	GO:0016020 membrane	-	-	pfam11204 DUF2985	GO & Domain
CL115Contig1	107	-	-	-	-	-	-	-	-	-
CL119Contig1	107	gi|30680639|ref|NP_849987.1| Oligosaccharyltransferase complex/magnesium transporter family protein	35	3.14e-14	78.3544	-	GO:0005886 plasma membrane	-	-	-	GO only
CL123Contig1	106	gi|242052849|ref|XP_002455570.1| hypothetical protein SORBIDRAFT_03g013270	34	1.24e-05	53.1087	-	-	-	-	-
CL127Contig1	206	-	-	-	-	-	-	-	-	-
CL131Contig1	410	gi|242076860|ref|XP_002448366.1| hypothetical protein SORBIDRAFT_06g025980	121	1.36e-45	183.323	GO:0043086 negative regulation of catalytic activity | GO:0006508 proteolysis	GO:0048046 apoplast | GO:0005618 cell wall	GO:0042802 identical protein binding | GO:0004252 serine-type endopeptidase activity	-	-	GO only
CL135Contig1	108	-	-	-	-	-	-	-	-	-
CL139Contig1	110	gi|344300419|gb|EGW30740.1| hypothetical protein SPAPADRAFT_62598	34	4.17e-08	60.6381	-	-	-	-	pfam01826 TIL	Domain only
CL143Contig1	143	-	-	-	-	-	-	-	-	-
CL150Contig1	805	gi|357116632|ref|XP_003560084.1| PREDICTED: brefeldin A-inhibited guanine nucleotide-exchange protein 1-like	197	1.57e-93	333.469	GO:0009792 embryo development ending in birth or egg hatching | GO:0002119 nematode larval development | GO:0032012 regulation of ARF protein signal transduction | GO:0040010 positive regulation of growth rate | GO:0040011 locomotion | GO:0006898 receptor-mediated endocytosis | GO:0006915 apoptotic process | GO:0043087 regulation of GTPase activity	GO:0005737 cytoplasm	GO:0005488 binding | GO:0005086 ARF guanyl-nucleotide exchange factor activity	-	-	GO only
CL159Contig1	322	gi|224086050|ref|XP_002307795.1| predicted protein	86	2.73e-35	150.548	GO:0006468 protein phosphorylation | GO:0007178 transmembrane receptor protein serine/threonine kinase signaling pathway | GO:0009069 serine family amino acid metabolic process	GO:0016023 cytoplasmic membrane-bounded vesicle	GO:0004872 receptor activity | GO:0005524 ATP binding | GO:0004709 MAP kinase kinase kinase activity	-	-	GO only
CL163Contig1	156	-	-	-	-	-	-	-	-	-
CL167Contig1	144	-	-	-	-	-	-	-	-	-
CL171Contig1	344	-	-	-	-	-	-	-	-	-
CL175Contig1	286	-	-	-	-	-	-	-	-	-
CL179Contig1	119	-	-	-	-	-	-	-	-	-
CL183Contig1	742	gi|226494139|ref|NP_001142292.1| uncharacterized protein LOC100274461	239	1.58e-47	191.296	-	GO:0009536 plastid	-	-	-	GO only
CL187Contig1	508	gi|255552281|ref|XP_002517185.1| conserved hypothetical protein	46	3.17e-06	59.7523	-	-	-	-	-
CL192Contig1	112	-	-	-	-	-	-	-	-	-
CL196Contig1	122	-	-	-	-	-	-	-	-	-
CL200Contig1	405	-	-	-	-	-	-	-	-	-
CL204Contig1	133	gi|296085867|emb|CBI31191.3| unnamed protein product	25	7.27e-07	57.9807	-	-	-	-	-
CL208Contig1	151	-	-	-	-	-	-	-	-	-
CL212Contig1	118	-	-	-	-	-	-	-	-	-
CL215Contig1	671	gi|116519110|gb|ABJ99589.1| phloem protein 2	75	1.85e-19	103.157	-	-	-	-	-
CL219Contig1	463	gi|225461347|ref|XP_002281902.1| PREDICTED: PAP-specific phosphatase HAL2-like	152	2.45e-74	269.69	GO:0046854 phosphatidylinositol phosphorylation | GO:0006790 sulfur compound metabolic process	GO:0009536 plastid	GO:0016773 phosphotransferase activity, alcohol group as acceptor | GO:0008441 3'(2'),5'-bisphosphate nucleotidase activity | GO:0004441 inositol-1,4-bisphosphate 1-phosphatase activity	-	-	GO only
CL223Contig1	127	-	-	-	-	-	-	-	-	-
CL227Contig1	119	gi|296084065|emb|CBI24453.3| unnamed protein product	38	4.65e-07	57.9807	-	-	-	-	-
CL231Contig1	118	-	-	-	-	-	-	-	-	-
CL235Contig1	99	-	-	-	-	-	-	-	-	-
CL239Contig1	511	gi|225441391|ref|XP_002278205.1| PREDICTED: TBCC domain-containing protein 1-like	170	4.74e-68	250.645	-	GO:0005829 cytosol	GO:0005488 binding	-	-	GO only
CL243Contig1	100	gi|147844086|emb|CAN80000.1| hypothetical protein VITISV_043971	32	8.6e-07	56.2091	-	-	-	-	-
CL247Contig1	122	-	-	-	-	-	-	-	-	-
CL251Contig1	377	gi|225452729|ref|XP_002277259.1| PREDICTED: protein IQ-DOMAIN 31-like	39	2.82e-09	69.0534	-	-	-	-	-
CL255Contig1	104	gi|224075960|ref|XP_002304848.1| predicted protein	34	2.57e-07	57.9807	-	-	-	-	-
CL259Contig1	176	gi|225424633|ref|XP_002282325.1| PREDICTED: uncharacterized protein LOC100245809	55	3.55e-11	72.5966	GO:0005975 carbohydrate metabolic process	-	GO:0052692 raffinose alpha-galactosidase activity | GO:0043169 cation binding	-	-	GO only
CL263Contig1	104	gi|357453491|ref|XP_003597023.1| Peroxidase	34	5.75e-06	53.9945	-	-	-	-	-
CL267Contig1	637	gi|125553002|gb|EAY98711.1| hypothetical protein OsI_20643	87	9.67e-31	139.033	GO:0006388 tRNA splicing, via endonucleolytic cleavage and ligation	GO:0005737 cytoplasm	GO:0004112 cyclic-nucleotide phosphodiesterase activity	-	-	GO only
CL271Contig1	128	-	-	-	-	-	-	-	-	-
CL275Contig1	193	-	-	-	-	-	-	-	-	-
CL279Contig1	219	-	-	-	-	-	-	-	-	-
CL283Contig1	220	-	-	-	-	-	-	-	-	-
CL287Contig1	137	gi|53792892|dbj|BAD54069.1| putative PP35	28	5.2e-09	64.6243	-	-	-	-	-
CL291Contig1	436	-	-	-	-	-	-	-	-	-
CL295Contig1	115	-	-	-	-	-	-	-	-	-
CL299Contig1	124	gi|9759196|dbj|BAB09733.1| GTPase activator protein of Rab-like small GTPases-like protein	38	1.52e-06	56.652	-	-	-	-	-
CL303Contig1	125	-	-	-	-	-	-	-	-	-
CL307Contig1	243	gi|255544189|ref|XP_002513157.1| pyruvate kinase, putative	52	1.74e-18	96.9565	GO:0046686 response to cadmium ion | GO:0016310 phosphorylation | GO:0006096 glycolysis | GO:0006094 gluconeogenesis | GO:0006144 purine base metabolic process | GO:0015976 carbon utilization	GO:0005886 plasma membrane | GO:0005829 cytosol	GO:0004743 pyruvate kinase activity | GO:0030955 potassium ion binding | GO:0000287 magnesium ion binding	-	-	GO only
CL311Contig1	105	gi|50872461|gb|AAT85061.1| nitrate transporter, putative	35	7.3e-10	65.5101	GO:0006857 oligopeptide transport	GO:0016020 membrane	GO:0005215 transporter activity	-	-	GO only
CL315Contig1	105	gi|357126834|ref|XP_003565092.1| PREDICTED: beta-galactosidase-like	34	1.98e-14	78.7973	GO:0006012 galactose metabolic process | GO:0006027 glycosaminoglycan catabolic process | GO:0006687 glycosphingolipid metabolic process | GO:0046486 glycerolipid metabolic process	GO:0009341 beta-galactosidase complex	GO:0030246 carbohydrate binding | GO:0004565 beta-galactosidase activity | GO:0043169 cation binding	-	-	GO only
CL319Contig1	110	-	-	-	-	-	-	-	-	-
CL323Contig1	115	gi|296082888|emb|CBI22189.3| unnamed protein product	38	3.39e-14	78.7973	-	-	-	-	-
CL327Contig1	105	-	-	-	-	-	-	-	-	-
CL331Contig1	147	-	-	-	-	-	-	-	-	-
CL335Contig1	180	-	-	-	-	-	-	-	-	-
CL339Contig1	118	-	-	-	-	-	-	-	-	pfam02068 Metallothio_PEC	Domain only
CL343Contig1	703	gi|255538872|ref|XP_002510501.1| hypothetical protein RCOM_1596950	186	1.57e-45	185.095	GO:0009737 response to abscisic acid stimulus	GO:0009941 chloroplast envelope | GO:0005886 plasma membrane | GO:0005634 nucleus | GO:0005829 cytosol | GO:0005739 mitochondrion	GO:0005516 calmodulin binding	-	pfam00612 IQ	GO & Domain
CL348Contig1	357	gi|255548069|ref|XP_002515091.1| 1-aminocyclopropane-1-carboxylate oxidase, putative	109	9.44e-32	140.361	GO:0055114 oxidation-reduction process | GO:0009813 flavonoid biosynthetic process	-	GO:0045486 naringenin 3-dioxygenase activity | GO:0005506 iron ion binding	-	pfam14226 DIOX_N	GO & Domain
CL352Contig1	367	gi|357123326|ref|XP_003563362.1| PREDICTED: uncharacterized protein LOC100823742	96	6.6e-59	220.528	GO:0016567 protein ubiquitination | GO:0051246 regulation of protein metabolic process | GO:0043687 post-translational protein modification	-	GO:0005524 ATP binding | GO:0004842 ubiquitin-protein ligase activity	-	pfam00179 UQ_con	GO & Domain
CL356Contig1	121	-	-	-	-	-	-	-	-	-
CL360Contig1	140	gi|224114980|ref|XP_002316909.1| predicted protein	46	1.51e-16	87.2126	GO:0007165 signal transduction | GO:0006470 protein dephosphorylation	-	GO:0004721 phosphoprotein phosphatase activity	-	-	GO only
CL363Contig1	144	gi|1351202|sp|P28551.2|TBB3_SOYBN RecName: Full=Tubulin beta chain; AltName: Full=Beta-tubulin	47	1.06e-25	114.23	GO:0051258 protein polymerization | GO:0006184 GTP catabolic process | GO:0007018 microtubule-based movement	GO:0005874 microtubule | GO:0005737 cytoplasm	GO:0003924 GTPase activity | GO:0005198 structural molecule activity | GO:0005525 GTP binding	-	-	GO only
CL370Contig1	429	gi|326512068|dbj|BAJ96015.1| predicted protein	114	6.04e-19	100.5	-	-	-	-	pfam03168 LEA_2	Domain only
CL375Contig1	176	-	-	-	-	-	-	-	-	-
CL382Contig1	423	-	-	-	-	-	-	-	-	-
CL386Contig1	189	-	-	-	-	-	-	-	-	-
CL390Contig1	518	gi|326506024|dbj|BAJ91251.1| predicted protein	107	4.69e-16	91.6416	-	-	-	-	-
CL394Contig1	145	-	-	-	-	-	-	-	-	-
CL398Contig1	681	gi|357138444|ref|XP_003570802.1| PREDICTED: ATP-dependent helicase BRM-like	222	2.32e-34	150.548	GO:0006355 regulation of transcription, DNA-dependent	GO:0005634 nucleus	GO:0004386 helicase activity | GO:0003677 DNA binding | GO:0005524 ATP binding | GO:0016740 transferase activity	-	-	GO only
CL402Contig1	349	gi|115434904|ref|NP_001042210.1| Os01g0180800	108	9.2e-43	173.58	GO:0006457 protein folding | GO:0046686 response to cadmium ion | GO:0009408 response to heat | GO:0055114 oxidation-reduction process	GO:0005886 plasma membrane | GO:0005634 nucleus | GO:0005829 cytosol	GO:0005524 ATP binding | GO:0032440 2-alkenal reductase [NAD(P)] activity	-	-	GO only
CL406Contig1	249	gi|357505549|ref|XP_003623063.1| Alpha-1,2-glucosyltransferase ALG10-A	36	1.02e-10	72.5966	-	GO:0016020 membrane	-	-	-	GO only
CL410Contig1	360	gi|225452522|ref|XP_002275112.1| PREDICTED: DNA repair protein UVH3-like	104	4.2e-48	189.524	GO:0090305 nucleic acid phosphodiester bond hydrolysis | GO:0010224 response to UV-B | GO:0006289 nucleotide-excision repair | GO:0010213 non-photoreactive DNA repair | GO:0009408 response to heat	GO:0005634 nucleus	GO:0004519 endonuclease activity | GO:0005515 protein binding | GO:0003697 single-stranded DNA binding	-	-	GO only
CL414Contig1	178	gi|356548210|ref|XP_003542496.1| PREDICTED: 60S ribosomal protein L4-1-like	37	1.01e-09	68.1676	GO:0006412 translation | GO:0042254 ribosome biogenesis	GO:0005730 nucleolus | GO:0005773 vacuole | GO:0009506 plasmodesma | GO:0005886 plasma membrane | GO:0005618 cell wall | GO:0022625 cytosolic large ribosomal subunit | GO:0009507 chloroplast	GO:0003735 structural constituent of ribosome	-	-	GO only
CL418Contig1	273	-	-	-	-	-	-	-	-	-
CL422Contig1	144	-	-	-	-	-	-	-	-	-
CL426Contig1	816	gi|302141769|emb|CBI18972.3| unnamed protein product	271	6.52e-132	461.026	GO:0017038 protein import | GO:0006605 protein targeting | GO:0065002 intracellular protein transmembrane transport | GO:0009790 embryo development	GO:0009941 chloroplast envelope | GO:0005886 plasma membrane	GO:0016772 transferase activity, transferring phosphorus-containing groups | GO:0008270 zinc ion binding | GO:0015450 P-P-bond-hydrolysis-driven protein transmembrane transporter activity | GO:0005524 ATP binding | GO:0016887 ATPase activity	-	pfam07516 SecA_SW	GO & Domain
CL434Contig1	312	gi|357520045|ref|XP_003630311.1| GPI transamidase component gaa1	67	1.29e-22	111.13	-	-	-	-	-
CL438Contig1	773	gi|225454601|ref|XP_002265002.1| PREDICTED: tuftelin-interacting protein 11-like	251	1.18e-111	393.704	GO:0006355 regulation of transcription, DNA-dependent	GO:0005634 nucleus	GO:0003677 DNA binding	-	-	GO only
CL442Contig1	244	-	-	-	-	-	-	-	-	-
CL446Contig1	167	-	-	-	-	-	-	-	-	-
CL451Contig1	220	-	-	-	-	-	-	-	-	-
CL454Contig1	530	gi|224085233|ref|XP_002307521.1| predicted protein	176	2.13e-87	313.095	GO:0046854 phosphatidylinositol phosphorylation | GO:0046855 inositol phosphate dephosphorylation | GO:0032957 inositol trisphosphate metabolic process | GO:0055114 oxidation-reduction process	GO:0009536 plastid	GO:0004445 inositol-polyphosphate 5-phosphatase activity | GO:0032440 2-alkenal reductase [NAD(P)] activity	-	-	GO only
CL457Contig1	326	gi|356541286|ref|XP_003539109.1| PREDICTED: uncharacterized protein LOC100816099	75	1.07e-16	92.5275	-	-	-	-	-
CL466Contig1	169	gi|18202915|sp|Q9FS10.1|PSK_ASPOF RecName: Full=Phytosulfokines; Contains: RecName: Full=Phytosulfokine-alpha; Short=PSK-alpha; Short=Phytosulfokine-a; Contains: RecName: Full=Phytosulfokine-beta; Short=PSK-beta; Short=Phytosulfokine-b; Flags: Precursor	31	1.14e-10	70.825	GO:0009887 organ morphogenesis | GO:0030154 cell differentiation | GO:0008283 cell proliferation | GO:0007165 signal transduction | GO:0040007 growth	GO:0031012 extracellular matrix	GO:0008083 growth factor activity	-	-	GO only
CL470Contig1	253	gi|15241939|ref|NP_201080.1| Hypersensitive-induced response protein 1	67	2.06e-34	145.676	GO:0006468 protein phosphorylation | GO:0009069 serine family amino acid metabolic process	GO:0009506 plasmodesma | GO:0005886 plasma membrane | GO:0005774 vacuolar membrane | GO:0005829 cytosol	GO:0005524 ATP binding | GO:0004674 protein serine/threonine kinase activity | GO:0043424 protein histidine kinase binding	-	-	GO only
CL474Contig1	147	-	-	-	-	-	-	-	-	-
CL478Contig1	716	gi|242062574|ref|XP_002452576.1| hypothetical protein SORBIDRAFT_04g028420	204	4.03e-111	391.933	GO:0006508 proteolysis	GO:0005730 nucleolus | GO:0005739 mitochondrion	GO:0008233 peptidase activity | GO:0005525 GTP binding | GO:0005524 ATP binding | GO:0008568 microtubule-severing ATPase activity	-	pfam00004 AAA | pfam07728 AAA_5	GO & Domain
CL482Contig1	204	-	-	-	-	-	-	-	-	-
CL486Contig1	1014	-	-	-	-	-	-	-	-	-
CL494Contig1	399	-	-	-	-	-	-	-	-	-
CL498Contig1	296	gi|346466837|gb|AEO33263.1| hypothetical protein	30	2e-06	59.3094	-	-	-	-	-
CL506Contig1	510	gi|224134637|ref|XP_002327453.1| predicted protein	165	4.51e-72	262.161	GO:0051301 cell division	GO:0016021 integral to membrane | GO:0009536 plastid	-	-	-	GO only
CL509Contig1	244	gi|357148018|ref|XP_003574591.1| PREDICTED: uncharacterized protein LOC100824002	80	1.26e-29	131.06	-	-	-	-	-
CL513Contig1	292	gi|306035014|gb|ADM83595.1| adenylate cyclase	61	1.07e-27	126.631	GO:0006171 cAMP biosynthetic process | GO:0006144 purine base metabolic process	-	GO:0004016 adenylate cyclase activity	-	-	GO only
CL517Contig1	171	-	-	-	-	-	-	-	-	-
CL521Contig1	566	gi|359475174|ref|XP_003631609.1| PREDICTED: probable receptor-like serine/threonine-protein kinase At4g34500-like	188	2.96e-109	385.732	GO:0006468 protein phosphorylation | GO:0007178 transmembrane receptor protein serine/threonine kinase signaling pathway | GO:0009069 serine family amino acid metabolic process	-	GO:0004872 receptor activity | GO:0005524 ATP binding | GO:0004709 MAP kinase kinase kinase activity	2.7.11.1	-	GO & Enzyme
CL525Contig1	303	-	-	-	-	-	-	-	-	-
CL529Contig1	209	gi|224140401|ref|XP_002323571.1| predicted protein	68	5.76e-26	118.659	GO:0006468 protein phosphorylation | GO:0009069 serine family amino acid metabolic process	-	GO:0004715 non-membrane spanning protein tyrosine kinase activity | GO:0005524 ATP binding | GO:0004674 protein serine/threonine kinase activity	-	-	GO only
CL533Contig1	524	gi|224056873|ref|XP_002299066.1| predicted protein	117	5.98e-56	215.656	-	-	GO:0003723 RNA binding	-	-	GO only
CL537Contig1	2116	gi|302142164|emb|CBI19367.3| unnamed protein product	589	8.91e-289	982.328	GO:0008380 RNA splicing	GO:0005829 cytosol	GO:0070063 RNA polymerase binding	-	pfam01846 FF	GO & Domain
CL550Contig1	164	-	-	-	-	-	-	-	-	-
CL556Contig1	331	gi|195394892|ref|XP_002056073.1| GJ10737	70	0.00337	49.1225	-	-	-	-	-
CL560Contig1	583	gi|356495033|ref|XP_003516385.1| PREDICTED: ninja-family protein AFP2-like	165	7.64e-47	188.638	GO:0009737 response to abscisic acid stimulus | GO:0006950 response to stress	GO:0005634 nucleus	GO:0005515 protein binding	-	-	GO only
CL564Contig1	261	-	-	-	-	-	-	-	-	-
CL568Contig1	200	gi|294463690|gb|ADE77371.1| unknown	66	1.16e-31	135.047	GO:0046907 intracellular transport	GO:0005622 intracellular	-	-	pfam00638 Ran_BP1	GO & Domain
CL580Contig1	418	gi|296084158|emb|CBI24546.3| unnamed protein product	117	4.34e-51	199.711	GO:0006281 DNA repair	GO:0005739 mitochondrion	GO:0016787 hydrolase activity | GO:0003913 DNA photolyase activity	-	-	GO only
CL584Contig1	485	gi|293334031|ref|NP_001169407.1| uncharacterized protein LOC100383276	85	2.26e-32	143.462	GO:0048281 inflorescence morphogenesis | GO:0070588 calcium ion transmembrane transport | GO:0006754 ATP biosynthetic process | GO:0048367 shoot development	GO:0016021 integral to membrane | GO:0009506 plasmodesma | GO:0005886 plasma membrane | GO:0016529 sarcoplasmic reticulum	GO:0005388 calcium-transporting ATPase activity | GO:0005516 calmodulin binding | GO:0046872 metal ion binding | GO:0005524 ATP binding	-	-	GO only
CL588Contig1	143	gi|255582507|ref|XP_002532039.1| Polysialic acid capsule expression protein kpsF, putative	47	1.28e-21	102.271	GO:0005975 carbohydrate metabolic process	-	GO:0019146 arabinose-5-phosphate isomerase activity | GO:0005529 sugar binding	-	pfam00571 CBS	GO & Domain
CL596Contig1	463	gi|225443918|ref|XP_002271548.1| PREDICTED: transcription factor TCP2-like	138	1.12e-25	122.202	-	-	-	-	-
CL605Contig1	290	-	-	-	-	-	-	-	-	-
CL617Contig1	300	-	-	-	-	-	-	-	-	-
CL620Contig1	603	gi|351727260|ref|NP_001235619.1| uncharacterized protein LOC100305710	129	1.04e-48	194.396	-	GO:0009570 chloroplast stroma	-	-	pfam04539 Sigma70_r3	GO & Domain
CL624Contig1	436	gi|356522214|ref|XP_003529742.1| PREDICTED: uncharacterized protein LOC100793448	145	2.1e-75	273.234	-	GO:0016020 membrane	GO:0008375 acetylglucosaminyltransferase activity	-	pfam02485 Branch	GO & Domain
CL628Contig1	659	-	-	-	-	-	-	-	-	-
CL637Contig1	316	-	-	-	-	-	-	-	-	-
CL661Contig1	333	gi|356501302|ref|XP_003519464.1| PREDICTED: ubiquitin carboxyl-terminal hydrolase 12-like	68	1.65e-23	114.23	-	-	-	-	-
CL705Contig1	915	gi|242063364|ref|XP_002452971.1| hypothetical protein SORBIDRAFT_04g035740	198	6.95e-34	149.663	-	-	-	-	-
CL710Contig1	531	gi|356515490|ref|XP_003526433.1| PREDICTED: protein TIFY 8-like	72	2.06e-17	96.0707	-	-	GO:0005515 protein binding	-	pfam06200 tify	GO & Domain
CL714Contig1	188	gi|3600052|gb|AAC35539.1| contains similarity to glycosyl hydrolases family 9 (Pfam: glycosyl_hydro5.hmm, score: 88.03)	52	1.28e-23	110.687	GO:0005975 carbohydrate metabolic process	-	GO:0030246 carbohydrate binding | GO:0004553 hydrolase activity, hydrolyzing O-glycosyl compounds	-	-	GO only
CL718Contig1	127	-	-	-	-	-	-	-	-	-
CL722Contig1	371	-	-	-	-	-	-	-	-	-
CL726Contig1	118	-	-	-	-	-	-	-	-	-
CL730Contig1	166	-	-	-	-	-	-	-	-	-
CL734Contig1	136	gi|350534896|ref|NP_001234165.1| expansin precursor	44	1.88e-23	107.143	GO:0009664 plant-type cell wall organization	GO:0005576 extracellular region | GO:0016020 membrane	-	-	-	GO only
CL738Contig1	149	-	-	-	-	-	-	-	-	-
CL742Contig1	271	gi|15224752|ref|NP_179517.1| uncharacterized protein	83	8.97e-11	73.0395	-	-	-	-	-
CL746Contig1	234	gi|332629593|dbj|BAK22528.1| tau glutathione S-transferase	77	2.26e-36	150.548	GO:0005975 carbohydrate metabolic process | GO:0006090 pyruvate metabolic process	-	GO:0004462 lactoylglutathione lyase activity | GO:0016740 transferase activity	-	pfam02798 GST_N | pfam13417 GST_N_3 | pfam13409 GST_N_2	GO & Domain
CL758Contig1	198	-	-	-	-	-	-	-	-	-
CL762Contig1	275	-	-	-	-	-	-	-	-	-
CL768Contig1	664	gi|296089603|emb|CBI39422.3| unnamed protein product	221	6.49e-128	447.739	GO:0006268 DNA unwinding involved in replication | GO:0006265 DNA topological change	GO:0005694 chromosome | GO:0009536 plastid	GO:0003917 DNA topoisomerase type I activity	-	-	GO only
CL914Contig1	122	-	-	-	-	-	-	-	-	-
CL926Contig1	479	gi|195611290|gb|ACG27475.1| senescence-inducible chloroplast stay-green protein 1	158	3.88e-75	272.348	GO:0015996 chlorophyll catabolic process | GO:0010304 PSII associated light-harvesting complex II catabolic process	GO:0009536 plastid	-	-	pfam12638 Staygreen	GO & Domain
CL930Contig1	112	-	-	-	-	-	-	-	-	-
CL933Contig1	114	-	-	-	-	-	-	-	-	-
CL937Contig1	122	gi|357482603|ref|XP_003611588.1| Calcium-transporting ATPase 2, plasma membrane-type	40	1.62e-19	94.742	-	-	-	-	-
CL941Contig1	256	gi|225434528|ref|XP_002276394.1| PREDICTED: 6-phosphofructo-2-kinase/fructose-2,6-biphosphatase 3	84	2.07e-45	177.566	GO:0006002 fructose 6-phosphate metabolic process | GO:0006003 fructose 2,6-bisphosphate metabolic process | GO:0043609 regulation of carbon utilization | GO:0006013 mannose metabolic process	GO:0005886 plasma membrane | GO:0005829 cytosol	GO:0004331 fructose-2,6-bisphosphate 2-phosphatase activity	-	pfam00300 His_Phos_1	GO & Domain
CL945Contig1	224	-	-	-	-	-	-	-	-	-
CL954Contig1	124	-	-	-	-	-	-	-	-	-
CL957Contig1	268	gi|242068941|ref|XP_002449747.1| hypothetical protein SORBIDRAFT_05g022560	88	5.83e-35	147.891	GO:0000245 spliceosome assembly	-	GO:0005488 binding	-	-	GO only
CL961Contig1	142	-	-	-	-	-	-	-	-	-
CL965Contig1	172	gi|11036950|gb|AAG27431.1| QM-like protein	56	4.22e-30	128.846	GO:0006412 translation | GO:0042254 ribosome biogenesis	GO:0005840 ribosome	GO:0003735 structural constituent of ribosome	-	-	GO only
CL969Contig1	164	gi|293331403|ref|NP_001169536.1| uncharacterized protein LOC100383412	54	2.06e-25	114.673	GO:0006099 tricarboxylic acid cycle | GO:0006554 lysine catabolic process | GO:0006568 tryptophan metabolic process	GO:0045252 oxoglutarate dehydrogenase complex	GO:0004591 oxoglutarate dehydrogenase (succinyl-transferring) activity | GO:0030976 thiamine pyrophosphate binding	-	-	GO only
CL973Contig1	104	-	-	-	-	-	-	-	-	-
CL976Contig1	204	-	-	-	-	-	-	-	-	-
CL979Contig1	187	-	-	-	-	-	-	-	-	-
CL983Contig1	564	gi|356543264|ref|XP_003540082.1| PREDICTED: receptor-like protein kinase THESEUS 1-like	187	1.33e-78	283.863	GO:0046777 protein autophosphorylation | GO:0051510 regulation of unidimensional cell growth | GO:0009791 post-embryonic development | GO:0009742 brassinosteroid mediated signaling pathway	GO:0009506 plasmodesma | GO:0005886 plasma membrane	GO:0004672 protein kinase activity	-	pfam11721 Malectin	GO & Domain
CL988Contig1	102	-	-	-	-	-	-	-	-	-
CL993Contig1	101	gi|14548095|sp|Q9FYV1.1|INO1_SESIN RecName: Full=Inositol-3-phosphate synthase; Short=MIP synthase; AltName: Full=Myo-inositol-1-phosphate synthase; Short=IPS; Short=MI-1-P synthase	33	9.16e-14	76.5828	-	-	-	-	-
CL997Contig1	103	-	-	-	-	-	-	-	-	-
CL1001Contig1	156	gi|18398103|ref|NP_564381.1| proline-rich family protein	47	4.17e-11	71.7108	GO:0007602 phototransduction | GO:0018298 protein-chromophore linkage | GO:0007186 G-protein coupled receptor signaling pathway | GO:0007601 visual perception | GO:0055114 oxidation-reduction process	GO:0016021 integral to membrane	GO:0004930 G-protein coupled receptor activity | GO:0016491 oxidoreductase activity | GO:0009881 photoreceptor activity | GO:0008270 zinc ion binding	-	-	GO only
CL1008Contig1	99	-	-	-	-	-	-	-	-	-
CL1012Contig1	99	gi|357136024|ref|XP_003569606.1| PREDICTED: putative lipid phosphate phosphatase 3, chloroplastic-like	32	8.87e-09	61.9669	-	-	-	-	-
CL1018Contig1	138	-	-	-	-	-	-	-	-	-
CL1022Contig1	103	-	-	-	-	-	-	-	-	-
CL1026Contig1	113	-	-	-	-	-	-	-	-	-
CL1030Contig1	146	-	-	-	-	-	-	-	-	-
CL1033Contig1	152	-	-	-	-	-	-	-	-	-
CL1037Contig1	462	gi|295844312|gb|ADG43153.1| auxin response factor 19	72	3.89e-32	142.576	GO:0009734 auxin mediated signaling pathway | GO:0006355 regulation of transcription, DNA-dependent	GO:0005634 nucleus	GO:0003677 DNA binding | GO:0046983 protein dimerization activity	-	-	GO only
CL1045Contig1	1127	gi|359484243|ref|XP_002273499.2| PREDICTED: uncharacterized protein LOC100257766	350	9.85e-85	304.237	GO:0042545 cell wall modification | GO:0043086 negative regulation of catalytic activity | GO:0005982 starch metabolic process | GO:0005985 sucrose metabolic process	GO:0005618 cell wall	GO:0030599 pectinesterase activity | GO:0045330 aspartyl esterase activity | GO:0004857 enzyme inhibitor activity	3.1.1.11	pfam04043 PMEI	GO & Enzyme & Domain
CL1050Contig1	171	-	-	-	-	-	-	-	-	-
CL1054Contig1	235	-	-	-	-	-	-	-	-	-
CL1058Contig1	586	gi|371721836|gb|AEX55241.1| unknown	143	5.29e-77	278.549	GO:0042545 cell wall modification | GO:0007047 cellular cell wall organization | GO:0043086 negative regulation of catalytic activity | GO:0005982 starch metabolic process | GO:0005985 sucrose metabolic process	GO:0005618 cell wall | GO:0005576 extracellular region	GO:0030599 pectinesterase activity | GO:0045330 aspartyl esterase activity | GO:0004857 enzyme inhibitor activity	3.1.1.11	-	GO & Enzyme
CL1062Contig1	103	gi|224131948|ref|XP_002328147.1| predicted protein	33	7.22e-14	77.0257	GO:0009846 pollen germination | GO:0009832 plant-type cell wall biogenesis | GO:0030244 cellulose biosynthetic process	GO:0005794 Golgi apparatus	GO:0016759 cellulose synthase activity	-	-	GO only
CL1066Contig1	131	-	-	-	-	-	-	-	-	-
CL1069Contig1	126	-	-	-	-	-	-	-	-	-
CL1073Contig1	766	gi|225439916|ref|XP_002279879.1| PREDICTED: cell number regulator 8-like	172	1.34e-86	310.438	-	GO:0016021 integral to membrane	-	-	pfam04749 PLAC8	GO & Domain
CL1078Contig1	312	gi|125555220|gb|EAZ00826.1| hypothetical protein OsI_22856	95	4.46e-15	87.2126	-	-	-	-	-
CL1082Contig1	320	gi|50725557|dbj|BAD33026.1| unknown protein	103	9.54e-36	151.877	-	-	-	-	-
CL1085Contig1	111	-	-	-	-	-	-	-	-	-
CL1089Contig1	131	-	-	-	-	-	-	-	-	-
CL1093Contig1	135	gi|326500776|dbj|BAJ95054.1| predicted protein	43	2.99e-17	88.9842	-	-	-	-	-
CL1097Contig1	326	-	-	-	-	-	-	-	-	-
CL1101Contig1	780	gi|357166320|ref|XP_003580671.1| PREDICTED: putative chloride channel-like protein CLC-g-like	259	3.51e-128	448.625	GO:0055085 transmembrane transport | GO:0006821 chloride transport	GO:0016021 integral to membrane	GO:0005247 voltage-gated chloride channel activity	-	-	GO only
CL1105Contig1	113	-	-	-	-	-	-	-	-	-
CL1109Contig1	116	-	-	-	-	-	-	-	-	-
CL1117Contig1	163	-	-	-	-	-	-	-	-	-
CL1121Contig1	218	gi|357462015|ref|XP_003601289.1| Polygalacturonase-1 non-catalytic subunit beta	72	1.36e-39	158.964	GO:0009835 ripening | GO:0007047 cellular cell wall organization | GO:0005982 starch metabolic process | GO:0005985 sucrose metabolic process	GO:0005618 cell wall | GO:0048046 apoplast	GO:0004650 polygalacturonase activity	-	-	GO only
CL1125Contig1	146	gi|13624884|emb|CAC36986.1| thioredoxin h	30	0.000752	49.1225	-	-	-	-	-
CL1129Contig1	119	-	-	-	-	-	-	-	-	-
CL1133Contig1	176	gi|224093738|ref|XP_002309969.1| predicted protein	58	1.38e-17	92.0846	-	GO:0009941 chloroplast envelope	-	-	-	GO only
CL1137Contig1	156	gi|242035011|ref|XP_002464900.1| hypothetical protein SORBIDRAFT_01g028520	50	1.68e-21	102.714	GO:0006446 regulation of translational initiation	GO:0005852 eukaryotic translation initiation factor 3 complex | GO:0005634 nucleus | GO:0005829 cytosol | GO:0005840 ribosome	GO:0003677 DNA binding | GO:0005515 protein binding | GO:0003743 translation initiation factor activity | GO:0000166 nucleotide binding	-	-	GO only
CL1141Contig1	543	gi|255570799|ref|XP_002526352.1| conserved hypothetical protein	81	6.53e-23	113.787	-	-	-	-	-
CL1145Contig1	123	-	-	-	-	-	-	-	-	-
CL1149Contig1	139	-	-	-	-	-	-	-	-	-
CL1153Contig1	152	-	-	-	-	-	-	-	-	-
CL1157Contig1	189	-	-	-	-	-	-	-	-	-
CL1161Contig1	114	-	-	-	-	-	-	-	-	-
CL1164Contig1	173	-	-	-	-	-	-	-	-	-
CL1168Contig1	221	gi|326533036|dbj|BAJ93490.1| predicted protein	73	1.72e-45	175.794	GO:0009965 leaf morphogenesis | GO:0016310 phosphorylation | GO:0009817 defense response to fungus, incompatible interaction | GO:0006094 gluconeogenesis | GO:0046686 response to cadmium ion | GO:0016036 cellular response to phosphate starvation | GO:0006099 tricarboxylic acid cycle | GO:0015976 carbon utilization	GO:0005829 cytosol | GO:0005730 nucleolus | GO:0016020 membrane	GO:0004612 phosphoenolpyruvate carboxykinase (ATP) activity | GO:0003677 DNA binding | GO:0005524 ATP binding | GO:0016301 kinase activity	-	-	GO only
CL1172Contig1	348	gi|242055495|ref|XP_002456893.1| hypothetical protein SORBIDRAFT_03g044780	116	1.44e-52	201.926	GO:0071805 potassium ion transmembrane transport	GO:0016020 membrane	GO:0015079 potassium ion transmembrane transporter activity	-	-	GO only
CL1176Contig1	242	-	-	-	-	-	-	-	-	-
CL1180Contig1	803	gi|225429452|ref|XP_002277146.1| PREDICTED: serine hydroxymethyltransferase, mitochondrial	266	2.63e-146	508.86	GO:0006563 L-serine metabolic process | GO:0032259 methylation | GO:0006544 glycine metabolic process	GO:0009570 chloroplast stroma | GO:0005829 cytosol	GO:0030170 pyridoxal phosphate binding | GO:0008168 methyltransferase activity | GO:0004372 glycine hydroxymethyltransferase activity	-	pfam00464 SHMT	GO & Domain
CL1184Contig1	184	-	-	-	-	-	-	-	-	-
CL1189Contig1	443	gi|297733956|emb|CBI15203.3| unnamed protein product	143	7.93e-52	202.368	GO:0006457 protein folding | GO:0006950 response to stress	GO:0016023 cytoplasmic membrane-bounded vesicle | GO:0005783 endoplasmic reticulum	GO:0031072 heat shock protein binding	-	-	GO only
CL1193Contig1	101	-	-	-	-	-	-	-	-	-
CL1201Contig1	110	-	-	-	-	-	-	-	-	-
CL1205Contig1	114	-	-	-	-	-	-	-	-	-
CL1209Contig1	188	-	-	-	-	-	-	-	-	-
CL1213Contig1	254	gi|224135849|ref|XP_002327319.1| predicted protein	80	9.96e-27	122.645	GO:0006897 endocytosis | GO:0032259 methylation	GO:0016020 membrane | GO:0005634 nucleus	GO:0008168 methyltransferase activity	-	-	GO only
CL1217Contig1	269	gi|225446811|ref|XP_002283428.1| PREDICTED: vacuolar protein sorting-associated protein 16 homolog	89	4.08e-46	180.223	GO:0006886 intracellular protein transport | GO:0007033 vacuole organization	GO:0009705 plant-type vacuole membrane	-	-	-	GO only
CL1222Contig1	130	-	-	-	-	-	-	-	-	-
CL1224Contig1	147	-	-	-	-	-	-	-	-	-
CL1229Contig1	147	gi|115487910|ref|NP_001066442.1| Os12g0230100	49	3.62e-17	89.4271	GO:0006289 nucleotide-excision repair | GO:0006508 proteolysis	GO:0009507 chloroplast | GO:0005739 mitochondrion	GO:0008233 peptidase activity | GO:0003677 DNA binding | GO:0004518 nuclease activity | GO:0005524 ATP binding | GO:0017111 nucleoside-triphosphatase activity	-	-	GO only
CL1233Contig1	146	gi|359479362|ref|XP_002277357.2| PREDICTED: ruBisCO large subunit-binding protein subunit alpha, chloroplastic-like	48	5.63e-12	73.9254	-	-	-	-	-
CL1236Contig1	719	gi|15208467|gb|AAK91822.1|AF272759_1 kinesin heavy chain	202	3.23e-70	259.061	GO:0007018 microtubule-based movement	GO:0005874 microtubule	GO:0005524 ATP binding | GO:0003777 microtubule motor activity	-	pfam11995 DUF3490	GO & Domain
CL1241Contig1	146	-	-	-	-	-	-	-	-	-
CL1244Contig1	146	gi|224053479|ref|XP_002297835.1| predicted protein	48	4.53e-23	106.7	GO:0009853 photorespiration | GO:0055114 oxidation-reduction process | GO:0006118 electron transport	GO:0005747 mitochondrial respiratory chain complex I	GO:0003954 NADH dehydrogenase activity	-	-	GO only
CL1248Contig1	190	-	-	-	-	-	-	-	-	-
CL1252Contig1	152	-	-	-	-	-	-	-	-	-
CL1257Contig1	288	-	-	-	-	-	-	-	-	-
CL1260Contig1	167	-	-	-	-	-	-	-	-	-
CL1264Contig1	144	gi|90071144|emb|CAJ40931.1| granule bound starch synthase	48	7.68e-21	100.057	GO:0019252 starch biosynthetic process | GO:0005985 sucrose metabolic process	GO:0009501 amyloplast | GO:0009507 chloroplast	GO:0033840 NDP-glucose-starch glucosyltransferase activity | GO:0009011 starch synthase activity	-	-	GO only
CL1268Contig1	241	-	-	-	-	-	-	-	-	pfam08060 NOSIC	Domain only
CL1272Contig1	140	-	-	-	-	-	-	-	-	-
CL1276Contig1	140	gi|242096210|ref|XP_002438595.1| hypothetical protein SORBIDRAFT_10g022490	46	3.54e-27	118.216	-	GO:0016021 integral to membrane	-	-	-	GO only
CL1280Contig1	137	-	-	-	-	-	-	-	-	-
CL1284Contig1	171	-	-	-	-	-	-	-	-	-
CL1288Contig1	140	gi|212276264|ref|NP_001130393.1| uncharacterized protein LOC100191489	46	5.11e-20	97.3994	-	-	-	-	-
CL1292Contig1	140	gi|115444157|ref|NP_001045858.1| Os02g0141300	45	1.51e-16	87.2126	GO:0019566 arabinose metabolic process | GO:0016310 phosphorylation | GO:0006396 RNA processing | GO:0009117 nucleotide metabolic process | GO:0006012 galactose metabolic process	GO:0009506 plasmodesma | GO:0005829 cytosol	GO:0009702 L-arabinokinase activity | GO:0005524 ATP binding | GO:0004335 galactokinase activity	-	-	GO only
CL1296Contig1	145	gi|356553663|ref|XP_003545173.1| PREDICTED: dr1-associated corepressor-like	46	0.000739	49.1225	-	-	-	-	-
CL1300Contig1	133	-	-	-	-	-	-	-	-	-
CL1304Contig1	167	-	-	-	-	-	-	-	-	-
CL1308Contig1	150	-	-	-	-	-	-	-	-	-
CL1312Contig1	137	-	-	-	-	-	-	-	-	-
CL1316Contig1	138	-	-	-	-	-	-	-	-	-
CL1320Contig1	231	gi|225435800|ref|XP_002285750.1| PREDICTED: uncharacterized protein LOC100253534	71	5.44e-31	134.604	-	-	-	-	-
CL1324Contig1	139	-	-	-	-	-	-	-	-	-
CL1328Contig1	134	gi|294461288|gb|ADE76206.1| unknown	42	2.05e-06	56.652	-	-	-	-	-
CL1332Contig1	220	gi|255551390|ref|XP_002516741.1| ubiquitin-protein ligase, putative	60	4.22e-14	82.7835	-	-	GO:0016874 ligase activity	-	-	GO only
CL1336Contig1	138	-	-	-	-	-	-	-	-	-
CL1340Contig1	185	-	-	-	-	-	-	-	-	-
CL1344Contig1	131	gi|115455341|ref|NP_001051271.1| Os03g0748700	43	2.04e-13	77.4686	-	GO:0009536 plastid	-	-	pfam02256 Fe_hyd_SSU	GO & Domain
CL1348Contig1	131	-	-	-	-	-	-	-	-	-
CL1352Contig1	131	-	-	-	-	-	-	-	-	-
CL1356Contig1	284	-	-	-	-	-	-	-	-	-
CL1360Contig1	137	gi|115457642|ref|NP_001052421.1| Os04g0307200	45	3.29e-22	103.6	GO:0006457 protein folding | GO:0006950 response to stress	-	GO:0051082 unfolded protein binding | GO:0031072 heat shock protein binding	-	-	GO only
CL1364Contig1	138	-	-	-	-	-	-	-	-	-
CL1368Contig1	131	-	-	-	-	-	-	-	-	-
CL1372Contig1	140	gi|224122458|ref|XP_002330486.1| predicted protein	46	4.44e-21	100.5	GO:0006656 phosphatidylcholine biosynthetic process | GO:0042425 choline biosynthetic process | GO:0010064 embryonic shoot morphogenesis | GO:0032259 methylation | GO:0006499 N-terminal protein myristoylation | GO:0009860 pollen tube growth | GO:0009555 pollen development | GO:0010183 pollen tube guidance | GO:0048528 post-embryonic root development | GO:0042967 acyl-carrier-protein biosynthetic …	GO:0005829 cytosol | GO:0005840 ribosome	GO:0000234 phosphoethanolamine N-methyltransferase activity | GO:0004379 glycylpeptide N-tetradecanoyltransferase activity	-	-	GO only
CL1376Contig1	209	gi|115476474|ref|NP_001061833.1| Os08g0424500	69	1.55e-34	143.905	GO:0031456 glycine betaine biosynthetic process | GO:0006950 response to stress | GO:0055114 oxidation-reduction process | GO:0006525 arginine metabolic process | GO:0006560 proline metabolic process | GO:0019482 beta-alanine metabolic process | GO:0006544 glycine metabolic process | GO:0006563 L-serine metabolic process | GO:0006566 threonine metabolic process	GO:0005777 peroxisome	GO:0019145 aminobutyraldehyde dehydrogenase activity | GO:0033737 1-pyrroline dehydrogenase activity | GO:0008802 betaine-aldehyde dehydrogenase activity	-	-	GO only
CL1380Contig1	172	-	-	-	-	-	-	-	-	-
CL1384Contig1	639	gi|224108341|ref|XP_002314813.1| predicted protein	160	1.83e-92	329.926	-	-	-	-	pfam01504 PIP5K	Domain only
CL1389Contig1	719	gi|225441896|ref|XP_002284404.1| PREDICTED: uncharacterized protein At2g41620	238	2.2e-121	426.037	GO:0006810 transport	GO:0005643 nuclear pore | GO:0005730 nucleolus | GO:0009506 plasmodesma	GO:0005515 protein binding	-	-	GO only
CL1393Contig1	152	-	-	-	-	-	-	-	-	-
CL1397Contig1	140	-	-	-	-	-	-	-	-	-
CL1401Contig1	176	-	-	-	-	-	-	-	-	-
CL1405Contig1	124	gi|146454666|gb|ABQ41999.1| hypothetical protein	37	7.56e-11	69.4963	-	GO:0005886 plasma membrane	-	-	-	GO only
CL1409Contig1	216	-	-	-	-	-	-	-	-	-
CL1413Contig1	1073	gi|359484460|ref|XP_002273836.2| PREDICTED: conserved oligomeric Golgi complex subunit 3-like	332	2.33e-177	612.058	GO:0006886 intracellular protein transport	GO:0016020 membrane | GO:0005801 cis-Golgi network	-	-	-	GO only
CL1417Contig1	162	-	-	-	-	-	-	-	-	-
CL1421Contig1	113	-	-	-	-	-	-	-	-	-
CL1425Contig1	118	-	-	-	-	-	-	-	-	-
CL1429Contig1	141	-	-	-	-	-	-	-	-	-
CL1432Contig1	452	gi|357515423|ref|XP_003628000.1| TNP2	132	1.86e-41	171.365	-	-	-	-	pfam13963 Transpos_assoc	Domain only
CL1436Contig1	154	-	-	-	-	-	-	-	-	-
CL1440Contig1	258	gi|255559895|ref|XP_002520966.1| RNA binding protein, putative	61	1.49e-16	91.1987	-	-	GO:0003723 RNA binding	-	pfam03735 ENT	GO & Domain
CL1444Contig1	173	gi|351734412|ref|NP_001235974.1| catalase-3	33	1.08e-14	83.2264	-	-	-	-	-
CL1448Contig1	141	gi|116519139|gb|ABJ99594.1| pectinesterase inhibitor	47	5.19e-25	112.015	GO:0042545 cell wall modification | GO:0007047 cellular cell wall organization | GO:0043086 negative regulation of catalytic activity | GO:0005982 starch metabolic process | GO:0005985 sucrose metabolic process	GO:0005618 cell wall | GO:0005576 extracellular region	GO:0030599 pectinesterase activity | GO:0045330 aspartyl esterase activity | GO:0004857 enzyme inhibitor activity	-	-	GO only
CL1452Contig1	382	-	-	-	-	-	-	-	-	-
CL1456Contig1	139	-	-	-	-	-	-	-	-	-
CL1460Contig1	207	gi|27450531|gb|AAO14626.1|AF467900_3 hypothetical protein	66	5.01e-30	130.617	-	-	-	-	-
CL1464Contig1	193	gi|85711691|ref|ZP_01042748.1| Zn-dependent alcohol dehydrogenase	62	4.27e-18	94.2991	GO:0055114 oxidation-reduction process | GO:0006094 gluconeogenesis | GO:0006096 glycolysis | GO:0019384 caprolactam catabolic process | GO:0046486 glycerolipid metabolic process	-	GO:0008106 alcohol dehydrogenase (NADP+) activity | GO:0046029 mannitol dehydrogenase activity | GO:0000166 nucleotide binding | GO:0008270 zinc ion binding | GO:0004022 alcohol dehydrogenase (NAD) activity	-	-	GO only
CL1469Contig1	161	gi|357467491|ref|XP_003604030.1| Peptidyl-prolyl cis-trans isomerase	53	1.68e-30	129.289	GO:0006457 protein folding | GO:0000413 protein peptidyl-prolyl isomerization	GO:0005737 cytoplasm	GO:0042277 peptide binding | GO:0003755 peptidyl-prolyl cis-trans isomerase activity	-	-	GO only
CL1473Contig1	139	gi|357113856|ref|XP_003558717.1| PREDICTED: 40S ribosomal protein S29-like isoform 1	24	1.43e-09	66.3959	-	-	-	-	-
CL1477Contig1	138	gi|47027089|gb|AAT08758.1| ribosomal protein S8	36	1.8e-10	69.0534	GO:0006412 translation | GO:0055114 oxidation-reduction process | GO:0042254 ribosome biogenesis | GO:0006118 electron transport	GO:0005840 ribosome	GO:0003735 structural constituent of ribosome | GO:0009055 electron carrier activity | GO:0020037 heme binding | GO:0016705 oxidoreductase activity, acting on paired donors, with incorporation or reduction of molecular oxygen	-	-	GO only
CL1481Contig1	143	gi|356553034|ref|XP_003544863.1| PREDICTED: uncharacterized protein LOC100781040	41	3.3e-13	77.4686	-	-	-	-	-
CL1484Contig1	137	gi|145339456|ref|NP_190920.3| UDP-glucuronic acid decarboxylase 1	45	5.91e-25	111.572	GO:0042732 D-xylose metabolic process | GO:0009225 nucleotide-sugar metabolic process | GO:0005982 starch metabolic process | GO:0005985 sucrose metabolic process | GO:0009117 nucleotide metabolic process	GO:0005794 Golgi apparatus | GO:0016020 membrane	GO:0048040 UDP-glucuronate decarboxylase activity | GO:0050662 coenzyme binding | GO:0000166 nucleotide binding	-	-	GO only
CL1488Contig1	137	-	-	-	-	-	-	-	-	-
CL1493Contig1	136	-	-	-	-	-	-	-	-	-
CL1497Contig1	140	gi|44717048|gb|AAN62015.2| leucine-rich repeat protein	46	2.06e-19	95.6278	-	-	-	-	-
CL1506Contig1	139	-	-	-	-	-	-	-	-	-
CL1510Contig1	147	gi|224139740|ref|XP_002323254.1| predicted protein	26	0.000286	50.4513	-	-	-	-	-
CL1514Contig1	926	gi|226492330|ref|NP_001141990.1| uncharacterized protein LOC100274140	305	8.77e-122	427.365	GO:0006352 transcription initiation, DNA-dependent | GO:0045893 positive regulation of transcription, DNA-dependent | GO:0006446 regulation of translational initiation	GO:0005634 nucleus | GO:0005840 ribosome	GO:0003743 translation initiation factor activity | GO:0008270 zinc ion binding	-	pfam00382 TFIIB	GO & Domain
CL1519Contig1	141	gi|40850567|gb|AAR95999.1| hypothetical protein	44	1.54e-13	78.3544	-	-	-	-	-
CL1523Contig1	162	gi|357150108|ref|XP_003575344.1| PREDICTED: uncharacterized protein LOC100823597	47	5.3e-08	62.4098	-	-	-	-	-
CL1527Contig1	158	-	-	-	-	-	-	-	-	-
CL1531Contig1	171	gi|359483145|ref|XP_003632911.1| PREDICTED: acid phosphatase 1-like	57	2.25e-21	103.157	-	-	-	-	-
CL1535Contig1	171	-	-	-	-	-	-	-	-	-
CL1539Contig1	175	gi|255576679|ref|XP_002529228.1| conserved hypothetical protein	57	6.59e-12	74.8112	-	GO:0005737 cytoplasm	-	-	-	GO only
CL1543Contig1	167	-	-	-	-	-	-	-	-	-
CL1547Contig1	164	-	-	-	-	-	-	-	-	-
CL1551Contig1	156	-	-	-	-	-	-	-	-	-
CL1555Contig1	159	gi|30684334|ref|NP_193557.2| beta-1,4-N-acetylglucosaminyltransferase	53	8.5e-23	106.7	-	GO:0016020 membrane | GO:0016023 cytoplasmic membrane-bounded vesicle	GO:0016740 transferase activity	-	-	GO only
CL1559Contig1	153	-	-	-	-	-	-	-	-	-
CL1563Contig1	166	gi|326487928|dbj|BAJ89803.1| predicted protein	50	1.54e-07	61.081	-	-	-	-	-
CL1567Contig1	170	gi|224144886|ref|XP_002325450.1| predicted protein	56	4.31e-11	72.1537	-	-	-	-	-
CL1571Contig1	180	gi|5701738|dbj|BAA83082.1| LEDI-4 protein	42	1.76e-15	85.8838	GO:0055114 oxidation-reduction process | GO:0006118 electron transport	-	GO:0008270 zinc ion binding | GO:0003960 NADPH:quinone reductase activity	-	-	GO only
CL1575Contig1	155	gi|299472059|emb|CBN80142.1| Hypothetical leucine rich repeat protein	51	1.16e-09	67.2817	GO:0006952 defense response | GO:0007165 signal transduction	-	GO:0016301 kinase activity	-	pfam13855 LRR_8 | pfam12799 LRR_4	GO & Domain
CL1578Contig1	176	gi|212275456|ref|NP_001130062.1| uncharacterized protein LOC100191154	58	6.26e-31	131.503	GO:0006511 ubiquitin-dependent protein catabolic process | GO:0009767 photosynthetic electron transport chain | GO:0010043 response to zinc ion | GO:0006825 copper ion transport	GO:0005829 cytosol | GO:0009941 chloroplast envelope | GO:0005774 vacuolar membrane | GO:0019773 proteasome core complex, alpha-subunit complex | GO:0009570 chloroplast stroma | GO:0005634 nucleus	GO:0015662 ATPase activity, coupled to transmembrane movement of ions, phosphorylative mechanism | GO:0004298 threonine-type endopeptidase activity | GO:0005375 copper ion transmembrane transporter activity	-	-	GO only
CL1582Contig1	334	-	-	-	-	-	-	-	-	-
CL1586Contig1	170	gi|224126219|ref|XP_002319785.1| predicted protein	56	3.08e-24	111.572	GO:0006167 AMP biosynthetic process | GO:0006014 D-ribose metabolic process | GO:0016310 phosphorylation | GO:0015979 photosynthesis | GO:0006144 purine base metabolic process | GO:0006098 pentose-phosphate shunt	GO:0005739 mitochondrion | GO:0009507 chloroplast	GO:0004001 adenosine kinase activity | GO:0004747 ribokinase activity	-	-	GO only
CL1590Contig1	167	gi|356546286|ref|XP_003541560.1| PREDICTED: putative pectinesterase/pectinesterase inhibitor 24-like	54	2.95e-10	69.4963	GO:0042545 cell wall modification | GO:0005982 starch metabolic process | GO:0005985 sucrose metabolic process	GO:0009505 plant-type cell wall	GO:0030599 pectinesterase activity | GO:0004857 enzyme inhibitor activity	-	-	GO only
CL1594Contig1	167	-	-	-	-	-	-	-	-	-
CL1598Contig1	199	gi|224103461|ref|XP_002313065.1| predicted protein	66	1.02e-29	129.289	-	GO:0005829 cytosol | GO:0009506 plasmodesma	GO:0000166 nucleotide binding	-	pfam09070 PFU	GO & Domain
CL1602Contig1	195	gi|115439683|ref|NP_001044121.1| Os01g0727100	58	4.51e-18	94.2991	GO:0010417 glucuronoxylan biosynthetic process | GO:0007047 cellular cell wall organization | GO:0005982 starch metabolic process | GO:0005985 sucrose metabolic process | GO:0009117 nucleotide metabolic process	GO:0005794 Golgi apparatus	GO:0047262 polygalacturonate 4-alpha-galacturonosyltransferase activity	-	-	GO only
CL1606Contig1	193	-	-	-	-	-	-	-	-	-
CL1610Contig1	197	-	-	-	-	-	-	-	-	-
CL1614Contig1	194	gi|356527153|ref|XP_003532177.1| PREDICTED: 4-coumarate--CoA ligase-like 1-like	64	4.42e-23	109.358	GO:0046949 fatty-acyl-CoA biosynthetic process | GO:0080110 sporopollenin biosynthetic process | GO:0055114 oxidation-reduction process | GO:0006631 fatty acid metabolic process | GO:0009805 coumarin biosynthetic process | GO:0009809 lignin biosynthetic process | GO:0009811 stilbene biosynthetic process	GO:0005737 cytoplasm	GO:0004467 long-chain fatty acid-CoA ligase activity | GO:0031956 medium-chain fatty acid-CoA ligase activity | GO:0047077 Photinus-luciferin 4-monooxygenase (ATP-hydrolyzing) activity | GO:0016207 4-coumarate-CoA ligase activity	-	-	GO only
CL1618Contig1	215	gi|122212122|sp|Q337C0.1|U496D_ORYSJ RecName: Full=UPF0496 protein 4	71	4.61e-22	107.143	-	-	-	-	-
CL1622Contig1	258	gi|350538405|ref|NP_001234853.1| isopentenyl diphosphate isomerase	78	2.8e-44	174.465	GO:0015995 chlorophyll biosynthetic process | GO:0015979 photosynthesis | GO:0006694 steroid biosynthetic process | GO:0016114 terpenoid biosynthetic process	-	GO:0046872 metal ion binding | GO:0016787 hydrolase activity | GO:0004452 isopentenyl-diphosphate delta-isomerase activity	-	-	GO only
CL1627Contig1	205	-	-	-	-	-	-	-	-	-
CL1631Contig1	444	-	-	-	-	-	-	-	-	-
CL1635Contig1	187	-	-	-	-	-	-	-	-	-
CL1639Contig1	189	-	-	-	-	-	-	-	-	-
CL1643Contig1	174	gi|7768564|dbj|BAA95448.1| RNase	39	8.9e-06	55.7661	-	-	-	-	-
CL1647Contig1	179	gi|115482398|ref|NP_001064792.1| Os10g0464100	58	1.51e-32	136.375	-	GO:0080008 CUL4 RING ubiquitin ligase complex	GO:0000166 nucleotide binding	-	-	GO only
CL1651Contig1	186	gi|242086813|ref|XP_002439239.1| hypothetical protein SORBIDRAFT_09g002930	58	0.000138	52.2229	-	-	-	-	-
CL1655Contig1	170	-	-	-	-	-	-	-	-	-
CL1659Contig1	176	gi|359474949|ref|XP_002283345.2| PREDICTED: bifunctional dihydroflavonol 4-reductase/flavanone 4-reductase-like	58	3.5e-22	105.815	GO:0055114 oxidation-reduction process | GO:0009813 flavonoid biosynthetic process	-	GO:0045552 dihydrokaempferol 4-reductase activity | GO:0000166 nucleotide binding | GO:0050662 coenzyme binding	-	-	GO only
CL1663Contig1	269	gi|357115104|ref|XP_003559332.1| PREDICTED: 60S ribosomal protein L13a-4-like	73	6.24e-40	162.507	GO:0006412 translation | GO:0042254 ribosome biogenesis	GO:0015934 large ribosomal subunit	GO:0003735 structural constituent of ribosome	-	pfam00572 Ribosomal_L13	GO & Domain
CL1667Contig1	175	gi|192910762|gb|ACF06489.1| ribosomal protein L10a	57	3.26e-28	123.531	GO:0006412 translation | GO:0006396 RNA processing | GO:0042254 ribosome biogenesis	GO:0005730 nucleolus | GO:0022625 cytosolic large ribosomal subunit	GO:0003735 structural constituent of ribosome | GO:0003723 RNA binding	-	-	GO only
CL1671Contig1	154	-	-	-	-	-	-	-	-	-
CL1674Contig1	157	gi|357117582|ref|XP_003560544.1| PREDICTED: peptide transporter PTR2-like	52	7.02e-21	100.943	GO:0042939 tripeptide transport | GO:0042938 dipeptide transport | GO:0015706 nitrate transport	GO:0000325 plant-type vacuole | GO:0005774 vacuolar membrane | GO:0016021 integral to membrane	GO:0042936 dipeptide transporter activity | GO:0015334 high affinity oligopeptide transporter activity | GO:0042937 tripeptide transporter activity | GO:0015112 nitrate transmembrane transporter activity	-	-	GO only
CL1678Contig1	153	-	-	-	-	-	-	-	-	-
CL1682Contig1	152	gi|357115772|ref|XP_003559660.1| PREDICTED: uncharacterized protein LOC100833124	49	2.65e-11	72.1537	-	-	-	-	-
CL1686Contig1	157	-	-	-	-	-	-	-	-	-
CL1690Contig1	162	gi|50080303|gb|AAT69637.1| unknown protein, contains f-box domain	53	1.23e-20	100.5	-	-	-	-	pfam12937 F-box-like | pfam00646 F-box	Domain only
CL1694Contig1	155	-	-	-	-	-	-	-	-	-
CL1697Contig1	817	gi|357142761|ref|XP_003572684.1| PREDICTED: E3 ubiquitin-protein ligase SINAT5-like	200	1.11e-75	275.448	GO:0007275 multicellular organismal development | GO:0016567 protein ubiquitination | GO:0006511 ubiquitin-dependent protein catabolic process	GO:0005634 nucleus	GO:0004842 ubiquitin-protein ligase activity | GO:0008270 zinc ion binding	-	pfam03145 Sina | pfam13923 zf-C3HC4_2 | pfam13639 zf-RING_2 | pfam13920 zf-C3HC4_3 | pfam00097 zf-C3HC4	GO & Domain
CL1702Contig1	209	gi|255561929|ref|XP_002521973.1| cell division control protein, putative	69	2.67e-35	146.119	GO:0051301 cell division | GO:0006355 regulation of transcription, DNA-dependent	GO:0005634 nucleus	GO:0003677 DNA binding	-	-	GO only
CL1707Contig1	158	gi|14091823|gb|AAK53826.1|AC011806_3 Putative SWI/SNF related, matrix associated, actin dependent regulator of chromatin	52	1.39e-28	123.531	GO:0043044 ATP-dependent chromatin remodeling	GO:0016585 chromatin remodeling complex | GO:0000785 chromatin	GO:0004386 helicase activity | GO:0003677 DNA binding | GO:0005524 ATP binding | GO:0016740 transferase activity | GO:0031491 nucleosome binding	-	-	GO only
CL1710Contig1	139	-	-	-	-	-	-	-	-	-
CL1714Contig1	140	gi|356527401|ref|XP_003532299.1| PREDICTED: putative vesicle-associated membrane protein 726-like	46	6.65e-18	91.1987	GO:0010118 stomatal movement | GO:0009651 response to salt stress | GO:0072661 protein targeting to plasma membrane | GO:0009733 response to auxin stimulus | GO:0046909 intermembrane transport | GO:0009737 response to abscisic acid stimulus | GO:0006944 cellular membrane fusion | GO:0006888 ER to Golgi vesicle-mediated transport | GO:0006406 mRNA export from nucleus | GO:0009920 cell plate format…	GO:0005829 cytosol | GO:0000300 peripheral to membrane of membrane fraction | GO:0009504 cell plate | GO:0031965 nuclear membrane | GO:0016021 integral to membrane | GO:0009506 plasmodesma | GO:0005768 endosome | GO:0005774 vacuolar membrane | GO:0005783 endoplasmic reticulum | GO:0005886 plasma membrane	GO:0005515 protein binding | GO:0005525 GTP binding	-	-	GO only
CL1716Contig1	139	gi|357113696|ref|XP_003558637.1| PREDICTED: aspartic proteinase nepenthesin-1-like	45	5.75e-16	85.4409	GO:0006508 proteolysis	GO:0009505 plant-type cell wall | GO:0016023 cytoplasmic membrane-bounded vesicle | GO:0048046 apoplast	GO:0004190 aspartic-type endopeptidase activity	-	-	GO only
CL1721Contig1	135	gi|222641725|gb|EEE69857.1| hypothetical protein OsJ_29657	38	2.94e-06	56.2091	-	-	-	-	-
CL1726Contig1	160	-	-	-	-	-	-	-	-	-
CL1730Contig1	140	gi|147781852|emb|CAN72170.1| hypothetical protein VITISV_036093	46	5.71e-09	64.6243	-	-	-	-	-
CL1735Contig1	152	gi|118481093|gb|ABK92500.1| unknown	50	6.88e-27	118.216	GO:0046686 response to cadmium ion | GO:0009651 response to salt stress | GO:0006098 pentose-phosphate shunt | GO:0015976 carbon utilization	GO:0009941 chloroplast envelope | GO:0009570 chloroplast stroma | GO:0005829 cytosol | GO:0009535 chloroplast thylakoid membrane	GO:0046872 metal ion binding | GO:0004802 transketolase activity	-	-	GO only
CL1738Contig1	137	-	-	-	-	-	-	-	-	-
CL1742Contig1	140	gi|162464317|ref|NP_001105848.1| putative RH2 protein	29	2.71e-10	68.6105	-	-	-	-	-
CL1746Contig1	357	gi|326516192|dbj|BAJ88119.1| predicted protein	117	3.94e-50	195.282	GO:0046777 protein autophosphorylation | GO:0009069 serine family amino acid metabolic process	GO:0005886 plasma membrane	GO:0004713 protein tyrosine kinase activity | GO:0005524 ATP binding | GO:0004674 protein serine/threonine kinase activity	-	-	GO only
CL1749Contig1	261	gi|34393547|dbj|BAC83145.1| mitogen activated protein kinase kinase	83	8.55e-07	60.1952	-	-	-	-	-
CL1753Contig1	149	-	-	-	-	-	-	-	-	-
CL1757Contig1	152	gi|357164502|ref|XP_003580075.1| PREDICTED: eukaryotic initiation factor iso-4F subunit p82-34-like isoform 1	49	2.17e-08	63.2956	-	-	-	-	-
CL1761Contig1	148	-	-	-	-	-	-	-	-	-
CL1765Contig1	150	gi|255578963|ref|XP_002530334.1| conserved hypothetical protein	50	9.06e-16	85.4409	-	-	-	-	-
CL1769Contig1	154	-	-	-	-	-	-	-	-	-
CL1773Contig1	145	gi|82795807|gb|ABB91775.1| methionine aminopeptidase 2	47	2.47e-22	104.486	GO:0009987 cellular process | GO:0006508 proteolysis	-	GO:0046872 metal ion binding | GO:0008235 metalloexopeptidase activity | GO:0004177 aminopeptidase activity	-	-	GO only
CL1777Contig1	176	gi|357110894|ref|XP_003557250.1| PREDICTED: cation-chloride cotransporter 1-like	58	6.47e-19	96.0707	GO:0055085 transmembrane transport | GO:0006814 sodium ion transport | GO:0006821 chloride transport	GO:0016021 integral to membrane	GO:0015377 cation:chloride symporter activity | GO:0005524 ATP binding	-	-	GO only
CL1781Contig1	146	gi|119720824|gb|ABL97982.1| putative TRAPP subunit	48	1.94e-24	110.687	-	-	-	-	-
CL1785Contig1	161	-	-	-	-	-	-	-	-	-
CL1789Contig1	186	gi|224103925|ref|XP_002313246.1| predicted protein	62	5.21e-33	138.147	GO:0006529 asparagine biosynthetic process | GO:0006541 glutamine metabolic process | GO:0006522 alanine metabolic process | GO:0006531 aspartate metabolic process	GO:0005829 cytosol	GO:0004066 asparagine synthase (glutamine-hydrolyzing) activity | GO:0005524 ATP binding | GO:0004071 aspartate-ammonia ligase activity	-	-	GO only
CL1793Contig1	155	gi|232782268|gb|ACQ91094.1| high affinity ammonium transporter	51	5.67e-27	118.659	GO:0072488 ammonium transmembrane transport	GO:0016021 integral to membrane	GO:0008519 ammonium transmembrane transporter activity	-	-	GO only
CL1797Contig1	176	gi|326518240|dbj|BAK07372.1| predicted protein	57	9.82e-18	92.5275	GO:0000079 regulation of cyclin-dependent protein kinase activity | GO:0051301 cell division	GO:0005634 nucleus	GO:0019901 protein kinase binding	-	-	GO only
CL1801Contig1	151	-	-	-	-	-	-	-	-	-
CL1805Contig1	149	-	-	-	-	-	-	-	-	-
CL1809Contig1	165	gi|297738862|emb|CBI28107.3| unnamed protein product	54	2.4e-18	93.8562	GO:0006550 isoleucine catabolic process | GO:0006552 leucine catabolic process | GO:0006554 lysine catabolic process | GO:0006568 tryptophan metabolic process | GO:0006574 valine catabolic process | GO:0006633 fatty acid biosynthetic process | GO:0018874 benzoate metabolic process | GO:0019482 beta-alanine metabolic process | GO:0046251 limonene catabolic process	-	GO:0004300 enoyl-CoA hydratase activity	-	-	GO only
CL1813Contig1	161	gi|225458111|ref|XP_002279779.1| PREDICTED: coatomer subunit alpha-1	53	5.79e-33	136.375	GO:0016192 vesicle-mediated transport | GO:0006886 intracellular protein transport | GO:0009069 serine family amino acid metabolic process | GO:0016310 phosphorylation	GO:0030126 COPI vesicle coat | GO:0016459 myosin complex	GO:0016905 myosin heavy chain kinase activity | GO:0005198 structural molecule activity	-	pfam00400 WD40	GO & Domain
CL1817Contig1	161	gi|354620269|gb|AER29898.1| pCPR10-12	53	1.93e-05	54.4374	-	-	-	-	-
CL1821Contig1	152	-	-	-	-	-	-	-	-	-
CL1824Contig1	138	gi|147816089|emb|CAN61883.1| hypothetical protein VITISV_001208	39	8.65e-06	54.8803	-	-	-	-	-
CL1828Contig1	243	-	-	-	-	-	-	-	-	-
CL1832Contig1	118	-	-	-	-	-	-	-	-	-
CL1836Contig1	132	-	-	-	-	-	-	-	-	-
CL1840Contig1	126	-	-	-	-	-	-	-	-	-
CL1844Contig1	256	-	-	-	-	-	-	-	-	-
CL1848Contig1	144	gi|75144188|sp|Q7XRV2.1|YSL6_ORYSJ RecName: Full=Probable metal-nicotianamine transporter YSL6; AltName: Full=Protein YELLOW STRIPE LIKE 6; Short=OsYSL6	48	2.03e-23	107.586	-	GO:0016020 membrane	-	-	-	GO only
CL1852Contig1	117	gi|326493438|dbj|BAJ85180.1| predicted protein	38	6.11e-13	75.2541	-	-	-	-	-
CL1856Contig1	160	gi|224105277|ref|XP_002333838.1| predicted protein	53	1.26e-19	97.3994	GO:0005975 carbohydrate metabolic process	-	GO:0032450 maltose alpha-glucosidase activity | GO:0030246 carbohydrate binding	-	-	GO only
CL1860Contig1	179	gi|302767620|ref|XP_002967230.1| light-harvesting complex	59	1.81e-33	139.033	GO:0009765 photosynthesis, light harvesting | GO:0018298 protein-chromophore linkage	GO:0009523 photosystem II | GO:0016021 integral to membrane | GO:0009522 photosystem I | GO:0009535 chloroplast thylakoid membrane	GO:0046872 metal ion binding | GO:0016168 chlorophyll binding	-	-	GO only
CL1864Contig1	191	gi|124226|sp|P24922.1|IF5A2_NICPL RecName: Full=Eukaryotic translation initiation factor 5A-2; Short=eIF-5A-2; AltName: Full=eIF-4D	63	9.58e-35	143.462	GO:0006452 translational frameshifting | GO:0008612 peptidyl-lysine modification to hypusine | GO:0045905 positive regulation of translational termination | GO:0045901 positive regulation of translational elongation | GO:0006446 regulation of translational initiation	GO:0005840 ribosome	GO:0003743 translation initiation factor activity | GO:0003746 translation elongation factor activity | GO:0043022 ribosome binding	-	pfam01287 eIF-5a	GO & Domain
CL1868Contig1	145	-	-	-	-	-	-	-	-	-
CL1872Contig1	124	-	-	-	-	-	-	-	-	-
CL1876Contig1	124	gi|1345786|sp|P48390.1|CHS1_GERHY RecName: Full=Chalcone synthase 1; AltName: Full=Naringenin-chalcone synthase 1	30	1.2e-12	74.8112	-	-	-	-	-
CL1880Contig1	299	-	-	-	-	-	-	-	-	-
CL1884Contig1	120	gi|242069025|ref|XP_002449789.1| hypothetical protein SORBIDRAFT_05g023250	39	1.2e-18	92.0846	GO:0009805 coumarin biosynthetic process | GO:0009809 lignin biosynthetic process | GO:0009811 stilbene biosynthetic process	GO:0005739 mitochondrion	GO:0047209 coniferyl-alcohol glucosyltransferase activity	-	-	GO only
CL1888Contig1	125	gi|219362901|ref|NP_001136932.1| uncharacterized protein LOC100217091	39	5.53e-14	78.7973	-	-	-	-	-
CL1892Contig1	274	-	-	-	-	-	-	-	-	-
CL1896Contig1	143	gi|225448483|ref|XP_002269905.1| PREDICTED: clathrin heavy chain 1	47	2.36e-24	110.244	GO:0016192 vesicle-mediated transport | GO:0006886 intracellular protein transport	GO:0030130 clathrin coat of trans-Golgi network vesicle | GO:0030132 clathrin coat of coated pit	GO:0005488 binding | GO:0005198 structural molecule activity	-	-	GO only
CL1900Contig1	724	gi|225451976|ref|XP_002283351.1| PREDICTED: thylakoid membrane protein slr0575	185	2.17e-107	379.531	-	GO:0009536 plastid	-	-	pfam11016 DUF2854	GO & Domain
CL1904Contig1	136	-	-	-	-	-	-	-	-	-
CL1908Contig1	135	-	-	-	-	-	-	-	-	-
CL1912Contig1	283	-	-	-	-	-	-	-	-	-
CL1916Contig1	125	gi|242061358|ref|XP_002451968.1| hypothetical protein SORBIDRAFT_04g011180	41	1.11e-10	69.0534	-	-	-	-	-
CL1920Contig1	159	-	-	-	-	-	-	-	-	-
CL1922Contig1	189	-	-	-	-	-	-	-	-	-
CL1926Contig1	119	gi|147822224|emb|CAN63942.1| hypothetical protein VITISV_032504	39	3.82e-12	73.0395	-	-	-	-	-
CL1930Contig1	133	gi|332278199|sp|O23482.3|OPT3_ARATH RecName: Full=Oligopeptide transporter 3; Short=AtOPT3	43	2.37e-18	92.0846	GO:0055085 transmembrane transport	-	-	-	-	GO only
CL1934Contig1	192	-	-	-	-	-	-	-	-	-
CL1938Contig1	629	gi|326525983|dbj|BAJ93168.1| predicted protein	186	5.27e-33	146.119	-	GO:0005739 mitochondrion	-	2.7.11.1	pfam13855 LRR_8 | pfam08263 LRRNT_2 | pfam12799 LRR_4	GO & Enzyme & Domain
CL1943Contig1	121	-	-	-	-	-	-	-	-	-
CL1947Contig1	117	-	-	-	-	-	-	-	-	-
CL1951Contig1	121	gi|1518922|gb|AAC49412.1| unknown protein, apparently related to the lectin	38	1.27e-07	59.7523	-	-	-	-	-
CL1955Contig1	285	gi|255548457|ref|XP_002515285.1| Ocs element-binding factor, putative	51	2.02e-11	75.2541	GO:0006355 regulation of transcription, DNA-dependent	GO:0005667 transcription factor complex	GO:0003700 sequence-specific DNA binding transcription factor activity | GO:0043565 sequence-specific DNA binding | GO:0046983 protein dimerization activity	-	-	GO only
CL1959Contig1	981	gi|255557651|ref|XP_002519855.1| lipid binding protein, putative	285	4.8e-134	468.113	-	GO:0005886 plasma membrane	GO:0008289 lipid binding	-	pfam00169 PH	GO & Domain
CL1964Contig1	333	-	-	-	-	-	-	-	-	-
CL1979Contig1	319	-	-	-	-	-	-	-	-	-
CL1983Contig1	237	-	-	-	-	-	-	-	-	-
CL1991Contig1	307	gi|242040613|ref|XP_002467701.1| hypothetical protein SORBIDRAFT_01g032710	64	1.34e-28	129.732	GO:0006355 regulation of transcription, DNA-dependent	GO:0016602 CCAAT-binding factor complex	GO:0003700 sequence-specific DNA binding transcription factor activity | GO:0003677 DNA binding	-	pfam02045 CBFB_NFYA	GO & Domain
CL1998Contig1	252	gi|356499133|ref|XP_003518397.1| PREDICTED: protein NEDD1-like	53	1.06e-19	100.943	GO:2000694 regulation of phragmoplast microtubule organization | GO:0009553 embryo sac development | GO:0009555 pollen development | GO:0032467 positive regulation of cytokinesis | GO:0000919 cell plate assembly | GO:0060236 regulation of mitotic spindle organization	GO:0080008 CUL4 RING ubiquitin ligase complex | GO:0005828 kinetochore microtubule	GO:0000166 nucleotide binding	-	-	GO only
CL2006Contig1	295	-	-	-	-	-	-	-	-	-
CL2010Contig1	110	-	-	-	-	-	-	-	-	-
CL2014Contig1	115	-	-	-	-	-	-	-	-	-
CL2018Contig1	118	-	-	-	-	-	-	-	-	-
CL2021Contig1	138	-	-	-	-	-	-	-	-	-
CL2029Contig1	425	gi|255543419|ref|XP_002512772.1| serine/threonine protein kinase, putative	113	2.98e-11	75.697	GO:0006468 protein phosphorylation | GO:0007178 transmembrane receptor protein serine/threonine kinase signaling pathway | GO:0009069 serine family amino acid metabolic process	-	GO:0005524 ATP binding | GO:0004709 MAP kinase kinase kinase activity	-	-	GO only
CL2034Contig1	111	-	-	-	-	-	-	-	-	-
CL2042Contig1	183	-	-	-	-	-	-	-	-	-
CL2045Contig1	376	-	-	-	-	-	-	-	-	-
CL2050Contig1	225	-	-	-	-	-	-	-	-	-
CL2054Contig1	347	-	-	-	-	-	-	-	-	-
CL2057Contig1	132	-	-	-	-	-	-	-	-	-
CL2061Contig1	119	gi|209962619|gb|ACJ02103.1| pectin methylesterase	39	2.19e-16	85.4409	GO:0042545 cell wall modification | GO:0005982 starch metabolic process | GO:0005985 sucrose metabolic process	GO:0016023 cytoplasmic membrane-bounded vesicle | GO:0009505 plant-type cell wall | GO:0005739 mitochondrion	GO:0030599 pectinesterase activity | GO:0004857 enzyme inhibitor activity	-	-	GO only
CL2065Contig1	116	-	-	-	-	-	-	-	-	-
CL2069Contig1	120	-	-	-	-	-	-	-	-	-
CL2073Contig1	485	gi|357466625|ref|XP_003603597.1| hypothetical protein MTR_3g109470	85	1.96e-05	57.0949	-	-	-	-	-
CL2078Contig1	115	-	-	-	-	-	-	-	-	-
CL2082Contig1	320	gi|357493275|ref|XP_003616926.1| Wall-associated receptor kinase-like protein	105	4.32e-30	134.604	GO:0006468 protein phosphorylation | GO:0016998 cell wall macromolecule catabolic process | GO:0007169 transmembrane receptor protein tyrosine kinase signaling pathway	GO:0005886 plasma membrane	GO:0004714 transmembrane receptor protein tyrosine kinase activity | GO:0005524 ATP binding	-	-	GO only
CL2086Contig1	227	gi|25044845|gb|AAM28290.1| putative ATP/GTP binding protein	71	2.79e-25	117.33	-	-	-	-	-
CL2090Contig1	166	-	-	-	-	-	-	-	-	-
CL2094Contig1	237	-	-	-	-	-	-	-	-	-
CL2098Contig1	237	-	-	-	-	-	-	-	-	-
CL2102Contig1	228	-	-	-	-	-	-	-	-	-
CL2106Contig1	186	gi|116791524|gb|ABK26013.1| unknown	62	3.31e-23	109.358	GO:0006511 ubiquitin-dependent protein catabolic process | GO:0016579 protein deubiquitination	GO:0005829 cytosol	GO:0004221 ubiquitin thiolesterase activity	-	-	GO only
CL2108Contig1	133	-	-	-	-	-	-	-	-	-
CL2112Contig1	156	-	-	-	-	-	-	-	-	-
CL2116Contig1	139	gi|296082094|emb|CBI21099.3| unnamed protein product	44	2.29e-15	83.6693	GO:0000919 cell plate assembly	-	-	-	-	GO only
CL2120Contig1	125	-	-	-	-	-	-	-	-	-
CL2124Contig1	385	gi|224088041|ref|XP_002308303.1| predicted protein	125	2.53e-48	190.853	GO:0007165 signal transduction | GO:0016310 phosphorylation | GO:0055114 oxidation-reduction process	-	GO:0016301 kinase activity | GO:0032440 2-alkenal reductase [NAD(P)] activity	-	pfam08263 LRRNT_2 | pfam13855 LRR_8 | pfam12799 LRR_4	GO & Domain
CL2128Contig1	368	gi|224131140|ref|XP_002328464.1| predicted protein	122	7.17e-75	271.462	GO:0055114 oxidation-reduction process	GO:0005737 cytoplasm	GO:0000166 nucleotide binding | GO:0008270 zinc ion binding | GO:0051903 S-(hydroxymethyl)glutathione dehydrogenase activity | GO:0004022 alcohol dehydrogenase (NAD) activity	-	pfam08240 ADH_N	GO & Domain
CL2132Contig1	391	gi|242087937|ref|XP_002439801.1| hypothetical protein SORBIDRAFT_09g020290	126	1.46e-56	214.77	GO:0006857 oligopeptide transport	GO:0016020 membrane	GO:0005215 transporter activity	-	-	GO only
CL2137Contig1	114	gi|217072096|gb|ACJ84408.1| unknown	35	7.48e-13	74.8112	GO:0009651 response to salt stress | GO:0016192 vesicle-mediated transport	GO:0016021 integral to membrane | GO:0005773 vacuole | GO:0005794 Golgi apparatus	-	-	-	GO only
CL2141Contig1	251	gi|225450661|ref|XP_002282985.1| PREDICTED: probable protein phosphatase 2C 5	83	3.43e-45	176.68	GO:0006470 protein dephosphorylation	GO:0005739 mitochondrion	GO:0004721 phosphoprotein phosphatase activity	-	-	GO only
CL2145Contig1	115	gi|356534423|ref|XP_003535754.1| PREDICTED: zeaxanthin epoxidase, chloroplastic-like	37	2.41e-05	52.6658	-	-	-	-	-
CL2149Contig1	115	gi|296080849|emb|CBI18779.3| unnamed protein product	38	2.24e-12	73.4824	-	-	-	-	-
CL2153Contig1	168	-	-	-	-	-	-	-	-	-
CL2157Contig1	618	gi|357483861|ref|XP_003612217.1| GDSL esterase/lipase	201	1.55e-77	280.32	GO:0019953 sexual reproduction | GO:0016042 lipid catabolic process	GO:0005576 extracellular region | GO:0016023 cytoplasmic membrane-bounded vesicle	GO:0016746 transferase activity, transferring acyl groups | GO:0004091 carboxylesterase activity | GO:0016298 lipase activity	-	-	GO only
CL2161Contig1	135	-	-	-	-	-	-	-	-	-
CL2165Contig1	304	gi|255558071|ref|XP_002520064.1| U3 small nucleolar RNA-associated protein, putative	100	6.39e-40	163.836	GO:0006364 rRNA processing | GO:0009069 serine family amino acid metabolic process | GO:0016310 phosphorylation	GO:0032040 small-subunit processome | GO:0016459 myosin complex	GO:0016905 myosin heavy chain kinase activity	-	pfam08625 Utp13	GO & Domain
CL2169Contig1	177	-	-	-	-	-	-	-	-	-
CL2173Contig1	190	gi|357139493|ref|XP_003571316.1| PREDICTED: protein IQ-DOMAIN 14-like	53	2.36e-14	82.7835	-	-	-	-	-
CL2177Contig1	211	gi|115474539|ref|NP_001060866.1| Os08g0118000	70	5.83e-39	156.749	-	-	GO:0003677 DNA binding	-	pfam03479 DUF296	GO & Domain
CL2181Contig1	111	gi|7211789|gb|AAF40438.1|AF234528_2 actin 1	36	1.36e-14	79.6831	-	-	-	-	-
CL2185Contig1	305	gi|225460664|ref|XP_002267235.1| PREDICTED: uncharacterized protein LOC100252073	98	4.3e-43	173.137	-	-	-	-	-
CL2189Contig1	109	-	-	-	-	-	-	-	-	-
CL2193Contig1	117	gi|346467511|gb|AEO33600.1| hypothetical protein	38	3.97e-16	84.5551	-	GO:0005622 intracellular	GO:0003779 actin binding | GO:0008270 zinc ion binding | GO:0003676 nucleic acid binding	-	-	GO only
CL2197Contig1	113	-	-	-	-	-	-	-	-	-
CL2201Contig1	128	-	-	-	-	-	-	-	-	-
CL2205Contig1	115	-	-	-	-	-	-	-	-	-
CL2209Contig1	150	-	-	-	-	-	-	-	-	-
CL2213Contig1	131	-	-	-	-	-	-	-	-	-
CL2217Contig1	121	-	-	-	-	-	-	-	-	-
CL2221Contig1	1827	gi|356547414|ref|XP_003542107.1| PREDICTED: uncharacterized protein LOC100795000	546	1.11e-206	709.497	GO:0009058 biosynthetic process	-	GO:0016757 transferase activity, transferring glycosyl groups	-	pfam13524 Glyco_trans_1_2	GO & Domain
CL2225Contig1	153	-	-	-	-	-	-	-	-	-
CL2229Contig1	143	-	-	-	-	-	-	-	-	-
CL2233Contig1	290	gi|356556755|ref|XP_003546688.1| PREDICTED: uncharacterized protein LOC100818661	37	1.41e-06	59.7523	-	-	-	-	-
CL2237Contig1	119	gi|1416512|dbj|BAA09643.1| CTP:phosphocholine cytidylyltransferase	39	1.65e-20	97.3994	GO:0006657 CDP-choline pathway	-	GO:0004105 choline-phosphate cytidylyltransferase activity	-	-	GO only
CL2241Contig1	262	gi|356572787|ref|XP_003554547.1| PREDICTED: DNA mismatch repair protein Msh6-1-like	87	6.99e-31	135.489	GO:0045910 negative regulation of DNA recombination | GO:0007131 reciprocal meiotic recombination | GO:0000710 meiotic mismatch repair | GO:0006290 pyrimidine dimer repair | GO:0009411 response to UV | GO:0006200 ATP catabolic process | GO:0043570 maintenance of DNA repeat elements	GO:0000228 nuclear chromosome | GO:0032301 MutSalpha complex	GO:0032138 single base insertion or deletion binding | GO:0008094 DNA-dependent ATPase activity | GO:0003684 damaged DNA binding | GO:0000400 four-way junction DNA binding | GO:0032137 guanine/thymine mispair binding | GO:0005524 ATP binding	-	pfam05190 MutS_IV	GO & Domain
CL2245Contig1	701	gi|326508452|dbj|BAJ99493.1| predicted protein	233	3.5e-124	435.338	GO:0048359 mucilage metabolic process involved seed coat development | GO:0080001 mucilage extrusion from seed coat | GO:0006508 proteolysis | GO:0043086 negative regulation of catalytic activity	GO:0009505 plant-type cell wall | GO:0016023 cytoplasmic membrane-bounded vesicle | GO:0048046 apoplast	GO:0042802 identical protein binding | GO:0004252 serine-type endopeptidase activity	-	-	GO only
CL2249Contig1	112	-	-	-	-	-	-	-	-	-
CL2253Contig1	266	gi|293337265|ref|NP_001168324.1| uncharacterized protein LOC100382091	35	8.05e-10	69.9392	-	-	GO:0003676 nucleic acid binding | GO:0000166 nucleotide binding	-	-	GO only
CL2257Contig1	142	gi|326489809|dbj|BAJ93978.1| predicted protein	41	5.63e-20	97.3994	-	GO:0016023 cytoplasmic membrane-bounded vesicle	-	-	-	GO only
CL2261Contig1	116	-	-	-	-	-	-	-	-	-
CL2265Contig1	181	gi|255553705|ref|XP_002517893.1| conserved hypothetical protein	54	9.98e-20	98.7282	GO:0042967 acyl-carrier-protein biosynthetic process | GO:0046486 glycerolipid metabolic process	-	GO:0004144 diacylglycerol O-acyltransferase activity	-	-	GO only
CL2269Contig1	494	gi|211906466|gb|ACJ11726.1| serine hydroxymethyltransferase	164	4.65e-102	361.815	GO:0006563 L-serine metabolic process | GO:0046686 response to cadmium ion | GO:0032259 methylation | GO:0006544 glycine metabolic process	GO:0009506 plasmodesma | GO:0005886 plasma membrane | GO:0005829 cytosol	GO:0030170 pyridoxal phosphate binding | GO:0008168 methyltransferase activity | GO:0004372 glycine hydroxymethyltransferase activity	-	-	GO only
CL2273Contig1	231	-	-	-	-	-	-	-	-	-
CL2277Contig1	124	-	-	-	-	-	-	-	-	-
CL2281Contig1	197	-	-	-	-	-	-	-	-	-
CL2285Contig1	268	-	-	-	-	-	-	-	-	-
CL2289Contig1	196	-	-	-	-	-	-	-	-	-
CL2293Contig1	158	-	-	-	-	-	-	-	-	-
CL2297Contig1	129	-	-	-	-	-	-	-	-	-
CL2301Contig1	209	gi|357122767|ref|XP_003563086.1| PREDICTED: calmodulin-binding transcription activator 6-like isoform 1	44	7.55e-07	59.7523	-	-	-	-	-
CL2305Contig1	120	gi|255539302|ref|XP_002510716.1| sugar transporter, putative	39	1.27e-10	68.6105	GO:0055114 oxidation-reduction process | GO:0055085 transmembrane transport | GO:0008643 carbohydrate transport	GO:0016021 integral to membrane	GO:0022891 substrate-specific transmembrane transporter activity | GO:0032440 2-alkenal reductase [NAD(P)] activity	-	-	GO only
CL2309Contig1	134	-	-	-	-	-	-	-	-	-
CL2313Contig1	157	gi|357156533|ref|XP_003577489.1| PREDICTED: ABC transporter E family member 2-like	51	3.85e-17	89.87	-	-	-	-	-
CL2317Contig1	207	gi|111220437|ref|YP_711231.1| unnamed protein product	40	0.00161	49.1225	-	-	-	-	-
CL2321Contig1	130	-	-	-	-	-	-	-	-	-
CL2325Contig1	125	gi|357504889|ref|XP_003622733.1| Serine carboxypeptidase-like protein	40	2.22e-13	77.0257	-	-	-	-	-
CL2329Contig1	146	-	-	-	-	-	-	-	-	-
CL2333Contig1	131	-	-	-	-	-	-	-	-	-
CL2337Contig1	614	-	-	-	-	-	-	-	-	-
CL2341Contig1	125	gi|115434852|ref|NP_001042184.1| Os01g0177100	35	9.96e-12	72.1537	-	-	-	-	-
CL2345Contig1	110	gi|357124299|ref|XP_003563838.1| PREDICTED: 50S ribosomal protein L1-like	36	8.67e-13	74.3683	GO:0006412 translation | GO:0042254 ribosome biogenesis	GO:0015934 large ribosomal subunit	GO:0003735 structural constituent of ribosome | GO:0003723 RNA binding	-	-	GO only
CL2349Contig1	134	-	-	-	-	-	-	-	-	-
CL2353Contig1	134	gi|224107088|ref|XP_002314371.1| predicted protein	44	2.73e-07	59.3094	-	-	-	-	-
CL2357Contig1	134	gi|242074520|ref|XP_002447196.1| hypothetical protein SORBIDRAFT_06g030280	42	1.83e-12	74.8112	-	GO:0005737 cytoplasm	-	-	-	GO only
CL2361Contig1	452	gi|326925032|ref|XP_003208726.1| PREDICTED: pre-mRNA-splicing factor 38B-like	120	2.2e-07	63.2956	-	-	-	-	pfam12871 PRP38_assoc | pfam08648 DUF1777 | pfam10329 DUF2417	Domain only
CL2365Contig1	109	-	-	-	-	-	-	-	-	-
CL2369Contig1	159	-	-	-	-	-	-	-	-	-
CL2373Contig1	955	gi|115461118|ref|NP_001054159.1| Os04g0662800	311	1.71e-173	599.213	-	-	-	-	pfam00415 RCC1 | pfam13540 RCC1_2	Domain only
CL2377Contig1	709	gi|255552788|ref|XP_002517437.1| prolyl 4-hydroxylase alpha subunit, putative	195	1.87e-114	403.006	GO:0018401 peptidyl-proline hydroxylation to 4-hydroxy-L-proline | GO:0055114 oxidation-reduction process | GO:0006525 arginine metabolic process | GO:0006560 proline metabolic process	GO:0005794 Golgi apparatus | GO:0005774 vacuolar membrane	GO:0031418 L-ascorbic acid binding | GO:0005506 iron ion binding | GO:0004656 procollagen-proline 4-dioxygenase activity	-	pfam13640 2OG-FeII_Oxy_3 | pfam03171 2OG-FeII_Oxy	GO & Domain
CL2381Contig1	123	gi|356559193|ref|XP_003547885.1| PREDICTED: trafficking protein particle complex subunit 11-like	41	5.14e-11	69.9392	-	-	-	-	-
CL2384Contig1	130	gi|50725053|dbj|BAD33186.1| hypothetical protein	35	3.59e-06	55.7661	-	-	-	-	-
CL2388Contig1	177	-	-	-	-	-	-	-	-	-
CL2392Contig1	171	gi|356523247|ref|XP_003530252.1| PREDICTED: probable steroid reductase DET2-like	56	1.89e-15	85.4409	-	-	-	-	-
CL2396Contig1	133	gi|4263722|gb|AAD15408.1| putative glucan synthase	43	1.55e-16	86.7697	GO:0006075 (1->3)-beta-D-glucan biosynthetic process | GO:0005982 starch metabolic process | GO:0005985 sucrose metabolic process	GO:0009504 cell plate | GO:0009506 plasmodesma | GO:0000148 1,3-beta-D-glucan synthase complex	GO:0003843 1,3-beta-D-glucan synthase activity	-	-	GO only
CL2400Contig1	138	-	-	-	-	-	-	-	-	-
CL2404Contig1	234	gi|115482594|ref|NP_001064890.1| Os10g0484700	78	4.66e-40	161.178	GO:0009089 lysine biosynthetic process via diaminopimelate | GO:0042218 1-aminocyclopropane-1-carboxylate biosynthetic process | GO:0000162 tryptophan biosynthetic process | GO:0006107 oxaloacetate metabolic process | GO:0006522 alanine metabolic process | GO:0006525 arginine metabolic process | GO:0006531 aspartate metabolic process | GO:0006534 cysteine metabolic process | GO:0006536 glutamate …	-	GO:0030170 pyridoxal phosphate binding | GO:0004069 L-aspartate:2-oxoglutarate aminotransferase activity | GO:0010285 L,L-diaminopimelate aminotransferase activity | GO:0080130 L-phenylalanine:2-oxoglutarate aminotransferase activity | GO:0016847 1-aminocyclopropane-1-carboxylate synthase activity	-	-	GO only
CL2408Contig1	403	gi|326511944|dbj|BAJ95953.1| predicted protein	105	5.58e-47	187.31	GO:0046854 phosphatidylinositol phosphorylation | GO:0044267 cellular protein metabolic process	-	GO:0016308 1-phosphatidylinositol-4-phosphate 5-kinase activity | GO:0005524 ATP binding | GO:0000285 1-phosphatidylinositol-3-phosphate 5-kinase activity	-	-	GO only
CL2412Contig1	138	-	-	-	-	-	-	-	-	-
CL3Contig1	443	-	-	-	-	-	-	-	-	-
CL6Contig1	219	gi|356502936|ref|XP_003520270.1| PREDICTED: V-type proton ATPase 16 kDa proteolipid subunit-like	71	5.93e-39	157.192	GO:0015986 ATP synthesis coupled proton transport | GO:0015991 ATP hydrolysis coupled proton transport	GO:0016021 integral to membrane | GO:0033179 proton-transporting V-type ATPase, V0 domain | GO:0016023 cytoplasmic membrane-bounded vesicle | GO:0005773 vacuole | GO:0005886 plasma membrane	GO:0015078 hydrogen ion transmembrane transporter activity | GO:0016887 ATPase activity	-	pfam00137 ATP-synt_C	GO & Domain
CL11Contig1	510	gi|356569639|ref|XP_003553006.1| PREDICTED: 50S ribosomal protein L19, chloroplastic-like	132	2.19e-51	201.926	GO:0042254 ribosome biogenesis | GO:0006412 translation	GO:0005840 ribosome | GO:0005739 mitochondrion	GO:0003735 structural constituent of ribosome	-	pfam01245 Ribosomal_L19	GO & Domain
CL16Contig1	198	-	-	-	-	-	-	-	-	-
CL22Contig1	219	-	-	-	-	-	-	-	-	-
CL26Contig1	258	-	-	-	-	-	-	-	-	-
CL30Contig1	149	-	-	-	-	-	-	-	-	-
CL34Contig1	199	-	-	-	-	-	-	-	-	-
CL37Contig1	508	gi|147798863|emb|CAN77001.1| hypothetical protein VITISV_003899	158	2.13e-46	186.867	GO:0006355 regulation of transcription, DNA-dependent	GO:0005667 transcription factor complex	GO:0003700 sequence-specific DNA binding transcription factor activity | GO:0003677 DNA binding	-	pfam00010 HLH	GO & Domain
CL42Contig1	166	-	-	-	-	-	-	-	-	-
CL49Contig1	238	gi|225427155|ref|XP_002277531.1| PREDICTED: (R)-mandelonitrile lyase-like	78	9.85e-34	143.019	GO:0006952 defense response | GO:0046202 cyanide biosynthetic process	-	GO:0050660 flavin adenine dinucleotide binding | GO:0016614 oxidoreductase activity, acting on CH-OH group of donors	-	-	GO only
CL53Contig1	595	-	-	-	-	-	-	-	-	-
CL57Contig1	285	gi|255579398|ref|XP_002530543.1| conserved hypothetical protein	87	4.7e-35	148.777	-	GO:0016020 membrane	-	-	-	GO only
CL63Contig1	140	gi|326514132|dbj|BAJ92216.1| predicted protein	46	6.65e-18	91.1987	-	GO:0016023 cytoplasmic membrane-bounded vesicle	-	-	-	GO only
CL67Contig1	110	gi|242041275|ref|XP_002468032.1| hypothetical protein SORBIDRAFT_01g038380	34	1.66e-07	58.8665	-	-	-	-	-
CL71Contig1	213	gi|357128623|ref|XP_003565970.1| PREDICTED: acyl-coenzyme A thioesterase 13-like	52	9.08e-10	69.0534	-	-	-	-	-
CL74Contig1	334	-	-	-	-	-	-	-	-	-
CL79Contig1	242	-	-	-	-	-	-	-	-	-
CL83Contig1	161	-	-	-	-	-	-	-	-	-
CL87Contig1	217	-	-	-	-	-	-	-	-	-
CL90Contig1	207	-	-	-	-	-	-	-	-	-
CL94Contig1	253	gi|194691706|gb|ACF79937.1| unknown	84	3.74e-45	176.68	-	-	-	-	-
CL98Contig1	109	-	-	-	-	-	-	-	-	-
CL102Contig1	208	-	-	-	-	-	-	-	-	-
CL106Contig1	127	gi|225431882|ref|XP_002271893.1| PREDICTED: uncharacterized protein LOC100246507	23	4.84e-05	52.2229	-	-	-	-	-
CL110Contig1	164	-	-	-	-	-	-	-	-	-
CL114Contig1	111	-	-	-	-	-	-	-	-	-
CL117Contig1	107	gi|334184501|ref|NP_001189614.1| serine/threonine-protein phosphatase BSL3	35	3.28e-18	89.87	GO:0006470 protein dephosphorylation	GO:0005829 cytosol | GO:0005886 plasma membrane | GO:0008287 protein serine/threonine phosphatase complex	GO:0004722 protein serine/threonine phosphatase activity | GO:0005506 iron ion binding | GO:0030145 manganese ion binding	-	-	GO only
CL121Contig1	140	-	-	-	-	-	-	-	-	-
CL125Contig1	405	gi|224078846|ref|XP_002305651.1| f-box family protein	94	3.67e-39	163.836	GO:0009734 auxin mediated signaling pathway	-	GO:0004872 receptor activity | GO:0000822 inositol hexakisphosphate binding	-	-	GO only
CL129Contig1	136	-	-	-	-	-	-	-	-	-
CL133Contig1	153	-	-	-	-	-	-	-	-	-
CL137Contig1	108	gi|357503179|ref|XP_003621878.1| Isoflavone-7-O-methyltransferase	35	3.39e-06	54.8803	-	-	-	-	-
CL141Contig1	111	gi|242037915|ref|XP_002466352.1| hypothetical protein SORBIDRAFT_01g006210	31	0.000115	50.4513	-	-	-	-	-
CL145Contig1	358	gi|357488535|ref|XP_003614555.1| Mitochondrial substrate carrier family protein W	118	4.61e-62	228.943	GO:0055085 transmembrane transport | GO:0043132 NAD transport | GO:0006839 mitochondrial transport	GO:0005743 mitochondrial inner membrane | GO:0031969 chloroplast membrane | GO:0016021 integral to membrane	GO:0005488 binding | GO:0051724 NAD transporter activity	-	pfam00153 Mito_carr	GO & Domain
CL149Contig1	214	-	-	-	-	-	-	-	-	-
CL153Contig1	308	-	-	-	-	-	-	-	-	-
CL157Contig1	353	gi|359497258|ref|XP_002271511.2| PREDICTED: homeobox-leucine zipper protein HAT22	113	2.4e-52	201.483	GO:0009826 unidimensional cell growth | GO:0009641 shade avoidance | GO:0045892 negative regulation of transcription, DNA-dependent | GO:0009734 auxin mediated signaling pathway	GO:0005667 transcription factor complex	GO:0043565 sequence-specific DNA binding | GO:0003700 sequence-specific DNA binding transcription factor activity	-	pfam00046 Homeobox | pfam05920 Homeobox_KN	GO & Domain
CL161Contig1	372	gi|298204383|emb|CBI16863.3| unnamed protein product	36	1.22e-07	63.7385	-	-	-	-	-
CL165Contig1	139	-	-	-	-	-	-	-	-	-
CL169Contig1	141	-	-	-	-	-	-	-	-	-
CL173Contig1	107	gi|18394473|ref|NP_564019.1| protein TIFY 11A	25	5.06e-05	51.3371	-	-	-	-	pfam09425 CCT_2	Domain only
CL177Contig1	170	gi|10140682|gb|AAG13517.1|AC068924_22 putative cytochrome P450	56	4.76e-20	99.1711	GO:0022900 electron transport chain | GO:0006118 electron transport	GO:0005739 mitochondrion	GO:0009055 electron carrier activity | GO:0020037 heme binding | GO:0019825 oxygen binding | GO:0070330 aromatase activity	-	-	GO only
CL181Contig1	189	-	-	-	-	-	-	-	-	-
CL185Contig1	200	-	-	-	-	-	-	-	-	-
CL189Contig1	130	-	-	-	-	-	-	-	-	-
CL193Contig1	141	-	-	-	-	-	-	-	-	-
CL197Contig1	625	gi|124359796|gb|ABD33026.2| Cyclin-like F-box; FAR1; Zinc finger, SWIM-type	204	7.18e-77	278.106	-	-	-	-	pfam10551 MULE	Domain only
CL201Contig1	107	-	-	-	-	-	-	-	-	-
CL205Contig1	223	-	-	-	-	-	-	-	-	-
CL213Contig1	157	gi|329762910|gb|AEC04836.1| lipid transfer protein	52	5.96e-16	86.3268	GO:0009414 response to water deprivation | GO:0050832 defense response to fungus | GO:0006869 lipid transport | GO:0009737 response to abscisic acid stimulus | GO:0031640 killing of cells of other organism | GO:0050830 defense response to Gram-positive bacterium	GO:0009505 plant-type cell wall | GO:0016023 cytoplasmic membrane-bounded vesicle | GO:0009534 chloroplast thylakoid | GO:0048046 apoplast	GO:0008289 lipid binding | GO:0005516 calmodulin binding | GO:0005215 transporter activity	-	pfam00234 Tryp_alpha_amyl	GO & Domain
CL216Contig1	100	gi|356530913|ref|XP_003534023.1| PREDICTED: putative fructokinase-5-like	32	2.14e-07	57.9807	-	-	-	-	-
CL220Contig1	132	-	-	-	-	-	-	-	-	-
CL225Contig1	253	-	-	-	-	-	-	-	-	-
CL229Contig1	201	gi|225433656|ref|XP_002265211.1| PREDICTED: phosphoglucan, water dikinase, chloroplastic-like	66	2.22e-29	128.403	GO:0016310 phosphorylation	-	GO:0005524 ATP binding | GO:0051752 phosphoglucan, water dikinase activity | GO:0016874 ligase activity | GO:2001070 starch binding	-	-	GO only
CL233Contig1	104	gi|143455890|sp|Q0DM51.2|RH3_ORYSJ RecName: Full=DEAD-box ATP-dependent RNA helicase 3, chloroplastic; Flags: Precursor	34	4.43e-13	74.8112	GO:0009793 embryo development ending in seed dormancy	GO:0009941 chloroplast envelope | GO:0009570 chloroplast stroma | GO:0016020 membrane | GO:0005634 nucleus	GO:0008026 ATP-dependent helicase activity | GO:0003723 RNA binding | GO:0005524 ATP binding | GO:0008270 zinc ion binding	-	-	GO only
CL237Contig1	827	gi|255585514|ref|XP_002533448.1| conserved hypothetical protein	211	2.14e-91	326.383	-	-	-	-	pfam05542 DUF760	Domain only
CL241Contig1	266	gi|115440907|ref|NP_001044733.1| Os01g0836800	87	1.21e-33	143.905	GO:0007165 signal transduction	GO:0016023 cytoplasmic membrane-bounded vesicle | GO:0016021 integral to membrane	GO:0004872 receptor activity	-	-	GO only
CL245Contig1	103	gi|115478555|ref|NP_001062871.1| Os09g0323500	32	0.000242	49.1225	-	-	-	-	-
CL249Contig1	177	-	-	-	-	-	-	-	-	-
CL252Contig1	266	-	-	-	-	-	-	-	-	-
CL256Contig1	104	-	-	-	-	-	-	-	-	-
CL260Contig1	100	-	-	-	-	-	-	-	-	-
CL264Contig1	104	gi|1747310|dbj|BAA09598.1| Myb-like DNA binding protein	34	6.95e-10	65.5101	GO:0042742 defense response to bacterium | GO:0006355 regulation of transcription, DNA-dependent | GO:0009870 defense response signaling pathway, resistance gene-dependent | GO:0010204 defense response signaling pathway, resistance gene-independent | GO:0050832 defense response to fungus	GO:0009507 chloroplast | GO:0005667 transcription factor complex	GO:0003677 DNA binding | GO:0005515 protein binding | GO:0003700 sequence-specific DNA binding transcription factor activity	-	-	GO only
CL268Contig1	107	gi|225444780|ref|XP_002279914.1| PREDICTED: protein ELF4-LIKE 4	35	2.68e-15	81.4548	-	-	-	-	-
CL272Contig1	243	-	-	-	-	-	-	-	-	-
CL280Contig1	149	gi|356540763|ref|XP_003538854.1| PREDICTED: uncharacterized protein LOC100791097	49	1.56e-16	87.6555	GO:0006355 regulation of transcription, DNA-dependent	GO:0005634 nucleus	GO:0003677 DNA binding	-	-	GO only
CL284Contig1	212	gi|358248898|ref|NP_001239959.1| uncharacterized protein LOC100778299	48	0.000646	50.4513	-	-	-	-	-
CL288Contig1	180	gi|147819070|emb|CAN74125.1| hypothetical protein VITISV_038770	48	5.01e-14	81.4548	GO:0022900 electron transport chain | GO:0006810 transport | GO:0006118 electron transport	GO:0009507 chloroplast	GO:0046872 metal ion binding | GO:0009055 electron carrier activity | GO:0051537 2 iron, 2 sulfur cluster binding	-	-	GO only
CL292Contig1	240	-	-	-	-	-	-	-	-	-
CL296Contig1	117	-	-	-	-	-	-	-	-	-
CL300Contig1	254	gi|226495671|ref|NP_001140584.1| uncharacterized protein LOC100272654	77	8.14e-07	60.1952	-	-	-	-	-
CL304Contig1	168	-	-	-	-	-	-	-	-	-
CL308Contig1	105	-	-	-	-	-	-	-	-	-
CL312Contig1	244	gi|15225363|ref|NP_182013.1| large subunit ribosomal protein L24e	39	9.21e-21	104.043	GO:0042254 ribosome biogenesis | GO:0006412 translation	GO:0005730 nucleolus | GO:0022625 cytosolic large ribosomal subunit	GO:0003735 structural constituent of ribosome	-	pfam01246 Ribosomal_L24e	GO & Domain
CL316Contig1	100	-	-	-	-	-	-	-	-	-
CL320Contig1	115	-	-	-	-	-	-	-	-	-
CL324Contig1	120	-	-	-	-	-	-	-	-	-
CL328Contig1	105	-	-	-	-	-	-	-	-	-
CL332Contig1	184	-	-	-	-	-	-	-	-	-
CL336Contig1	107	-	-	-	-	-	-	-	-	-
CL340Contig1	114	-	-	-	-	-	-	-	-	-
CL351Contig1	113	-	-	-	-	-	-	-	-	-
CL355Contig1	395	gi|242053047|ref|XP_002455669.1| hypothetical protein SORBIDRAFT_03g019606	47	0.000474	52.2229	-	-	-	-	pfam13963 Transpos_assoc	Domain only
CL359Contig1	204	gi|115473289|ref|NP_001060243.1| Os07g0608500	67	2.54e-36	148.777	GO:0006412 translation | GO:0042254 ribosome biogenesis	GO:0015935 small ribosomal subunit	GO:0003735 structural constituent of ribosome | GO:0003723 RNA binding	-	pfam07650 KH_2	GO & Domain
CL362Contig1	231	-	-	-	-	-	-	-	-	-
CL366Contig1	545	-	-	-	-	-	-	-	-	pfam00385 Chromo	Domain only
CL372Contig1	254	gi|356563276|ref|XP_003549890.1| PREDICTED: SNARE-interacting protein KEULE-like isoform 2	43	9.14e-14	82.3406	GO:0006904 vesicle docking involved in exocytosis | GO:0009306 protein secretion	GO:0005773 vacuole | GO:0005886 plasma membrane | GO:0000300 peripheral to membrane of membrane fraction | GO:0005829 cytosol	GO:0005515 protein binding | GO:0008565 protein transporter activity	-	-	GO only
CL377Contig1	660	gi|297743639|emb|CBI36522.3| unnamed protein product	213	3.71e-20	105.372	-	-	-	-	-
CL381Contig1	444	gi|27948454|gb|AAO25542.1| GAMYB-binding protein	58	8.83e-19	100.057	GO:0010555 response to mannitol stimulus | GO:0009651 response to salt stress | GO:0008380 RNA splicing | GO:0009737 response to abscisic acid stimulus | GO:0045893 positive regulation of transcription, DNA-dependent	GO:0005730 nucleolus	-	-	-	GO only
CL385Contig1	255	-	-	-	-	-	-	-	-	-
CL389Contig1	253	gi|255554026|ref|XP_002518053.1| S-adenosylmethionine-dependent methyltransferase, putative	84	1.82e-35	148.777	GO:0032259 methylation	-	GO:0008168 methyltransferase activity	-	-	GO only
CL392Contig1	283	gi|30695806|ref|NP_191905.3| protein transport protein SEC31	44	9.27e-15	85.8838	-	GO:0016020 membrane | GO:0080008 CUL4 RING ubiquitin ligase complex | GO:0005829 cytosol | GO:0009506 plasmodesma	-	-	-	GO only
CL396Contig1	188	-	-	-	-	-	-	-	-	-
CL399Contig1	162	gi|225447314|ref|XP_002280157.1| PREDICTED: protein translation factor SUI1 homolog 1 isoform 2	49	8.24e-14	80.1261	-	-	-	-	-
CL403Contig1	577	gi|225432600|ref|XP_002281505.1| PREDICTED: probable membrane-associated kinase regulator 1	173	1.76e-49	196.611	GO:0009741 response to brassinosteroid stimulus	-	GO:0019210 kinase inhibitor activity	-	-	GO only
CL408Contig1	330	-	-	-	-	-	-	-	-	-
CL415Contig1	297	gi|224093956|ref|XP_002310053.1| predicted protein	98	1.31e-51	197.054	GO:0006508 proteolysis | GO:0055114 oxidation-reduction process	-	GO:0032440 2-alkenal reductase [NAD(P)] activity | GO:0004197 cysteine-type endopeptidase activity	-	-	GO only
CL419Contig1	385	gi|356534917|ref|XP_003535997.1| PREDICTED: uncharacterized protein LOC100806080 isoform 1	59	2.79e-12	78.7973	-	-	-	-	-
CL424Contig1	422	gi|357123002|ref|XP_003563202.1| PREDICTED: uncharacterized protein LOC100826321	140	1.19e-48	192.625	GO:0006446 regulation of translational initiation	GO:0005840 ribosome	GO:0003743 translation initiation factor activity	-	-	GO only
CL428Contig1	363	gi|255569682|ref|XP_002525806.1| catalytic, putative	106	6.09e-43	174.465	GO:0008152 metabolic process	GO:0005829 cytosol	GO:0003824 catalytic activity	-	pfam00300 His_Phos_1	GO & Domain
CL440Contig1	173	-	-	-	-	-	-	-	-	-
CL444Contig1	310	-	-	-	-	-	-	-	-	-
CL448Contig1	114	-	-	-	-	-	-	-	-	-
CL455Contig1	205	gi|255539741|ref|XP_002510935.1| 21 kDa protein precursor, putative	66	1.09e-08	65.5101	GO:0043086 negative regulation of catalytic activity | GO:0005982 starch metabolic process | GO:0005985 sucrose metabolic process	-	GO:0030599 pectinesterase activity | GO:0004857 enzyme inhibitor activity	-	-	GO only
CL459Contig1	169	-	-	-	-	-	-	-	-	-
CL463Contig1	776	gi|51860693|gb|AAU11466.1| mitochondrial uncoupling protein 5	241	2.56e-118	415.85	GO:0006839 mitochondrial transport | GO:0006835 dicarboxylic acid transport	GO:0005743 mitochondrial inner membrane | GO:0016021 integral to membrane	GO:0005310 dicarboxylic acid transmembrane transporter activity | GO:0005488 binding	-	pfam00153 Mito_carr	GO & Domain
CL468Contig1	470	gi|357159765|ref|XP_003578552.1| PREDICTED: phospholipase D delta-like isoform 1	156	1.35e-94	337.012	GO:0009409 response to cold | GO:0046473 phosphatidic acid metabolic process | GO:0012501 programmed cell death | GO:0046470 phosphatidylcholine metabolic process | GO:0009395 phospholipid catabolic process	GO:0005773 vacuole | GO:0009506 plasmodesma | GO:0005886 plasma membrane	GO:0070290 NAPE-specific phospholipase D activity | GO:0005509 calcium ion binding | GO:0004630 phospholipase D activity	-	-	GO only
CL472Contig1	139	-	-	-	-	-	-	-	-	-
CL476Contig1	1108	gi|297744461|emb|CBI37723.3| unnamed protein product	292	5.71e-153	531.006	GO:0010043 response to zinc ion | GO:0006520 cellular amino acid metabolic process | GO:0006508 proteolysis | GO:0000051 urea cycle intermediate metabolic process	GO:0005773 vacuole	GO:0004046 aminoacylase activity | GO:0008237 metallopeptidase activity	-	pfam01546 Peptidase_M20 | pfam07687 M20_dimer	GO & Domain
CL481Contig1	641	gi|255537920|ref|XP_002510025.1| hydrolase, hydrolyzing O-glycosyl compounds, putative	211	1.56e-87	313.538	GO:0005975 carbohydrate metabolic process	GO:0005739 mitochondrion	GO:0031176 endo-1,4-beta-xylanase activity | GO:0043169 cation binding	-	pfam02018 CBM_4_9	GO & Domain
CL485Contig1	403	gi|218193786|gb|EEC76213.1| hypothetical protein OsI_13610	131	1.23e-45	183.323	-	GO:0016023 cytoplasmic membrane-bounded vesicle | GO:0005739 mitochondrion	-	-	-	GO only
CL489Contig1	351	gi|226531746|ref|NP_001145458.1| uncharacterized protein LOC100278841	94	2.58e-13	81.8977	-	-	-	-	-
CL501Contig1	604	gi|357473945|ref|XP_003607257.1| TIMELESS-interacting protein	192	2.93e-64	240.901	GO:0007049 cell cycle | GO:0048478 replication fork protection | GO:0006974 response to DNA damage stimulus	GO:0005634 nucleus	GO:0008270 zinc ion binding | GO:0003676 nucleic acid binding	-	pfam07962 Swi3	GO & Domain
CL505Contig1	1194	gi|242041649|ref|XP_002468219.1| hypothetical protein SORBIDRAFT_01g042020	397	1.58e-250	855.214	GO:0006200 ATP catabolic process | GO:0006118 electron transport | GO:0015682 ferric iron transport	-	GO:0051536 iron-sulfur cluster binding | GO:0009055 electron carrier activity | GO:0005524 ATP binding | GO:0015408 ferric-transporting ATPase activity	-	pfam00005 ABC_tran | pfam13304 AAA_21	GO & Domain
CL510Contig1	305	gi|147789690|emb|CAN74059.1| hypothetical protein VITISV_024679	101	3.28e-60	222.742	GO:0043044 ATP-dependent chromatin remodeling | GO:0006355 regulation of transcription, DNA-dependent | GO:0040029 regulation of gene expression, epigenetic | GO:0010199 organ boundary specification between lateral organs and the meristem	GO:0005829 cytosol | GO:0016585 chromatin remodeling complex	GO:0003677 DNA binding | GO:0005524 ATP binding | GO:0016740 transferase activity | GO:0004386 helicase activity	-	-	GO only
CL514Contig1	792	gi|357135973|ref|XP_003569581.1| PREDICTED: 65-kDa microtubule-associated protein 3-like	250	1.19e-65	245.773	GO:0000911 cytokinesis by cell plate formation | GO:0000280 nuclear division | GO:0046785 microtubule polymerization | GO:0052096 formation by symbiont of syncytium involving giant cell for nutrient acquisition from host | GO:0009624 response to nematode	GO:0055028 cortical microtubule | GO:0009506 plasmodesma | GO:0009574 preprophase band | GO:0005819 spindle | GO:0009524 phragmoplast | GO:0045298 tubulin complex	GO:0008017 microtubule binding	-	-	GO only
CL526Contig1	198	-	-	-	-	-	-	-	-	-
CL530Contig1	601	-	-	-	-	-	-	-	-	pfam02671 PAH	Domain only
CL538Contig1	199	-	-	-	-	-	-	-	-	-
CL544Contig1	869	-	-	-	-	-	-	-	-	-
CL552Contig1	1354	gi|242050744|ref|XP_002463116.1| hypothetical protein SORBIDRAFT_02g038150	347	4.14e-139	484.943	GO:0006508 proteolysis	-	GO:0004190 aspartic-type endopeptidase activity	-	-	GO only
CL561Contig1	247	-	-	-	-	-	-	-	-	-
CL565Contig1	449	gi|224094733|ref|XP_002310212.1| flavine-containing monoxygenase	147	2.75e-63	235.587	GO:0055114 oxidation-reduction process	-	GO:0004499 flavin-containing monooxygenase activity | GO:0050660 flavin adenine dinucleotide binding | GO:0050661 NADP binding	-	pfam13738 Pyr_redox_3	GO & Domain
CL569Contig1	493	gi|225427989|ref|XP_002277761.1| PREDICTED: choline transporter-like protein 3	137	1.66e-68	251.531	-	GO:0016021 integral to membrane	-	-	-	GO only
CL577Contig1	378	-	-	-	-	-	-	-	-	-
CL581Contig1	338	gi|297735615|emb|CBI18109.3| unnamed protein product	68	4.74e-18	96.9565	-	-	-	-	-
CL585Contig1	300	-	-	-	-	-	-	-	-	-
CL590Contig1	361	gi|255567393|ref|XP_002524676.1| calmodulin binding protein, putative	80	3.25e-26	123.088	-	-	GO:0005516 calmodulin binding	-	-	GO only
CL598Contig1	123	-	-	-	-	-	-	-	-	-
CL600Contig1	159	gi|326529507|dbj|BAK04700.1| predicted protein	52	1.62e-25	114.673	-	-	-	-	pfam03171 2OG-FeII_Oxy	Domain only
CL608Contig1	274	gi|357123486|ref|XP_003563441.1| PREDICTED: uncharacterized protein LOC100823443 isoform 1	90	2.14e-22	109.801	GO:0046907 intracellular transport	GO:0005643 nuclear pore	-	-	pfam08911 NUP50	GO & Domain
CL616Contig1	396	gi|296081931|emb|CBI20936.3| unnamed protein product	128	6.75e-44	178.009	-	-	-	-	-
CL623Contig1	1480	gi|225450599|ref|XP_002277956.1| PREDICTED: lon protease homolog, mitochondrial-like	479	2.2e-270	921.207	GO:0001666 response to hypoxia | GO:0051260 protein homooligomerization | GO:0006200 ATP catabolic process | GO:0034599 cellular response to oxidative stress | GO:0007005 mitochondrion organization | GO:0070407 oxidation-dependent protein catabolic process | GO:0051131 chaperone-mediated protein complex assembly | GO:0006515 misfolded or incompletely synthesized protein catabolic process | GO:000…	GO:0042645 mitochondrial nucleoid | GO:0009507 chloroplast	GO:0003727 single-stranded RNA binding | GO:0004176 ATP-dependent peptidase activity | GO:0005524 ATP binding | GO:0003697 single-stranded DNA binding | GO:0004252 serine-type endopeptidase activity | GO:0070361 mitochondrial light strand promoter anti-sense binding	-	pfam02190 LON | pfam00004 AAA | pfam07728 AAA_5 | pfam13401 AAA_22	GO & Domain
CL627Contig1	324	-	-	-	-	-	-	-	-	-
CL655Contig1	859	gi|357436123|ref|XP_003588337.1| Ribosomal protein S10	130	3.35e-82	295.822	-	GO:0005739 mitochondrion	-	-	-	GO only
CL703Contig1	118	-	-	-	-	-	-	-	-	-
CL707Contig1	216	gi|357165290|ref|XP_003580333.1| PREDICTED: uncharacterized protein C22orf25 homolog	69	6.92e-21	103.6	-	-	-	-	-
CL711Contig1	162	-	-	-	-	-	-	-	-	-
CL715Contig1	262	-	-	-	-	-	-	-	-	-
CL723Contig1	630	gi|297744176|emb|CBI37146.3| unnamed protein product	203	5.27e-66	246.216	GO:0055114 oxidation-reduction process | GO:0006118 electron transport	GO:0005783 endoplasmic reticulum | GO:0005792 microsome | GO:0005739 mitochondrion	GO:0050660 flavin adenine dinucleotide binding | GO:0046577 long-chain-alcohol oxidase activity | GO:0009055 electron carrier activity	-	-	GO only
CL727Contig1	527	gi|224071656|ref|XP_002303550.1| predicted protein	171	1.06e-35	154.092	GO:0043086 negative regulation of catalytic activity | GO:0006508 proteolysis | GO:0055114 oxidation-reduction process	-	GO:0032440 2-alkenal reductase [NAD(P)] activity | GO:0042802 identical protein binding | GO:0004252 serine-type endopeptidase activity	-	-	GO only
CL731Contig1	120	gi|15231368|ref|NP_190207.1| exosome complex component RRP46	24	0.000418	49.1225	-	-	-	-	-
CL735Contig1	652	gi|359472736|ref|XP_002277110.2| PREDICTED: uncharacterized protein LOC100255898	66	1.72e-12	80.569	GO:0048510 regulation of timing of transition from vegetative to reproductive phase | GO:0009910 negative regulation of flower development | GO:0048497 maintenance of floral organ identity	GO:0009506 plasmodesma | GO:0005667 transcription factor complex	GO:0003700 sequence-specific DNA binding transcription factor activity	-	-	GO only
CL747Contig1	173	-	-	-	-	-	-	-	-	-
CL759Contig1	151	-	-	-	-	-	-	-	-	-
CL763Contig1	350	gi|195642810|gb|ACG40873.1| nudix hydrolase 24	112	1.61e-58	218.756	GO:0016310 phosphorylation | GO:0006772 thiamine metabolic process	-	GO:0016787 hydrolase activity | GO:0016301 kinase activity | GO:0004788 thiamine diphosphokinase activity	-	-	GO only
CL767Contig1	133	-	-	-	-	-	-	-	-	-
CL771Contig1	1165	gi|225431898|ref|XP_002276351.1| PREDICTED: beta-D-xylosidase 1-like	382	3.26e-205	704.625	GO:0005975 carbohydrate metabolic process | GO:0010214 seed coat development | GO:0009117 nucleotide metabolic process	GO:0009505 plant-type cell wall | GO:0048046 apoplast	GO:0008422 beta-glucosidase activity | GO:0046556 alpha-N-arabinofuranosidase activity	-	pfam00933 Glyco_hydro_3	GO & Domain
CL927Contig1	550	gi|315932714|gb|ADU55787.1| HSP23.5	141	6.05e-38	161.178	GO:0006950 response to stress	GO:0005739 mitochondrion	-	-	-	GO only
CL935Contig1	107	-	-	-	-	-	-	-	-	-
CL939Contig1	620	gi|225461570|ref|XP_002282857.1| PREDICTED: protein transport protein Sec24-like At3g07100-like	170	3.12e-61	232.043	GO:0006886 intracellular protein transport | GO:0006888 ER to Golgi vesicle-mediated transport	GO:0030127 COPII vesicle coat	GO:0008270 zinc ion binding	-	-	GO only
CL944Contig1	149	-	-	-	-	-	-	-	-	-
CL947Contig1	121	-	-	-	-	-	-	-	-	-
CL955Contig1	166	-	-	-	-	-	-	-	-	-
CL963Contig1	271	gi|224104219|ref|XP_002313362.1| predicted protein	86	3.94e-25	118.216	GO:0016070 RNA metabolic process	-	GO:0005488 binding	-	-	GO only
CL967Contig1	134	gi|225434808|ref|XP_002282278.1| PREDICTED: eukaryotic translation initiation factor 3 subunit G-B	43	8.09e-17	87.6555	-	-	-	-	-
CL971Contig1	169	gi|195637886|gb|ACG38411.1| alpha-L-fucosidase 2 precursor	56	2.25e-09	66.8388	GO:0006629 lipid metabolic process	-	GO:0016788 hydrolase activity, acting on ester bonds	-	-	GO only
CL975Contig1	824	gi|224133182|ref|XP_002327980.1| predicted protein	273	5.8e-169	584.155	GO:0006421 asparaginyl-tRNA aminoacylation | GO:0048481 ovule development | GO:0006522 alanine metabolic process | GO:0006531 aspartate metabolic process	GO:0005739 mitochondrion | GO:0009570 chloroplast stroma	GO:0004816 asparagine-tRNA ligase activity | GO:0003676 nucleic acid binding | GO:0005524 ATP binding	6.1.1.22	pfam00152 tRNA-synt_2	GO & Enzyme & Domain
CL980Contig1	619	-	-	-	-	-	-	-	-	-
CL985Contig1	547	gi|242094114|ref|XP_002437547.1| hypothetical protein SORBIDRAFT_10g029170	171	2.9e-25	121.316	-	-	-	-	-
CL989Contig1	105	gi|115443683|ref|NP_001045621.1| Os02g0105500	35	4.74e-08	60.1952	-	-	-	-	-
CL992Contig1	101	gi|115477875|ref|NP_001062533.1| Os08g0564800	33	9.79e-09	61.9669	-	-	-	-	-
CL996Contig1	147	gi|147773377|emb|CAN73440.1| hypothetical protein VITISV_016082	43	2.03e-16	87.2126	GO:0009306 protein secretion	GO:0005773 vacuole | GO:0005886 plasma membrane | GO:0000300 peripheral to membrane of membrane fraction | GO:0005829 cytosol	GO:0005515 protein binding | GO:0008565 protein transporter activity	-	-	GO only
CL1000Contig1	247	gi|52077107|dbj|BAD46154.1| putative TF-like protein	79	6.65e-39	158.521	GO:0006355 regulation of transcription, DNA-dependent	GO:0005739 mitochondrion | GO:0005667 transcription factor complex	GO:0003700 sequence-specific DNA binding transcription factor activity | GO:0003676 nucleic acid binding | GO:0008270 zinc ion binding	-	pfam01422 zf-NF-X1	GO & Domain
CL1004Contig1	445	-	-	-	-	-	-	-	-	pfam14299 PP2	Domain only
CL1009Contig1	103	gi|113374057|dbj|BAF03589.1| P-type H+-ATPase	33	8.48e-13	73.9254	-	-	-	-	-
CL1013Contig1	609	gi|255566807|ref|XP_002524387.1| serine-threonine protein kinase, plant-type, putative	145	2.68e-26	124.86	GO:0042742 defense response to bacterium | GO:0009753 response to jasmonic acid stimulus | GO:0009611 response to wounding | GO:0006468 protein phosphorylation | GO:0007169 transmembrane receptor protein tyrosine kinase signaling pathway | GO:0055114 oxidation-reduction process | GO:0009069 serine family amino acid metabolic process	GO:0005886 plasma membrane	GO:0042277 peptide binding | GO:0005524 ATP binding | GO:0032440 2-alkenal reductase [NAD(P)] activity | GO:0004674 protein serine/threonine kinase activity	-	pfam13855 LRR_8 | pfam12799 LRR_4	GO & Domain
CL1016Contig1	149	-	-	-	-	-	-	-	-	-
CL1020Contig1	110	-	-	-	-	-	-	-	-	-
CL1024Contig1	127	gi|359487879|ref|XP_002266607.2| PREDICTED: uncharacterized protein LOC100250278	42	3.69e-20	96.9565	GO:0006412 translation | GO:0042254 ribosome biogenesis	GO:0005840 ribosome | GO:0005739 mitochondrion	GO:0003735 structural constituent of ribosome	-	-	GO only
CL1028Contig1	224	-	-	-	-	-	-	-	-	-
CL1032Contig1	113	-	-	-	-	-	-	-	-	-
CL1035Contig1	171	-	-	-	-	-	-	-	-	-
CL1039Contig1	336	-	-	-	-	-	-	-	-	-
CL1044Contig1	141	-	-	-	-	-	-	-	-	-
CL1047Contig1	444	gi|357121711|ref|XP_003562561.1| PREDICTED: calcium-binding protein 39-like	118	3.95e-45	182.438	-	-	GO:0005488 binding	-	-	GO only
CL1052Contig1	152	-	-	-	-	-	-	-	-	-
CL1055Contig1	130	gi|48237775|gb|AAT40738.1| basic chitinase 2-2	35	4.9e-14	79.2402	GO:0005975 carbohydrate metabolic process	-	GO:0004553 hydrolase activity, hydrolyzing O-glycosyl compounds | GO:0043169 cation binding | GO:0008061 chitin binding	-	pfam00187 Chitin_bind_1	GO & Domain
CL1059Contig1	176	-	-	-	-	-	-	-	-	-
CL1063Contig1	103	-	-	-	-	-	-	-	-	-
CL1067Contig1	107	gi|375302120|gb|AFA48254.1| band 7 protein	32	5.06e-05	51.3371	-	-	-	-	-
CL1071Contig1	107	gi|260943404|ref|XP_002616000.1| actin	34	0.0001	50.4513	-	-	-	-	-
CL1075Contig1	123	-	-	-	-	-	-	-	-	-
CL1079Contig1	104	-	-	-	-	-	-	-	-	-
CL1083Contig1	267	-	-	-	-	-	-	-	-	-
CL1087Contig1	101	-	-	-	-	-	-	-	-	-
CL1091Contig1	289	-	-	-	-	-	-	-	-	-
CL1095Contig1	148	-	-	-	-	-	-	-	-	-
CL1099Contig1	105	-	-	-	-	-	-	-	-	-
CL1107Contig1	143	-	-	-	-	-	-	-	-	-
CL1111Contig1	214	-	-	-	-	-	-	-	-	-
CL1115Contig1	157	-	-	-	-	-	-	-	-	-
CL1118Contig1	134	-	-	-	-	-	-	-	-	-
CL1122Contig1	244	-	-	-	-	-	-	-	-	-
CL1126Contig1	121	-	-	-	-	-	-	-	-	-
CL1130Contig1	144	-	-	-	-	-	-	-	-	-
CL1134Contig1	301	-	-	-	-	-	-	-	-	-
CL1138Contig1	131	-	-	-	-	-	-	-	-	-
CL1142Contig1	266	gi|356554963|ref|XP_003545810.1| PREDICTED: LOB domain-containing protein 6-like	73	2.68e-08	65.0672	-	-	-	-	-
CL1146Contig1	122	gi|33149681|gb|AAP96920.1| pyruvate decarboxylase	40	9.4e-19	92.5275	GO:0001666 response to hypoxia | GO:0006094 gluconeogenesis | GO:0006096 glycolysis	GO:0005829 cytosol	GO:0000287 magnesium ion binding | GO:0030976 thiamine pyrophosphate binding | GO:0004737 pyruvate decarboxylase activity	-	-	GO only
CL1150Contig1	142	-	-	-	-	-	-	-	-	-
CL1154Contig1	119	-	-	-	-	-	-	-	-	-
CL1158Contig1	321	gi|224060303|ref|XP_002300132.1| predicted protein	105	1.08e-33	145.676	GO:0006904 vesicle docking involved in exocytosis	GO:0000145 exocyst | GO:0090406 pollen tube | GO:0009536 plastid	-	-	-	GO only
CL1162Contig1	101	-	-	-	-	-	-	-	-	-
CL1165Contig1	303	gi|115477376|ref|NP_001062284.1| Os08g0524000	90	4.49e-31	137.261	GO:0007264 small GTPase mediated signal transduction	GO:0005622 intracellular	GO:0004872 receptor activity | GO:0005525 GTP binding	-	-	GO only
CL1169Contig1	126	-	-	-	-	-	-	-	-	-
CL1173Contig1	119	-	-	-	-	-	-	-	-	-
CL1177Contig1	405	gi|27447607|gb|AAN37578.1| soluble starch synthase I	134	9.77e-77	277.663	GO:0009863 salicylic acid mediated signaling pathway | GO:0009814 defense response, incompatible interaction | GO:0009250 glucan biosynthetic process | GO:0005982 starch metabolic process | GO:0005985 sucrose metabolic process	-	GO:0009011 starch synthase activity	-	pfam00534 Glycos_transf_1 | pfam13692 Glyco_trans_1_4	GO & Domain
CL1181Contig1	306	gi|218197556|gb|EEC79983.1| hypothetical protein OsI_21620	59	9.04e-24	114.673	-	-	-	-	-
CL1185Contig1	325	gi|356508977|ref|XP_003523229.1| PREDICTED: phosphatidylinositol 4-kinase beta 1-like	103	1.24e-30	136.375	GO:0048768 root hair cell tip growth | GO:0048015 phosphatidylinositol-mediated signaling | GO:0006661 phosphatidylinositol biosynthetic process | GO:0009860 pollen tube growth | GO:0046854 phosphatidylinositol phosphorylation	GO:0005829 cytosol | GO:0030659 cytoplasmic vesicle membrane | GO:0035619 root hair tip | GO:0005634 nucleus	GO:0017137 Rab GTPase binding | GO:0004430 1-phosphatidylinositol 4-kinase activity | GO:0043424 protein histidine kinase binding | GO:0035004 phosphatidylinositol 3-kinase activity	-	-	GO only
CL1188Contig1	115	gi|10177754|dbj|BAB11067.1| DnaJ protein-like	37	5.54e-13	75.2541	GO:0051085 chaperone mediated protein folding requiring cofactor | GO:0010197 polar nucleus fusion | GO:0000740 nuclear membrane fusion | GO:0009558 embryo sac cellularization | GO:0010198 synergid death	GO:0005739 mitochondrion | GO:0009536 plastid	GO:0031072 heat shock protein binding | GO:0051082 unfolded protein binding	-	-	GO only
CL1192Contig1	111	-	-	-	-	-	-	-	-	-
CL1196Contig1	197	-	-	-	-	-	-	-	-	-
CL1200Contig1	151	gi|224137678|ref|XP_002322617.1| predicted protein	29	5.97e-06	55.7661	-	-	-	-	-
CL1204Contig1	704	gi|115435716|ref|NP_001042616.1| Os01g0254100	234	6.56e-138	480.957	-	-	-	-	pfam00400 WD40	Domain only
CL1208Contig1	119	-	-	-	-	-	-	-	-	-
CL1212Contig1	140	-	-	-	-	-	-	-	-	-
CL1216Contig1	231	-	-	-	-	-	-	-	-	-
CL1220Contig1	100	gi|224101457|ref|XP_002312289.1| predicted protein	32	9.32e-09	61.9669	-	-	-	-	-
CL1225Contig1	146	gi|296080848|emb|CBI18778.3| unnamed protein product	47	4.22e-21	100.943	GO:0006888 ER to Golgi vesicle-mediated transport | GO:0007264 small GTPase mediated signal transduction | GO:0015031 protein transport	GO:0005773 vacuole | GO:0005886 plasma membrane	GO:0005525 GTP binding | GO:0003924 GTPase activity	-	-	GO only
CL1230Contig1	147	-	-	-	-	-	-	-	-	-
CL1234Contig1	146	-	-	-	-	-	-	-	-	-
CL1238Contig1	151	-	-	-	-	-	-	-	-	-
CL1242Contig1	147	gi|242068361|ref|XP_002449457.1| hypothetical protein SORBIDRAFT_05g013830	49	2.73e-22	104.486	GO:0045454 cell redox homeostasis | GO:0006662 glycerol ether metabolic process | GO:0006511 ubiquitin-dependent protein catabolic process | GO:0016579 protein deubiquitination | GO:0006118 electron transport	GO:0005634 nucleus	GO:0004843 ubiquitin-specific protease activity | GO:0009055 electron carrier activity | GO:0004221 ubiquitin thiolesterase activity | GO:0015035 protein disulfide oxidoreductase activity	-	-	GO only
CL1246Contig1	157	-	-	-	-	-	-	-	-	-
CL1250Contig1	410	gi|115459216|ref|NP_001053208.1| Os04g0497700	103	1.57e-47	189.081	-	GO:0005622 intracellular	GO:0008270 zinc ion binding	-	pfam00643 zf-B_box	GO & Domain
CL1254Contig1	168	gi|357443219|ref|XP_003591887.1| hypothetical protein MTR_1g094890	55	9.61e-19	95.1849	-	-	-	-	-
CL1258Contig1	135	-	-	-	-	-	-	-	-	-
CL1261Contig1	149	gi|302818482|ref|XP_002990914.1| hypothetical protein SELMODRAFT_161306	49	4.57e-24	109.801	GO:0046686 response to cadmium ion | GO:0006511 ubiquitin-dependent protein catabolic process | GO:0051707 response to other organism | GO:0031396 regulation of protein ubiquitination	GO:0009506 plasmodesma | GO:0005886 plasma membrane | GO:0005829 cytosol	GO:0004839 ubiquitin activating enzyme activity | GO:0004842 ubiquitin-protein ligase activity	-	-	GO only
CL1265Contig1	144	gi|116077988|dbj|BAF34845.1| pinoresinol-lariciresinol reductase homolog	48	1.24e-19	96.5136	GO:0055114 oxidation-reduction process | GO:0009813 flavonoid biosynthetic process	-	GO:0047526 2'-hydroxyisoflavone reductase activity | GO:0000166 nucleotide binding	-	-	GO only
CL1269Contig1	146	gi|162460570|ref|NP_001105617.1| elongation factor alpha3	48	8.28e-26	114.673	-	-	-	-	-
CL1274Contig1	140	-	-	-	-	-	-	-	-	-
CL1278Contig1	158	gi|359497028|ref|XP_003635402.1| PREDICTED: 60S ribosomal protein L15-like	52	4.85e-29	124.86	GO:0006412 translation | GO:0055114 oxidation-reduction process | GO:0042254 ribosome biogenesis	GO:0005840 ribosome	GO:0005488 binding | GO:0016491 oxidoreductase activity | GO:0003735 structural constituent of ribosome	-	-	GO only
CL1283Contig1	150	gi|356538974|ref|XP_003537975.1| PREDICTED: uncharacterized protein LOC100801140	46	3.7e-10	68.6105	-	-	-	-	-
CL1287Contig1	137	gi|297738064|emb|CBI27265.3| unnamed protein product	44	5.05e-19	94.2991	-	-	-	-	-
CL1291Contig1	158	-	-	-	-	-	-	-	-	-
CL1295Contig1	149	-	-	-	-	-	-	-	-	-
CL1299Contig1	363	gi|53370749|gb|AAU89244.1| von Willebrand factor type A domain containing protein	59	1.76e-20	104.929	-	-	-	-	-
CL1303Contig1	137	-	-	-	-	-	-	-	-	-
CL1307Contig1	137	gi|225461808|ref|XP_002285634.1| PREDICTED: probable rhamnose biosynthetic enzyme 1	45	1.4e-23	107.586	GO:0045226 extracellular polysaccharide biosynthetic process | GO:0010253 UDP-rhamnose biosynthetic process | GO:0051555 flavonol biosynthetic process | GO:0010315 auxin efflux | GO:0009117 nucleotide metabolic process | GO:0019872 streptomycin biosynthetic process | GO:0030639 polyketide biosynthetic process	GO:0005829 cytosol | GO:0005625 soluble fraction | GO:0009506 plasmodesma	GO:0008831 dTDP-4-dehydrorhamnose reductase activity | GO:0050377 UDP-glucose 4,6-dehydratase activity | GO:0010280 UDP-L-rhamnose synthase activity | GO:0000166 nucleotide binding | GO:0050662 coenzyme binding | GO:0008460 dTDP-glucose 4,6-dehydratase activity	-	-	GO only
CL1311Contig1	137	gi|255572838|ref|XP_002527351.1| nucleic acid binding protein, putative	40	6.27e-11	70.3821	-	-	GO:0008270 zinc ion binding	-	-	GO only
CL1315Contig1	133	gi|224124738|ref|XP_002329936.1| predicted protein	41	2.49e-08	62.4098	-	-	-	-	-
CL1319Contig1	277	-	-	-	-	-	-	-	-	-
CL1323Contig1	149	gi|111220232|ref|YP_711026.1| unnamed protein product	38	0.000572	49.5654	-	-	-	-	-
CL1327Contig1	131	gi|224056096|ref|XP_002298727.1| predicted protein	43	1.07e-18	92.9704	-	GO:0016020 membrane	-	-	-	GO only
CL1331Contig1	134	gi|2326229|gb|AAB66607.1| tousled-like kinase 1	44	3.77e-20	97.3994	GO:0006468 protein phosphorylation | GO:0009069 serine family amino acid metabolic process	GO:0009536 plastid	GO:0005524 ATP binding | GO:0004674 protein serine/threonine kinase activity	-	-	GO only
CL1335Contig1	134	-	-	-	-	-	-	-	-	-
CL1338Contig1	131	-	-	-	-	-	-	-	-	-
CL1342Contig1	157	-	-	-	-	-	-	-	-	-
CL1346Contig1	211	-	-	-	-	-	-	-	-	-
CL1350Contig1	185	gi|357509763|ref|XP_003625170.1| DNA-binding protein SMUBP-2	61	1.03e-24	113.787	-	-	GO:0017111 nucleoside-triphosphatase activity | GO:0005524 ATP binding | GO:0003677 DNA binding | GO:0008270 zinc ion binding	-	-	GO only
CL1354Contig1	147	-	-	-	-	-	-	-	-	-
CL1358Contig1	132	-	-	-	-	-	-	-	-	-
CL1361Contig1	279	-	-	-	-	-	-	-	-	-
CL1365Contig1	131	gi|295913520|gb|ADG58008.1| transcription factor	43	1.27e-07	60.1952	-	-	-	-	-
CL1369Contig1	136	-	-	-	-	-	-	-	-	-
CL1373Contig1	182	gi|225424148|ref|XP_002283981.1| PREDICTED: ALG-2 interacting protein X	59	6.43e-17	90.3129	-	-	-	-	-
CL1377Contig1	142	-	-	-	-	-	-	-	-	-
CL1385Contig1	119	gi|357138595|ref|XP_003570876.1| PREDICTED: beta-amylase 8-like, partial	39	2.37e-13	76.5828	GO:0000272 polysaccharide catabolic process | GO:0005982 starch metabolic process | GO:0005985 sucrose metabolic process	-	GO:0016161 beta-amylase activity | GO:0043169 cation binding	-	-	GO only
CL1388Contig1	296	-	-	-	-	-	-	-	-	-
CL1392Contig1	136	gi|297813469|ref|XP_002874618.1| hypothetical protein ARALYDRAFT_489875	45	7.28e-21	99.614	GO:0006428 isoleucyl-tRNA aminoacylation | GO:0009097 isoleucine biosynthetic process | GO:0009098 leucine biosynthetic process | GO:0009099 valine biosynthetic process	GO:0005737 cytoplasm	GO:0005524 ATP binding | GO:0004822 isoleucine-tRNA ligase activity	-	-	GO only
CL1396Contig1	140	gi|224090797|ref|XP_002309085.1| predicted protein	46	6.72e-15	82.3406	-	GO:0016020 membrane	-	-	-	GO only
CL1400Contig1	348	gi|359479914|ref|XP_002268148.2| PREDICTED: uncharacterized protein LOC100250295	110	1.78e-22	111.13	GO:0055085 transmembrane transport	GO:0016021 integral to membrane	-	-	-	GO only
CL1404Contig1	120	gi|359487395|ref|XP_002273716.2| PREDICTED: putative disease resistance protein RGA3-like	39	4e-12	73.0395	GO:0006952 defense response | GO:0006470 protein dephosphorylation	-	GO:0004721 phosphoprotein phosphatase activity | GO:0043531 ADP binding	-	-	GO only
CL1408Contig1	140	-	-	-	-	-	-	-	-	-
CL1412Contig1	277	gi|108705863|gb|ABF93658.1| Armadillo/beta-catenin-like repeat family protein	92	7.61e-38	156.749	-	-	GO:0005488 binding	-	pfam00514 Arm	GO & Domain
CL1416Contig1	141	-	-	-	-	-	-	-	-	-
CL1420Contig1	108	-	-	-	-	-	-	-	-	-
CL1424Contig1	112	gi|55979221|gb|AAV69068.1| X1	36	1.8e-07	58.8665	-	-	-	-	-
CL1428Contig1	147	-	-	-	-	-	-	-	-	-
CL1433Contig1	1657	gi|225453845|ref|XP_002277837.1| PREDICTED: lysophosphatidylcholine acyltransferase 2	461	1.3e-207	712.598	GO:0042545 cell wall modification | GO:0005982 starch metabolic process | GO:0005985 sucrose metabolic process	GO:0005618 cell wall	GO:0030599 pectinesterase activity | GO:0045330 aspartyl esterase activity | GO:0005509 calcium ion binding | GO:0016746 transferase activity, transferring acyl groups	-	pfam01553 Acyltransferase	GO & Domain
CL1438Contig1	194	-	-	-	-	-	-	-	-	-
CL1442Contig1	135	-	-	-	-	-	-	-	-	-
CL1446Contig1	215	gi|359491865|ref|XP_002273243.2| PREDICTED: xylem cysteine proteinase 1-like	60	3.53e-10	70.3821	GO:0006508 proteolysis | GO:0010623 developmental programmed cell death	GO:0000325 plant-type vacuole | GO:0005618 cell wall | GO:0005634 nucleus	GO:0004197 cysteine-type endopeptidase activity	-	-	GO only
CL1450Contig1	142	gi|357473217|ref|XP_003606893.1| Coatomer subunit gamma	47	1.49e-22	104.929	GO:0016192 vesicle-mediated transport | GO:0006886 intracellular protein transport	GO:0030126 COPI vesicle coat	GO:0005488 binding | GO:0005198 structural molecule activity	-	-	GO only
CL1454Contig1	142	-	-	-	-	-	-	-	-	-
CL1458Contig1	138	gi|297797041|ref|XP_002866405.1| hypothetical protein ARALYDRAFT_358300	45	1.93e-13	77.9115	GO:0007018 microtubule-based movement	GO:0005874 microtubule	GO:0005524 ATP binding | GO:0003777 microtubule motor activity	-	-	GO only
CL1462Contig1	142	-	-	-	-	-	-	-	-	-
CL1466Contig1	191	gi|68161828|emb|CAJ09953.1| beta-galactosidase	60	7.48e-19	96.5136	GO:0006012 galactose metabolic process | GO:0006027 glycosaminoglycan catabolic process | GO:0006687 glycosphingolipid metabolic process | GO:0046486 glycerolipid metabolic process	GO:0009341 beta-galactosidase complex	GO:0004565 beta-galactosidase activity | GO:0043169 cation binding | GO:0005529 sugar binding	-	-	GO only
CL1470Contig1	215	-	-	-	-	-	-	-	-	-
CL1474Contig1	140	gi|326497561|dbj|BAK05870.1| predicted protein	45	1.76e-05	53.9945	-	-	-	-	-
CL1478Contig1	143	gi|357166356|ref|XP_003580683.1| PREDICTED: probable glycerol kinase-like	47	8.37e-20	96.9565	GO:0006072 glycerol-3-phosphate metabolic process | GO:0016310 phosphorylation | GO:0046486 glycerolipid metabolic process	-	GO:0004370 glycerol kinase activity | GO:0005524 ATP binding	-	-	GO only
CL1482Contig1	139	gi|225428102|ref|XP_002280603.1| PREDICTED: uncharacterized transporter lpg1691 isoform 1	45	6.18e-12	73.4824	-	-	-	-	-
CL1486Contig1	151	gi|297597907|ref|NP_001044718.2| Os01g0834200	50	1.17e-22	105.815	GO:0015986 ATP synthesis coupled proton transport | GO:0015991 ATP hydrolysis coupled proton transport	GO:0033177 proton-transporting two-sector ATPase complex, proton-transporting domain | GO:0012510 trans-Golgi network transport vesicle membrane | GO:0005773 vacuole	GO:0015078 hydrogen ion transmembrane transporter activity | GO:0016887 ATPase activity	-	-	GO only
CL1490Contig1	137	gi|115449721|ref|NP_001048536.1| Os02g0819600	45	1.86e-16	86.7697	GO:0006468 protein phosphorylation	GO:0005886 plasma membrane	GO:0004715 non-membrane spanning protein tyrosine kinase activity | GO:0005524 ATP binding	-	-	GO only
CL1494Contig1	140	gi|357129917|ref|XP_003566606.1| PREDICTED: uncharacterized aarF domain-containing protein kinase At5g05200, chloroplastic-like	46	3.76e-14	80.1261	-	GO:0010287 plastoglobule	GO:0016772 transferase activity, transferring phosphorus-containing groups	-	-	GO only
CL1498Contig1	177	-	-	-	-	-	-	-	-	-
CL1502Contig1	144	-	-	-	-	-	-	-	-	-
CL1505Contig1	137	gi|217075747|gb|ACJ86233.1| unknown	44	1.49e-15	84.1122	-	-	-	-	-
CL1509Contig1	139	-	-	-	-	-	-	-	-	-
CL1513Contig1	137	gi|226530983|ref|NP_001147043.1| CBL-interacting serine/threonine-protein kinase 11	45	1.02e-08	63.7385	-	-	-	-	-
CL1517Contig1	140	-	-	-	-	-	-	-	-	-
CL1521Contig1	138	gi|357485825|ref|XP_003613200.1| Signal recognition particle receptor subunit beta	46	1.23e-14	81.4548	-	-	-	-	-
CL1525Contig1	173	-	-	-	-	-	-	-	-	-
CL1529Contig1	158	-	-	-	-	-	-	-	-	-
CL1533Contig1	170	-	-	-	-	-	-	-	-	-
CL1537Contig1	203	gi|224131618|ref|XP_002321135.1| predicted protein	66	5.67e-33	139.033	GO:0010043 response to zinc ion | GO:0019261 1,4-dichlorobenzene catabolic process	GO:0005829 cytosol | GO:0005739 mitochondrion | GO:0009507 chloroplast	GO:0016747 transferase activity, transferring acyl groups other than amino-acyl groups | GO:0008806 carboxymethylenebutenolidase activity	-	-	GO only
CL1541Contig1	183	-	-	-	-	-	-	-	-	-
CL1546Contig1	278	gi|147788489|emb|CAN65454.1| hypothetical protein VITISV_018545	73	1.42e-17	94.742	-	-	-	-	-
CL1550Contig1	167	gi|192910798|gb|ACF06507.1| aldose 1-epimerase-like protein	55	3.81e-21	102.271	GO:0006012 galactose metabolic process | GO:0006094 gluconeogenesis | GO:0006096 glycolysis	GO:0016023 cytoplasmic membrane-bounded vesicle	GO:0030246 carbohydrate binding | GO:0004034 aldose 1-epimerase activity	-	-	GO only
CL1553Contig1	172	gi|242041919|ref|XP_002468354.1| hypothetical protein SORBIDRAFT_01g044380	52	0.000116	52.2229	-	-	-	-	-
CL1557Contig1	162	-	-	-	-	-	-	-	-	-
CL1562Contig1	152	gi|356544492|ref|XP_003540684.1| PREDICTED: long chain acyl-CoA synthetase 2-like	50	7.98e-18	91.6416	GO:0008152 metabolic process	GO:0009536 plastid	GO:0003824 catalytic activity	-	-	GO only
CL1566Contig1	170	gi|356556024|ref|XP_003546327.1| PREDICTED: DNA-directed RNA polymerase II subunit RPB9-like	27	2.21e-11	73.0395	-	-	-	-	pfam01096 TFIIS_C	Domain only
CL1570Contig1	405	gi|357972805|gb|AET98078.1| hypothetical protein EPVG_00191	63	1.3e-17	96.0707	-	-	-	-	-
CL1574Contig1	151	-	-	-	-	-	-	-	-	-
CL1576Contig1	159	gi|224071381|ref|XP_002303432.1| predicted protein	46	9.47e-09	64.6243	-	-	-	-	-
CL1580Contig1	179	gi|326508366|dbj|BAJ99450.1| predicted protein	45	1.01e-18	95.6278	-	GO:0009536 plastid	-	-	-	GO only
CL1584Contig1	173	gi|168054288|ref|XP_001779564.1| predicted protein	57	3.41e-27	120.431	GO:0042176 regulation of protein catabolic process | GO:0050790 regulation of catalytic activity	GO:0000502 proteasome complex	GO:0005488 binding | GO:0030234 enzyme regulator activity	-	-	GO only
CL1588Contig1	187	-	-	-	-	-	-	-	-	-
CL1592Contig1	171	gi|225444161|ref|XP_002270765.1| PREDICTED: UDP-arabinose 4-epimerase 1	56	1.54e-27	121.316	GO:0006012 galactose metabolic process | GO:0009117 nucleotide metabolic process | GO:0009225 nucleotide-sugar metabolic process	-	GO:0050662 coenzyme binding | GO:0000166 nucleotide binding | GO:0003978 UDP-glucose 4-epimerase activity	-	-	GO only
CL1596Contig1	204	gi|357125057|ref|XP_003564212.1| PREDICTED: LL-diaminopimelate aminotransferase, chloroplastic-like	68	2.54e-36	148.777	GO:0009089 lysine biosynthetic process via diaminopimelate | GO:0009862 systemic acquired resistance, salicylic acid mediated signaling pathway | GO:0032312 regulation of ARF GTPase activity | GO:0000162 tryptophan biosynthetic process | GO:0006107 oxaloacetate metabolic process | GO:0006522 alanine metabolic process | GO:0006525 arginine metabolic process | GO:0006531 aspartate metabolic process…	GO:0005829 cytosol | GO:0009570 chloroplast stroma | GO:0005739 mitochondrion	GO:0004069 L-aspartate:2-oxoglutarate aminotransferase activity | GO:0008270 zinc ion binding | GO:0010285 L,L-diaminopimelate aminotransferase activity | GO:0080130 L-phenylalanine:2-oxoglutarate aminotransferase activity | GO:0030170 pyridoxal phosphate binding | GO:0005507 copper ion binding | GO:0008060 ARF GTPase activator activity	-	-	GO only
CL1600Contig1	193	-	-	-	-	-	-	-	-	-
CL1604Contig1	179	gi|147860721|emb|CAN83563.1| hypothetical protein VITISV_025401	59	1.58e-27	121.759	GO:0006200 ATP catabolic process | GO:0015716 organic phosphonate transport | GO:0015748 organophosphate ester transport	GO:0016021 integral to membrane	GO:0015416 organic phosphonate transmembrane-transporting ATPase activity | GO:0005524 ATP binding	-	-	GO only
CL1608Contig1	327	gi|125555973|gb|EAZ01579.1| hypothetical protein OsI_23613	102	2.8e-16	91.1987	-	-	-	-	-
CL1612Contig1	200	-	-	-	-	-	-	-	-	-
CL1616Contig1	218	-	-	-	-	-	-	-	-	-
CL1620Contig1	236	gi|346465107|gb|AEO32398.1| hypothetical protein	78	1.16e-42	168.708	GO:0006446 regulation of translational initiation	GO:0005852 eukaryotic translation initiation factor 3 complex | GO:0005634 nucleus | GO:0005829 cytosol | GO:0005840 ribosome	GO:0003743 translation initiation factor activity | GO:0043022 ribosome binding	-	-	GO only
CL1624Contig1	212	gi|2244740|dbj|BAA21111.1| endo-1,4-beta-glucanase	64	8.95e-26	118.216	GO:0005982 starch metabolic process | GO:0005985 sucrose metabolic process	-	GO:0030246 carbohydrate binding | GO:0008810 cellulase activity	-	pfam09478 CBM49 | pfam12829 Mhr1	GO & Domain
CL1628Contig1	199	gi|225455820|ref|XP_002272565.1| PREDICTED: RNA-binding protein pno1-like	65	2.55e-30	131.06	-	GO:0000502 proteasome complex	GO:0003723 RNA binding	-	pfam00013 KH_1	GO & Domain
CL1632Contig1	209	gi|356537188|ref|XP_003537111.1| PREDICTED: probable receptor protein kinase TMK1-like	69	2.09e-32	137.704	GO:0006468 protein phosphorylation | GO:0007178 transmembrane receptor protein serine/threonine kinase signaling pathway | GO:0009069 serine family amino acid metabolic process	GO:0016023 cytoplasmic membrane-bounded vesicle | GO:0016021 integral to membrane	GO:0004715 non-membrane spanning protein tyrosine kinase activity | GO:0005524 ATP binding | GO:0004709 MAP kinase kinase kinase activity	2.7.11.1	-	GO & Enzyme
CL1636Contig1	179	-	-	-	-	-	-	-	-	-
CL1641Contig1	178	gi|357477713|ref|XP_003609142.1| Phospholipid-transporting ATPase	58	7.52e-28	122.645	GO:0006754 ATP biosynthetic process | GO:0015914 phospholipid transport | GO:0006812 cation transport | GO:0015917 aminophospholipid transport	GO:0016021 integral to membrane | GO:0009941 chloroplast envelope | GO:0005886 plasma membrane	GO:0005516 calmodulin binding | GO:0015662 ATPase activity, coupled to transmembrane movement of ions, phosphorylative mechanism | GO:0005524 ATP binding | GO:0000287 magnesium ion binding | GO:0004012 phospholipid-translocating ATPase activity	-	-	GO only
CL1646Contig1	521	gi|300669727|dbj|BAJ11652.1| glucosyltransferase	119	4.87e-31	139.476	-	-	GO:0042302 structural constituent of cuticle	-	-	GO only
CL1650Contig1	195	gi|326519392|dbj|BAJ96695.1| predicted protein	51	1.64e-23	110.687	GO:0032259 methylation	-	GO:0008168 methyltransferase activity	-	-	GO only
CL1654Contig1	174	-	-	-	-	-	-	-	-	-
CL1658Contig1	177	-	-	-	-	-	-	-	-	-
CL1662Contig1	341	gi|115469362|ref|NP_001058280.1| Os06g0662000	113	4.5e-70	255.517	GO:0015991 ATP hydrolysis coupled proton transport | GO:0015986 ATP synthesis coupled proton transport | GO:0006119 oxidative phosphorylation	GO:0033180 proton-transporting V-type ATPase, V1 domain | GO:0045259 proton-transporting ATP synthase complex	GO:0046933 hydrogen ion transporting ATP synthase activity, rotational mechanism | GO:0005524 ATP binding | GO:0046961 proton-transporting ATPase activity, rotational mechanism	-	-	GO only
CL1666Contig1	179	gi|147860573|emb|CAN79719.1| hypothetical protein VITISV_012742	59	2.02e-25	115.559	GO:0006950 response to stress | GO:0006468 protein phosphorylation | GO:0009069 serine family amino acid metabolic process	-	GO:0004715 non-membrane spanning protein tyrosine kinase activity | GO:0005524 ATP binding | GO:0004674 protein serine/threonine kinase activity	-	-	GO only
CL1669Contig1	396	-	-	-	-	-	-	-	-	-
CL1675Contig1	149	gi|102139846|gb|ABF70004.1| subtilisin-like serine proteinase, putative	49	1.9e-14	81.4548	GO:0043086 negative regulation of catalytic activity | GO:0006508 proteolysis	GO:0048046 apoplast | GO:0005618 cell wall	GO:0042802 identical protein binding | GO:0004252 serine-type endopeptidase activity	-	pfam05922 Inhibitor_I9	GO & Domain
CL1679Contig1	283	gi|365222884|gb|AEW69794.1| Hop-interacting protein THI031	66	4.6e-14	83.6693	-	GO:0005634 nucleus | GO:0005737 cytoplasm	-	-	-	GO only
CL1683Contig1	156	gi|357144114|ref|XP_003573176.1| PREDICTED: callose synthase 3-like	51	8.45e-19	94.742	GO:0006075 (1->3)-beta-D-glucan biosynthetic process | GO:0005982 starch metabolic process | GO:0005985 sucrose metabolic process	GO:0009504 cell plate | GO:0009506 plasmodesma | GO:0000148 1,3-beta-D-glucan synthase complex	GO:0003843 1,3-beta-D-glucan synthase activity	-	-	GO only
CL1687Contig1	302	gi|46805951|dbj|BAD17245.1| putative early-responsive to dehydration stress protein	97	2.54e-35	150.105	GO:0032259 methylation	-	GO:0008168 methyltransferase activity	-	-	GO only
CL1691Contig1	158	gi|326490043|dbj|BAJ94095.1| predicted protein	51	2.42e-15	84.5551	-	-	-	-	-
CL1695Contig1	159	-	-	-	-	-	-	-	-	-
CL1699Contig1	158	gi|326488449|dbj|BAJ93893.1| predicted protein	51	2.22e-16	87.6555	-	GO:0016020 membrane	-	-	-	GO only
CL1703Contig1	156	gi|326491555|dbj|BAJ94255.1| predicted protein	51	6.47e-24	109.801	GO:0006449 regulation of translational termination	GO:0005840 ribosome | GO:0018444 translation release factor complex	GO:0016149 translation release factor activity, codon specific	-	-	GO only
CL1706Contig1	158	-	-	-	-	-	-	-	-	-
CL1711Contig1	137	-	-	-	-	-	-	-	-	-
CL1715Contig1	135	gi|147783379|emb|CAN59888.1| hypothetical protein VITISV_026170	45	4.81e-13	76.5828	GO:0006200 ATP catabolic process | GO:0006855 drug transmembrane transport	GO:0016021 integral to membrane	GO:0008559 xenobiotic-transporting ATPase activity | GO:0005524 ATP binding	-	-	GO only
CL1718Contig1	135	gi|219362527|ref|NP_001136928.1| uncharacterized protein LOC100217087	44	1.92e-15	83.6693	GO:0009555 pollen development | GO:0008643 carbohydrate transport | GO:0009901 anther dehiscence	GO:0005887 integral to plasma membrane	GO:0051119 sugar transmembrane transporter activity	-	-	GO only
CL1722Contig1	139	-	-	-	-	-	-	-	-	-
CL1724Contig1	140	-	-	-	-	-	-	-	-	-
CL1728Contig1	152	gi|209491087|gb|ACI49697.1| polygalacturonase-inhibiting protein	43	0.000602	49.5654	-	-	-	-	-
CL1732Contig1	152	gi|115461625|ref|NP_001054412.1| Os05g0105600	31	8.47e-06	55.3232	-	-	-	-	-
CL1736Contig1	168	-	-	-	-	-	-	-	-	-
CL1740Contig1	175	-	-	-	-	-	-	-	-	-
CL1744Contig1	1827	gi|255569514|ref|XP_002525724.1| hydrolase, hydrolyzing O-glycosyl compounds, putative	534	3.04e-288	980.557	GO:0005975 carbohydrate metabolic process | GO:0006418 tRNA aminoacylation for protein translation	GO:0016023 cytoplasmic membrane-bounded vesicle	GO:0004812 aminoacyl-tRNA ligase activity | GO:0005524 ATP binding | GO:0008422 beta-glucosidase activity	-	pfam00933 Glyco_hydro_3 | pfam01915 Glyco_hydro_3_C	GO & Domain
CL1748Contig1	214	-	-	-	-	-	-	-	-	-
CL1752Contig1	174	-	-	-	-	-	-	-	-	-
CL1756Contig1	152	gi|357437333|ref|XP_003588942.1| LRR receptor-like serine/threonine-protein kinase ERECTA	50	3.48e-22	104.486	GO:0048281 inflorescence morphogenesis | GO:0010103 stomatal complex morphogenesis | GO:0010148 transpiration | GO:0009944 polarity specification of adaxial/abaxial axis | GO:0001558 regulation of cell growth | GO:0009664 plant-type cell wall organization | GO:0030155 regulation of cell adhesion | GO:0050832 defense response to fungus | GO:0042742 defense response to bacterium | GO:0009965 leaf m…	GO:0016023 cytoplasmic membrane-bounded vesicle | GO:0016021 integral to membrane | GO:0005739 mitochondrion	GO:0004721 phosphoprotein phosphatase activity | GO:0019199 transmembrane receptor protein kinase activity | GO:0032440 2-alkenal reductase [NAD(P)] activity | GO:0004674 protein serine/threonine kinase activity | GO:0005524 ATP binding	-	-	GO only
CL1760Contig1	189	gi|357478359|ref|XP_003609465.1| Arogenate dehydrogenase	62	3.5e-32	135.932	GO:0006571 tyrosine biosynthetic process | GO:0055114 oxidation-reduction process | GO:0000162 tryptophan biosynthetic process | GO:0009094 L-phenylalanine biosynthetic process	GO:0009507 chloroplast	GO:0008977 prephenate dehydrogenase activity | GO:0004665 prephenate dehydrogenase (NADP+) activity | GO:0000166 nucleotide binding	-	-	GO only
CL1764Contig1	191	gi|225457425|ref|XP_002284929.1| PREDICTED: uncharacterized protein LOC100260374	63	1.27e-30	131.503	-	GO:0009535 chloroplast thylakoid membrane | GO:0009941 chloroplast envelope	-	-	-	GO only
CL1768Contig1	150	-	-	-	-	-	-	-	-	-
CL1772Contig1	150	-	-	-	-	-	-	-	-	-
CL1776Contig1	149	-	-	-	-	-	-	-	-	-
CL1780Contig1	152	-	-	-	-	-	-	-	-	-
CL1784Contig1	160	gi|102140021|gb|ABF70152.1| oligopeptide transporter OPT family protein	48	1.95e-24	111.572	GO:0055085 transmembrane transport	-	-	-	-	GO only
CL1788Contig1	161	gi|294462748|gb|ADE76918.1| unknown	53	8.35e-21	100.943	GO:0009695 jasmonic acid biosynthetic process | GO:0009651 response to salt stress | GO:0009620 response to fungus	GO:0005886 plasma membrane | GO:0005774 vacuolar membrane | GO:0009507 chloroplast	GO:0046423 allene-oxide cyclase activity	-	-	GO only
CL1792Contig1	155	-	-	-	-	-	-	-	-	-
CL1796Contig1	160	-	-	-	-	-	-	-	-	-
CL1800Contig1	161	gi|355429958|gb|AER92590.1| putative S-adenosyl-L-homocysteinase	53	4.42e-26	116.444	GO:0006730 one-carbon metabolic process | GO:0006950 response to stress | GO:0006555 methionine metabolic process	-	GO:0004013 adenosylhomocysteinase activity	-	-	GO only
CL1804Contig1	444	gi|326519132|dbj|BAJ96565.1| predicted protein	88	9.8e-34	147.448	-	-	-	-	-
CL1808Contig1	151	gi|33146929|dbj|BAC79950.1| auxin-regulated protein-like protein	41	2.04e-09	66.3959	-	-	-	-	-
CL1812Contig1	161	-	-	-	-	-	-	-	-	-
CL1816Contig1	161	gi|374256087|gb|AEZ00905.1| putative BP-80 vacuolar sorting receptor protein, partial	51	1.26e-25	115.116	GO:0006623 protein targeting to vacuole | GO:0006896 Golgi to vacuole transport | GO:0006508 proteolysis	GO:0000139 Golgi membrane | GO:0031902 late endosome membrane | GO:0017119 Golgi transport complex | GO:0005802 trans-Golgi network | GO:0030665 clathrin coated vesicle membrane | GO:0005773 vacuole | GO:0005887 integral to plasma membrane	GO:0008233 peptidase activity | GO:0005509 calcium ion binding | GO:0005515 protein binding | GO:0009940 amino-terminal vacuolar sorting propeptide binding	-	pfam12662 cEGF | pfam12947 EGF_3	GO & Domain
CL1820Contig1	464	gi|115440103|ref|NP_001044331.1| Os01g0763000	154	2.46e-80	289.621	-	-	-	-	pfam10217 DUF2039	Domain only
CL1825Contig1	190	-	-	-	-	-	-	-	-	-
CL1829Contig1	262	-	-	-	-	-	-	-	-	-
CL1833Contig1	120	gi|255547836|ref|XP_002514975.1| protein phosphatase 2a, regulatory subunit, putative	40	2.42e-18	91.1987	GO:0006555 methionine metabolic process | GO:0031348 negative regulation of defense response | GO:0010090 trichome morphogenesis | GO:0090342 regulation of cell aging | GO:0007165 signal transduction	GO:0000159 protein phosphatase type 2A complex	GO:0008601 protein phosphatase type 2A regulator activity | GO:0008266 poly(U) RNA binding	-	-	GO only
CL1837Contig1	117	-	-	-	-	-	-	-	-	-
CL1841Contig1	121	-	-	-	-	-	-	-	-	-
CL1845Contig1	192	gi|326905714|gb|EGE52647.1| hypothetical alanine and proline rich protein	48	0.00101	49.5654	-	-	-	-	-
CL1849Contig1	121	gi|242045414|ref|XP_002460578.1| hypothetical protein SORBIDRAFT_02g031150	39	1.71e-16	85.8838	GO:0006457 protein folding | GO:0000413 protein peptidyl-prolyl isomerization	GO:0005794 Golgi apparatus | GO:0016023 cytoplasmic membrane-bounded vesicle	GO:0003755 peptidyl-prolyl cis-trans isomerase activity	-	-	GO only
CL1853Contig1	210	-	-	-	-	-	-	-	-	-
CL1857Contig1	331	gi|357110928|ref|XP_003557267.1| PREDICTED: uncharacterized protein LOC100845925 isoform 1	66	2.62e-07	62.4098	-	-	-	-	-
CL1861Contig1	143	gi|242042279|ref|XP_002468534.1| hypothetical protein SORBIDRAFT_01g047510	47	9.99e-26	114.23	GO:0006412 translation | GO:0042254 ribosome biogenesis	GO:0005840 ribosome	GO:0003735 structural constituent of ribosome	-	-	GO only
CL1865Contig1	177	gi|224082075|ref|XP_002306562.1| predicted protein	38	3.31e-14	81.8977	-	-	-	-	-
CL1869Contig1	119	-	-	-	-	-	-	-	-	-
CL1873Contig1	147	gi|147788245|emb|CAN75965.1| hypothetical protein VITISV_014527	38	1.44e-16	87.6555	GO:0007264 small GTPase mediated signal transduction | GO:0015031 protein transport	GO:0005829 cytosol	GO:0005525 GTP binding | GO:0016787 hydrolase activity	-	-	GO only
CL1877Contig1	182	-	-	-	-	-	-	-	-	-
CL1881Contig1	116	gi|289552249|gb|ADD10720.1| delta-6-desaturase	36	1.33e-11	71.2679	-	-	-	-	-
CL1885Contig1	363	-	-	-	-	-	-	-	-	-
CL1889Contig1	116	gi|359489318|ref|XP_002269466.2| PREDICTED: eukaryotic translation initiation factor 4G-like	38	6.21e-15	81.0119	-	-	-	-	-
CL1893Contig1	301	-	-	-	-	-	-	-	-	-
CL1897Contig1	815	gi|6682869|dbj|BAA88921.1| sigma factor	161	7.12e-30	136.818	GO:0010114 response to red light | GO:0006355 regulation of transcription, DNA-dependent | GO:0006352 transcription initiation, DNA-dependent | GO:0009637 response to blue light | GO:0006144 purine base metabolic process | GO:0006206 pyrimidine base metabolic process	GO:0009507 chloroplast | GO:0005730 nucleolus | GO:0005667 transcription factor complex	GO:0003899 DNA-directed RNA polymerase activity | GO:0003677 DNA binding | GO:0005515 protein binding | GO:0003700 sequence-specific DNA binding transcription factor activity | GO:0016987 sigma factor activity	-	-	GO only
CL1901Contig1	1676	gi|225448540|ref|XP_002273561.1| PREDICTED: ectonucleoside triphosphate diphosphohydrolase 1	557	4.56e-233	797.193	-	-	GO:0016787 hydrolase activity	-	pfam01150 GDA1_CD39	GO & Domain
CL1905Contig1	122	-	-	-	-	-	-	-	-	-
CL1909Contig1	118	-	-	-	-	-	-	-	-	-
CL1913Contig1	123	gi|326490688|dbj|BAJ90011.1| predicted protein	41	5.72e-06	54.8803	-	-	-	-	-
CL1917Contig1	3657	gi|255558304|ref|XP_002520179.1| Phospholipid-transporting ATPase, putative	1182	0	2302.19	GO:0048364 root development | GO:0048194 Golgi vesicle budding | GO:0015914 phospholipid transport | GO:0048367 shoot development | GO:0006812 cation transport | GO:0015917 aminophospholipid transport	GO:0016021 integral to membrane | GO:0005794 Golgi apparatus | GO:0005886 plasma membrane	GO:0015662 ATPase activity, coupled to transmembrane movement of ions, phosphorylative mechanism | GO:0005524 ATP binding | GO:0000287 magnesium ion binding | GO:0004012 phospholipid-translocating ATPase activity	3.6.3.1	pfam13246 Hydrolase_like2 | pfam00122 E1-E2_ATPase | pfam00702 Hydrolase	GO & Enzyme & Domain
CL1924Contig1	611	-	-	-	-	-	-	-	-	-
CL1928Contig1	138	-	-	-	-	-	-	-	-	-
CL1932Contig1	285	gi|255572949|ref|XP_002527405.1| Protein SEY1, putative	95	3.27e-58	216.099	GO:0010053 root epidermal cell differentiation | GO:0009932 cell tip growth | GO:0030036 actin cytoskeleton organization | GO:0006888 ER to Golgi vesicle-mediated transport | GO:0009832 plant-type cell wall biogenesis	GO:0016021 integral to membrane | GO:0005774 vacuolar membrane | GO:0005783 endoplasmic reticulum | GO:0005886 plasma membrane	GO:0016817 hydrolase activity, acting on acid anhydrides | GO:0005525 GTP binding	-	-	GO only
CL1936Contig1	115	-	-	-	-	-	-	-	-	-
CL1940Contig1	175	-	-	-	-	-	-	-	-	-
CL1944Contig1	180	gi|226495687|ref|NP_001146293.1| uncharacterized protein LOC100279868	59	1.96e-12	76.5828	GO:0006355 regulation of transcription, DNA-dependent	GO:0005667 transcription factor complex	GO:0003700 sequence-specific DNA binding transcription factor activity | GO:0003677 DNA binding	-	-	GO only
CL1948Contig1	168	-	-	-	-	-	-	-	-	-
CL1952Contig1	115	-	-	-	-	-	-	-	-	-
CL1956Contig1	240	-	-	-	-	-	-	-	-	-
CL1960Contig1	118	-	-	-	-	-	-	-	-	-
CL1963Contig1	113	-	-	-	-	-	-	-	-	-
CL1967Contig1	198	-	-	-	-	-	-	-	-	-
CL1971Contig1	370	gi|329568040|gb|AEB96142.1| E2F protein	122	1.91e-57	216.542	GO:0006355 regulation of transcription, DNA-dependent	GO:0005667 transcription factor complex | GO:0005739 mitochondrion	GO:0003700 sequence-specific DNA binding transcription factor activity | GO:0003677 DNA binding	-	pfam02319 E2F_TDP | pfam01978 TrmB	GO & Domain
CL1975Contig1	868	gi|302144195|emb|CBI23322.3| unnamed protein product	288	1.35e-94	337.012	-	-	-	-	-
CL1980Contig1	233	-	-	-	-	-	-	-	-	-
CL1992Contig1	445	gi|255545293|ref|XP_002513707.1| Beta-glucosidase, putative	133	1.44e-52	204.583	GO:0045493 xylan catabolic process | GO:0005982 starch metabolic process | GO:0005985 sucrose metabolic process | GO:0009117 nucleotide metabolic process	GO:0005618 cell wall | GO:0005578 proteinaceous extracellular matrix	GO:0009044 xylan 1,4-beta-xylosidase activity | GO:0046556 alpha-N-arabinofuranosidase activity | GO:0008422 beta-glucosidase activity	-	-	GO only
CL1996Contig1	825	gi|356529907|ref|XP_003533528.1| PREDICTED: phospholipase DDHD1-like	274	9.13e-162	560.238	-	-	GO:0046872 metal ion binding	-	-	GO only
CL2004Contig1	384	gi|326498999|dbj|BAK05990.1| predicted protein	124	6.33e-32	141.247	GO:0006139 nucleobase-containing compound metabolic process	GO:0005622 intracellular	GO:0003676 nucleic acid binding | GO:0008408 3'-5' exonuclease activity	-	pfam01612 DNA_pol_A_exo1	GO & Domain
CL2012Contig1	197	gi|4680249|gb|AAD27590.1|AF121261_1 elongation factor 1-alpha 1	65	3.58e-38	153.649	-	-	-	-	-
CL2016Contig1	117	-	-	-	-	-	-	-	-	-
CL2020Contig1	119	-	-	-	-	-	-	-	-	-
CL2023Contig1	1904	gi|225434028|ref|XP_002273850.1| PREDICTED: uncharacterized GPI-anchored protein At1g61900-like	468	1.53e-218	748.916	-	-	-	-	-
CL2035Contig1	104	-	-	-	-	-	-	-	-	-
CL2043Contig1	241	gi|224134306|ref|XP_002321787.1| predicted protein	64	1.48e-25	118.659	-	GO:0009536 plastid	-	-	-	GO only
CL2047Contig1	139	-	-	-	-	-	-	-	-	-
CL2051Contig1	235	-	-	-	-	-	-	-	-	-
CL2055Contig1	169	-	-	-	-	-	-	-	-	-
CL2059Contig1	186	-	-	-	-	-	-	-	-	-
CL2063Contig1	115	-	-	-	-	-	-	-	-	-
CL2067Contig1	144	gi|225454728|ref|XP_002272675.1| PREDICTED: transducin beta-like protein 3-like	48	1e-15	84.998	-	-	-	-	-
CL2071Contig1	299	gi|44662784|gb|AAS47493.1| lipoamide dehydrogenase	76	1.12e-39	162.95	GO:0009416 response to light stimulus | GO:0045454 cell redox homeostasis | GO:0046686 response to cadmium ion | GO:0006094 gluconeogenesis | GO:0006096 glycolysis | GO:0006099 tricarboxylic acid cycle | GO:0006118 electron transport | GO:0006544 glycine metabolic process | GO:0006563 L-serine metabolic process | GO:0006566 threonine metabolic process	GO:0005960 glycine cleavage complex | GO:0005747 mitochondrial respiratory chain complex I | GO:0005759 mitochondrial matrix | GO:0048046 apoplast	GO:0005507 copper ion binding | GO:0008270 zinc ion binding | GO:0050897 cobalt ion binding | GO:0005524 ATP binding | GO:0050660 flavin adenine dinucleotide binding | GO:0004148 dihydrolipoyl dehydrogenase activity	-	pfam02852 Pyr_redox_dim	GO & Domain
CL2075Contig1	166	-	-	-	-	-	-	-	-	-
CL2079Contig1	624	gi|218185812|gb|EEC68239.1| hypothetical protein OsI_36251	203	2.48e-88	316.196	-	-	GO:0005524 ATP binding | GO:0003677 DNA binding	-	-	GO only
CL2083Contig1	969	gi|224107753|ref|XP_002314590.1| predicted protein	321	6.68e-156	540.75	GO:0006629 lipid metabolic process | GO:0005975 carbohydrate metabolic process	GO:0016023 cytoplasmic membrane-bounded vesicle | GO:0009505 plant-type cell wall | GO:0005739 mitochondrion	GO:0004560 alpha-L-fucosidase activity | GO:0004091 carboxylesterase activity	-	pfam00657 Lipase_GDSL	GO & Domain
CL2087Contig1	245	-	-	-	-	-	-	-	-	-
CL2091Contig1	214	-	-	-	-	-	-	-	-	-
CL2095Contig1	123	-	-	-	-	-	-	-	-	-
CL2099Contig1	241	gi|49333380|gb|AAT64020.1| predicted protein	59	2.2e-08	65.0672	-	-	-	-	-
CL2103Contig1	180	-	-	-	-	-	-	-	-	-
CL2107Contig1	145	-	-	-	-	-	-	-	-	-
CL2111Contig1	214	-	-	-	-	-	-	-	-	-
CL2115Contig1	128	-	-	-	-	-	-	-	-	-
CL2119Contig1	130	-	-	-	-	-	-	-	-	-
CL2123Contig1	125	gi|224074731|ref|XP_002304444.1| predicted protein	39	2.21e-10	68.1676	GO:0006855 drug transmembrane transport	GO:0016020 membrane	GO:0015297 antiporter activity | GO:0015238 drug transmembrane transporter activity	-	-	GO only
CL2127Contig1	710	gi|224054386|ref|XP_002298234.1| predicted protein	230	1.59e-103	366.687	-	-	-	-	-
CL2131Contig1	237	gi|255569707|ref|XP_002525818.1| o-methyltransferase, putative	79	9.35e-31	134.161	GO:0009809 lignin biosynthetic process | GO:0032259 methylation | GO:0009805 coumarin biosynthetic process | GO:0009811 stilbene biosynthetic process	-	GO:0047763 caffeate O-methyltransferase activity | GO:0046983 protein dimerization activity	-	-	GO only
CL2135Contig1	1178	gi|225465708|ref|XP_002273799.1| PREDICTED: eukaryotic translation initiation factor 2 subunit 3	390	1.84e-247	845.027	GO:0006446 regulation of translational initiation	GO:0005829 cytosol | GO:0005840 ribosome	GO:0003743 translation initiation factor activity	-	pfam00009 GTP_EFTU | pfam03144 GTP_EFTU_D2	GO & Domain
CL2139Contig1	203	-	-	-	-	-	-	-	-	-
CL2143Contig1	257	gi|356508586|ref|XP_003523036.1| PREDICTED: F-box/kelch-repeat protein At5g42350-like	85	8.34e-21	104.486	-	-	-	-	-
CL2147Contig1	111	-	-	-	-	-	-	-	-	-
CL2151Contig1	152	-	-	-	-	-	-	-	-	-
CL2154Contig1	235	-	-	-	-	-	-	-	-	-
CL2159Contig1	152	-	-	-	-	-	-	-	-	-
CL2162Contig1	160	-	-	-	-	-	-	-	-	-
CL2166Contig1	220	-	-	-	-	-	-	-	-	-
CL2170Contig1	111	gi|38345249|emb|CAD41093.2| OSJNBb0011N17.10	36	9.93e-17	85.8838	GO:0032259 methylation | GO:0006479 protein methylation | GO:0046500 S-adenosylmethionine metabolic process	GO:0009536 plastid	GO:0004719 protein-L-isoaspartate (D-aspartate) O-methyltransferase activity	-	-	GO only
CL2174Contig1	184	-	-	-	-	-	-	-	-	-
CL2178Contig1	167	gi|308081383|ref|NP_001183351.1| uncharacterized protein LOC100501759	55	1.66e-15	85.4409	-	-	-	-	-
CL2182Contig1	274	-	-	-	-	-	-	-	-	-
CL2186Contig1	173	-	-	-	-	-	-	-	-	-
CL2190Contig1	112	-	-	-	-	-	-	-	-	-
CL2194Contig1	113	-	-	-	-	-	-	-	-	-
CL2198Contig1	132	-	-	-	-	-	-	-	-	-
CL2202Contig1	140	gi|242092768|ref|XP_002436874.1| hypothetical protein SORBIDRAFT_10g010410	46	1.17e-18	93.4133	-	-	-	-	-
CL2206Contig1	113	-	-	-	-	-	-	-	-	-
CL2210Contig1	567	gi|255555570|ref|XP_002518821.1| Nucleoprotein TPR, putative	131	1.05e-09	71.2679	GO:0006606 protein import into nucleus	GO:0005643 nuclear pore	GO:0003676 nucleic acid binding	-	-	GO only
CL2214Contig1	112	-	-	-	-	-	-	-	-	-
CL2218Contig1	214	gi|350534740|ref|NP_001233901.1| inositol monophosphatase 1	54	4.48e-22	107.143	GO:0046854 phosphatidylinositol phosphorylation | GO:0019872 streptomycin biosynthetic process	-	GO:0046872 metal ion binding | GO:0052833 inositol monophosphate 4-phosphatase activity | GO:0008934 inositol monophosphate 1-phosphatase activity | GO:0052832 inositol monophosphate 3-phosphatase activity	-	-	GO only
CL2222Contig1	652	gi|356513605|ref|XP_003525502.1| PREDICTED: probable inactive poly	88	1.23e-15	90.7558	-	-	-	-	-
CL2227Contig1	283	gi|31249744|gb|AAP46236.1| unknown protein	89	8.96e-22	108.029	-	-	-	-	-
CL2231Contig1	112	gi|357462961|ref|XP_003601762.1| Histidine kinase	37	2.86e-09	64.1814	GO:0000160 two-component signal transduction system (phosphorelay) | GO:0035556 intracellular signal transduction | GO:0018106 peptidyl-histidine phosphorylation | GO:0006355 regulation of transcription, DNA-dependent	GO:0016023 cytoplasmic membrane-bounded vesicle | GO:0016020 membrane | GO:0009365 protein histidine kinase complex	GO:0000156 two-component response regulator activity | GO:0004872 receptor activity | GO:0005524 ATP binding | GO:0000155 two-component sensor activity	-	-	GO only
CL2234Contig1	112	gi|302143511|emb|CBI22072.3| unnamed protein product	37	5.5e-12	72.1537	-	-	GO:0003676 nucleic acid binding | GO:0005524 ATP binding | GO:0008026 ATP-dependent helicase activity	-	-	GO only
CL2238Contig1	116	gi|125560105|gb|EAZ05553.1| hypothetical protein OsI_27768	36	2.05e-13	76.5828	-	GO:0005739 mitochondrion	-	-	-	GO only
CL2242Contig1	188	-	-	-	-	-	-	-	-	-
CL2246Contig1	331	gi|359473203|ref|XP_002265544.2| PREDICTED: signal recognition particle receptor subunit beta-like	109	4.54e-57	213.884	GO:0007264 small GTPase mediated signal transduction	GO:0005622 intracellular	GO:0004872 receptor activity | GO:0005525 GTP binding	-	pfam09439 SRPRB	GO & Domain
CL2250Contig1	283	gi|357134651|ref|XP_003568930.1| PREDICTED: cullin-1-like isoform 1	75	6.53e-28	127.074	GO:0006511 ubiquitin-dependent protein catabolic process	GO:0031461 cullin-RING ubiquitin ligase complex	GO:0031625 ubiquitin protein ligase binding	-	-	GO only
CL2254Contig1	145	gi|356509328|ref|XP_003523402.1| PREDICTED: putative transcription elongation factor SPT5 homolog 1-like	44	1.67e-17	90.3129	GO:0006412 translation | GO:0032968 positive regulation of transcription elongation from RNA polymerase II promoter | GO:0042254 ribosome biogenesis	GO:0005840 ribosome	GO:0003735 structural constituent of ribosome	-	-	GO only
CL2258Contig1	729	gi|357165062|ref|XP_003580257.1| PREDICTED: uncharacterized protein LOC100827844	240	3.4e-96	342.327	-	-	GO:0000166 nucleotide binding | GO:0003723 RNA binding	-	pfam00076 RRM_1 | pfam14259 RRM_6 | pfam13893 RRM_5	GO & Domain
CL2262Contig1	132	-	-	-	-	-	-	-	-	-
CL2267Contig1	125	-	-	-	-	-	-	-	-	-
CL2271Contig1	162	-	-	-	-	-	-	-	-	-
CL2275Contig1	228	-	-	-	-	-	-	-	-	-
CL2279Contig1	125	-	-	-	-	-	-	-	-	-
CL2283Contig1	128	-	-	-	-	-	-	-	-	-
CL2287Contig1	202	-	-	-	-	-	-	-	-	-
CL2291Contig1	144	-	-	-	-	-	-	-	-	-
CL2295Contig1	126	gi|115479741|ref|NP_001063464.1| Os09g0476800	41	1.97e-08	62.4098	-	-	-	-	-
CL2299Contig1	128	-	-	-	-	-	-	-	-	-
CL2302Contig1	158	gi|357164284|ref|XP_003580006.1| PREDICTED: LOW QUALITY PROTEIN: cytosolic Fe-S cluster assembly factor NUBP1 homolog	51	1.64e-19	96.9565	-	-	-	-	-
CL2306Contig1	120	gi|255545174|ref|XP_002513648.1| 40S ribosomal protein S10, putative	39	5.68e-17	87.2126	GO:0006412 translation | GO:0042254 ribosome biogenesis	GO:0022627 cytosolic small ribosomal subunit | GO:0016020 membrane	GO:0003735 structural constituent of ribosome	-	-	GO only
CL2310Contig1	176	-	-	-	-	-	-	-	-	-
CL2314Contig1	188	-	-	-	-	-	-	-	-	-
CL2318Contig1	119	gi|356512936|ref|XP_003525170.1| PREDICTED: probable beta-1,4-xylosyltransferase IRX10L-like	35	1.46e-14	80.1261	-	GO:0016020 membrane	-	-	-	GO only
CL2322Contig1	265	-	-	-	-	-	-	-	-	-
CL2326Contig1	151	gi|1389654|dbj|BAA12918.1| cytosolic ascorbate peroxidase	30	3.04e-07	59.7523	-	-	-	-	-
CL2330Contig1	140	gi|115453877|ref|NP_001050539.1| Os03g0577000	46	4.04e-24	109.358	-	-	-	-	-
CL2334Contig1	120	gi|10798650|emb|CAC12825.1| amino acid permease	37	1.13e-11	71.7108	GO:0080167 response to karrikin | GO:0043090 amino acid import	GO:0016021 integral to membrane | GO:0005886 plasma membrane	GO:0015171 amino acid transmembrane transporter activity	-	-	GO only
CL2338Contig1	213	-	-	-	-	-	-	-	-	-
CL2342Contig1	134	gi|115462083|ref|NP_001054641.1| Os05g0147400	44	2.29e-21	100.943	GO:0006457 protein folding	GO:0005737 cytoplasm	GO:0051082 unfolded protein binding | GO:0005524 ATP binding	-	-	GO only
CL2346Contig1	149	-	-	-	-	-	-	-	-	-
CL2350Contig1	140	-	-	-	-	-	-	-	-	-
CL2354Contig1	137	gi|356507684|ref|XP_003522594.1| PREDICTED: uncharacterized protein LOC100793208	45	1.03e-12	75.697	-	-	-	-	-
CL2358Contig1	832	gi|156072390|gb|ABU45516.1| calcium-dependent protein kinase 1	247	6.57e-140	487.601	GO:0006468 protein phosphorylation | GO:0009069 serine family amino acid metabolic process	-	GO:0004683 calmodulin-dependent protein kinase activity | GO:0005509 calcium ion binding | GO:0005524 ATP binding	2.7.11.1	pfam13499 EF_hand_5 | pfam13833 EF_hand_6 | pfam00036 efhand | pfam13405 EF_hand_4 | pfam13202 EF_hand_3	GO & Enzyme & Domain
CL2362Contig1	126	-	-	-	-	-	-	-	-	-
CL2366Contig1	290	gi|125541167|gb|EAY87562.1| hypothetical protein OsI_08974	76	5.38e-27	124.417	GO:0016567 protein ubiquitination	GO:0000151 ubiquitin ligase complex	GO:0004842 ubiquitin-protein ligase activity | GO:0005488 binding	-	pfam13414 TPR_11 | pfam13432 TPR_16 | pfam13431 TPR_17 | pfam13424 TPR_12 | pfam00515 TPR_1 | pfam07719 TPR_2 | pfam13428 TPR_14	GO & Domain
CL2370Contig1	145	-	-	-	-	-	-	-	-	-
CL2374Contig1	364	gi|122937666|gb|ABM68546.1| xyloglucan endotransglycosylase	120	3.85e-67	245.773	GO:0010087 phloem or xylem histogenesis | GO:0006073 cellular glucan metabolic process	GO:0016023 cytoplasmic membrane-bounded vesicle | GO:0005618 cell wall | GO:0048046 apoplast	GO:0004553 hydrolase activity, hydrolyzing O-glycosyl compounds | GO:0016762 xyloglucan:xyloglucosyl transferase activity	-	pfam00722 Glyco_hydro_16	GO & Domain
CL2379Contig1	210	-	-	-	-	-	-	-	-	-
CL2383Contig1	525	gi|224072935|ref|XP_002303938.1| predicted protein	116	1.98e-62	234.701	GO:0006355 regulation of transcription, DNA-dependent	GO:0005667 transcription factor complex	GO:0003700 sequence-specific DNA binding transcription factor activity | GO:0043565 sequence-specific DNA binding | GO:0046983 protein dimerization activity	-	-	GO only
CL2387Contig1	128	-	-	-	-	-	-	-	-	-
CL2391Contig1	1161	gi|357150706|ref|XP_003575549.1| PREDICTED: F-box/LRR-repeat protein 3-like	324	9e-148	513.732	-	-	GO:0016874 ligase activity	-	pfam13855 LRR_8	GO & Domain
CL2395Contig1	117	gi|115450803|ref|NP_001049002.1| Os03g0154100	38	3.54e-09	64.1814	-	-	-	-	-
CL2399Contig1	152	-	-	-	-	-	-	-	-	-
CL2403Contig1	170	-	-	-	-	-	-	-	-	-
CL2407Contig1	115	gi|18423214|ref|NP_568746.1| ATP-dependent Clp protease ATP-binding subunit ClpC	37	1.24e-16	85.8838	GO:0006289 nucleotide-excision repair | GO:0009658 chloroplast organization | GO:0006508 proteolysis | GO:0045037 protein import into chloroplast stroma | GO:0010380 regulation of chlorophyll biosynthetic process | GO:0006510 ATP-dependent proteolysis	GO:0031897 Tic complex | GO:0005618 cell wall | GO:0005829 cytosol | GO:0009570 chloroplast stroma | GO:0009535 chloroplast thylakoid membrane | GO:0005739 mitochondrion	GO:0004176 ATP-dependent peptidase activity | GO:0003677 DNA binding | GO:0004518 nuclease activity | GO:0005524 ATP binding	-	-	GO only
CL2411Contig1	168	-	-	-	-	-	-	-	-	-
CL4Contig1	278	-	-	-	-	-	-	-	-	-
CL7Contig1	120	-	-	-	-	-	-	-	-	-
CL7Contig2	186	-	-	-	-	-	-	-	-	-
CL9Contig1	165	gi|147780253|emb|CAN65746.1| hypothetical protein VITISV_037764	55	3.06e-25	114.23	-	-	-	-	-
CL21Contig1	362	gi|115476192|ref|NP_001061692.1| Os08g0380100	120	1.85e-49	193.51	-	-	-	-	pfam03181 BURP	Domain only
CL25Contig1	172	-	-	-	-	-	-	-	-	-
CL29Contig1	202	gi|295913460|gb|ADG57980.1| transcription factor	52	2.13e-16	89.4271	-	-	-	-	-
CL33Contig1	227	-	-	-	-	-	-	-	-	-
CL38Contig1	348	gi|225439408|ref|XP_002263824.1| PREDICTED: uncharacterized protein LOC100257563	116	1.95e-37	157.635	GO:0032259 methylation | GO:0016192 vesicle-mediated transport	GO:0016021 integral to membrane | GO:0005886 plasma membrane	GO:0003676 nucleic acid binding | GO:0000166 nucleotide binding | GO:0008168 methyltransferase activity	-	-	GO only
CL41Contig1	189	-	-	-	-	-	-	-	-	-
CL45Contig1	148	gi|20149050|gb|AAM12780.1| auxin-induced SAUR-like protein	46	6.02e-12	73.9254	-	-	-	-	pfam02519 Auxin_inducible	Domain only
CL50Contig1	209	gi|115446219|ref|NP_001046889.1| Os02g0496100	68	4.09e-26	119.102	GO:0006355 regulation of transcription, DNA-dependent	GO:0005667 transcription factor complex	GO:0003700 sequence-specific DNA binding transcription factor activity | GO:0043565 sequence-specific DNA binding	-	-	GO only
CL54Contig1	265	-	-	-	-	-	-	-	-	-
CL58Contig1	355	-	-	-	-	-	-	-	-	-
CL62Contig1	1727	gi|359475324|ref|XP_003631655.1| PREDICTED: probable phenylalanyl-tRNA synthetase alpha chain-like	486	1.16e-248	849.013	GO:0006432 phenylalanyl-tRNA aminoacylation | GO:0000162 tryptophan biosynthetic process | GO:0006571 tyrosine biosynthetic process | GO:0009094 L-phenylalanine biosynthetic process	GO:0009328 phenylalanine-tRNA ligase complex	GO:0004826 phenylalanine-tRNA ligase activity | GO:0005524 ATP binding | GO:0000049 tRNA binding	6.1.1.20	pfam01409 tRNA-synt_2d	GO & Enzyme & Domain
CL68Contig1	151	-	-	-	-	-	-	-	-	-
CL72Contig1	124	-	-	-	-	-	-	-	-	-
CL76Contig1	169	-	-	-	-	-	-	-	-	-
CL84Contig1	184	gi|242090773|ref|XP_002441219.1| hypothetical protein SORBIDRAFT_09g022580	60	5.3e-30	129.289	-	-	-	-	-
CL88Contig1	104	gi|297844396|ref|XP_002890079.1| invertase/pectin methylesterase inhibitor family protein	27	0.000699	47.7938	-	-	-	-	-
CL92Contig1	932	gi|327412657|emb|CCA29117.1| putative MYB transcription factor	269	2.92e-97	345.87	GO:0009753 response to jasmonic acid stimulus | GO:0009739 response to gibberellin stimulus | GO:0009651 response to salt stress | GO:0006355 regulation of transcription, DNA-dependent | GO:0009751 response to salicylic acid stimulus | GO:0009733 response to auxin stimulus | GO:0009737 response to abscisic acid stimulus | GO:0006334 nucleosome assembly | GO:0009723 response to ethylene stimulus |…	GO:0000786 nucleosome | GO:0000781 chromosome, telomeric region | GO:0005667 transcription factor complex	GO:0003691 double-stranded telomeric DNA binding | GO:0003700 sequence-specific DNA binding transcription factor activity | GO:0042803 protein homodimerization activity	-	pfam00538 Linker_histone | pfam00249 Myb_DNA-binding | pfam13873 Myb_DNA-bind_5 | pfam13921 Myb_DNA-bind_6	GO & Domain
CL96Contig1	347	gi|357115001|ref|XP_003559282.1| PREDICTED: uncharacterized protein LOC100827209	109	5.84e-28	128.403	-	-	-	-	-
CL100Contig1	107	gi|78708421|gb|ABB47396.1| expressed protein	35	3.67e-13	75.2541	-	-	-	-	-
CL104Contig1	133	-	-	-	-	-	-	-	-	-
CL108Contig1	121	-	-	-	-	-	-	-	-	-
CL112Contig1	1570	gi|1374991|dbj|BAA11831.1| furostanol glycoside 26-O-beta-glucosidase (F26G)	468	9.7e-222	759.546	GO:0005975 carbohydrate metabolic process	-	GO:0043169 cation binding | GO:0008422 beta-glucosidase activity	3.2.1.21	pfam00232 Glyco_hydro_1	GO & Enzyme & Domain
CL116Contig1	107	-	-	-	-	-	-	-	-	-
CL120Contig1	114	-	-	-	-	-	-	-	-	-
CL124Contig1	563	gi|118489662|gb|ABK96632.1| unknown	68	4.54e-39	164.721	-	-	-	-	-
CL128Contig1	111	gi|241952915|ref|XP_002419179.1| E3 ubiquitin-protein ligase complex Scf subunit, putative; RING finger containing subunit of Skp1-Cullin-F-box ubiquitin protein ligases (SCF), putative; RING-box protein Hrt1 homologue, putative	33	3.9e-14	78.3544	-	-	-	-	pfam00097 zf-C3HC4	Domain only
CL132Contig1	788	gi|226530460|ref|NP_001140997.1| uncharacterized protein LOC100273076	181	7.55e-73	267.033	GO:0042967 acyl-carrier-protein biosynthetic process | GO:0046486 glycerolipid metabolic process	-	GO:0004144 diacylglycerol O-acyltransferase activity	-	pfam06974 DUF1298	GO & Domain
CL136Contig1	108	gi|357111783|ref|XP_003557690.1| PREDICTED: ubiquitin-conjugating enzyme E2-23 kDa-like	36	3.32e-14	78.3544	-	-	-	-	-
CL140Contig1	108	gi|115456265|ref|NP_001051733.1| Os03g0822200	36	5.87e-17	86.3268	GO:0006468 protein phosphorylation | GO:0009069 serine family amino acid metabolic process	-	GO:0005524 ATP binding | GO:0004674 protein serine/threonine kinase activity	-	-	GO only
CL148Contig1	216	-	-	-	-	-	-	-	-	-
CL152Contig1	217	-	-	-	-	-	-	-	-	-
CL160Contig1	190	-	-	-	-	-	-	-	-	-
CL164Contig1	240	gi|242046718|ref|XP_002461105.1| hypothetical protein SORBIDRAFT_02g040830	73	7.31e-31	134.604	-	-	-	-	-
CL168Contig1	255	-	-	-	-	-	-	-	-	-
CL172Contig1	277	gi|356558139|ref|XP_003547365.1| PREDICTED: calmodulin-binding transcription activator 5-like	89	6.8e-32	139.033	-	GO:0005634 nucleus	GO:0003677 DNA binding	-	-	GO only
CL176Contig1	205	gi|2739366|gb|AAC14491.1| putative SF16 protein {Helianthus annuus}	41	1.9e-06	58.4236	-	-	-	-	-
CL180Contig1	736	gi|357130876|ref|XP_003567070.1| PREDICTED: probable galacturonosyltransferase 15-like	143	8.36e-53	207.24	-	-	GO:0016757 transferase activity, transferring glycosyl groups	-	-	GO only
CL184Contig1	120	-	-	-	-	-	-	-	-	-
CL188Contig1	108	-	-	-	-	-	-	-	-	-
CL191Contig1	105	-	-	-	-	-	-	-	-	-
CL195Contig1	173	gi|225443568|ref|XP_002278092.1| PREDICTED: isoflavone-7-O-methyltransferase 9 isoform 1	57	1.43e-15	85.8838	GO:0032259 methylation	-	GO:0046983 protein dimerization activity | GO:0050630 (iso)eugenol O-methyltransferase activity	-	pfam08100 Dimerisation	GO & Domain
CL199Contig1	141	gi|118484545|gb|ABK94146.1| unknown	39	6.2e-08	61.5239	-	-	-	-	-
CL203Contig1	542	gi|115440165|ref|NP_001044362.1| Os01g0767700	179	4.53e-76	275.448	-	-	GO:0003676 nucleic acid binding | GO:0005524 ATP binding | GO:0008026 ATP-dependent helicase activity	-	-	GO only
CL207Contig1	104	gi|225457458|ref|XP_002265041.1| PREDICTED: transcription factor BTF3	34	3.2e-08	60.6381	GO:0009651 response to salt stress	-	-	-	-	GO only
CL211Contig1	134	-	-	-	-	-	-	-	-	-
CL217Contig1	104	-	-	-	-	-	-	-	-	-
CL221Contig1	106	gi|225452825|ref|XP_002278235.1| PREDICTED: uncharacterized protein LOC100268097	33	2.01e-12	73.0395	-	-	-	-	-
CL224Contig1	184	gi|358249096|ref|NP_001239992.1| uncharacterized protein LOC100802113	39	1.54e-12	77.0257	-	GO:0009536 plastid	-	-	pfam06203 CCT	GO & Domain
CL228Contig1	553	-	-	-	-	-	-	-	-	-
CL232Contig1	238	gi|21742313|emb|CAD40770.1| OSJNBb0039F02.1	75	2.98e-22	108.472	-	-	-	-	-
CL236Contig1	132	-	-	-	-	-	-	-	-	-
CL240Contig1	104	-	-	-	-	-	-	-	-	-
CL244Contig1	616	gi|315937290|gb|ADU56195.1| hypothetical protein	88	2.44e-20	105.815	-	GO:0009536 plastid	-	-	-	GO only
CL248Contig1	651	gi|147844399|emb|CAN80013.1| hypothetical protein VITISV_030078	156	5.43e-32	143.019	GO:0006351 transcription, DNA-dependent | GO:0006260 DNA replication	GO:0042575 DNA polymerase complex	GO:0003887 DNA-directed DNA polymerase activity | GO:0003677 DNA binding	-	-	GO only
CL253Contig1	182	-	-	-	-	-	-	-	-	-
CL257Contig1	150	gi|225458041|ref|XP_002277775.1| PREDICTED: uncharacterized protein LOC100248967	47	5.5e-14	80.1261	-	-	-	-	-
CL261Contig1	122	-	-	-	-	-	-	-	-	-
CL265Contig1	104	gi|242068519|ref|XP_002449536.1| hypothetical protein SORBIDRAFT_05g018080	34	6.49e-15	80.1261	GO:0008152 metabolic process	GO:0009941 chloroplast envelope | GO:0009570 chloroplast stroma	GO:0016787 hydrolase activity	-	-	GO only
CL269Contig1	108	gi|425194|gb|AAA62445.1| heat shock protein	35	3.42e-16	84.1122	GO:0006950 response to stress	-	GO:0005524 ATP binding	-	-	GO only
CL273Contig1	110	-	-	-	-	-	-	-	-	-
CL277Contig1	364	gi|147802492|emb|CAN75158.1| hypothetical protein VITISV_042645	120	3.84e-65	239.13	GO:0009793 embryo development ending in seed dormancy	GO:0005730 nucleolus | GO:0009506 plasmodesma | GO:0016020 membrane | GO:0005829 cytosol	GO:0008026 ATP-dependent helicase activity | GO:0003676 nucleic acid binding | GO:0005524 ATP binding	-	-	GO only
CL281Contig1	418	gi|225456689|ref|XP_002273058.1| PREDICTED: nuclear ribonuclease Z isoform 1	139	7.11e-67	244.888	-	-	GO:0016787 hydrolase activity	-	-	GO only
CL285Contig1	163	-	-	-	-	-	-	-	-	-
CL289Contig1	109	-	-	-	-	-	-	-	-	-
CL293Contig1	875	gi|75322651|sp|Q67V78.1|TRMB_ORYSJ RecName: Full=tRNA (guanine-N(7)-)-methyltransferase; AltName: Full=tRNA (guanine(46)-N(7))-methyltransferase; AltName: Full=tRNA(m7G46)-methyltransferase	247	5.6e-133	464.57	GO:0006400 tRNA modification | GO:0032259 methylation	-	GO:0008176 tRNA (guanine-N7-)-methyltransferase activity	2.1.1.33	pfam02390 Methyltransf_4 | pfam13659 Methyltransf_26 | pfam12847 Methyltransf_18	GO & Enzyme & Domain
CL297Contig1	127	-	-	-	-	-	-	-	-	-
CL301Contig1	166	-	-	-	-	-	-	-	-	-
CL305Contig1	106	-	-	-	-	-	-	-	-	-
CL309Contig1	568	-	-	-	-	-	-	-	-	-
CL314Contig1	124	gi|242050124|ref|XP_002462806.1| hypothetical protein SORBIDRAFT_02g032310	40	2.83e-16	85.4409	GO:0055085 transmembrane transport	GO:0005743 mitochondrial inner membrane | GO:0016021 integral to membrane	GO:0005488 binding	-	-	GO only
CL317Contig1	170	-	-	-	-	-	-	-	-	-
CL321Contig1	131	gi|13161375|dbj|BAB32970.1| putative trafficking protein particle complex 1	24	0.000146	50.8942	-	-	-	-	-
CL325Contig1	139	-	-	-	-	-	-	-	-	-
CL329Contig1	138	-	-	-	-	-	-	-	-	-
CL333Contig1	123	gi|255561270|ref|XP_002521646.1| conserved hypothetical protein	40	8.9e-09	63.2956	GO:0008152 metabolic process	-	GO:0003824 catalytic activity	-	-	GO only
CL337Contig1	141	-	-	-	-	-	-	-	-	-
CL341Contig1	390	gi|219362661|ref|NP_001136852.1| uncharacterized protein LOC100217003	127	4.5e-70	255.517	GO:0006508 proteolysis	GO:0016023 cytoplasmic membrane-bounded vesicle	GO:0008236 serine-type peptidase activity	-	-	GO only
CL349Contig1	278	gi|168030860|ref|XP_001767940.1| predicted protein	92	2.8e-55	206.355	GO:0006468 protein phosphorylation | GO:0006367 transcription initiation from RNA polymerase II promoter | GO:0006355 regulation of transcription, DNA-dependent | GO:0007165 signal transduction	GO:0009536 plastid | GO:0000159 protein phosphatase type 2A complex	GO:0008601 protein phosphatase type 2A regulator activity | GO:0004672 protein kinase activity | GO:0003677 DNA binding | GO:0005524 ATP binding	-	-	GO only
CL357Contig1	582	gi|242093730|ref|XP_002437355.1| hypothetical protein SORBIDRAFT_10g025460	192	2.98e-74	269.69	-	-	-	-	-
CL361Contig1	188	gi|224060159|ref|XP_002300064.1| predicted protein	34	6.29e-12	75.2541	GO:0032259 methylation	-	GO:0008270 zinc ion binding | GO:0008168 methyltransferase activity	-	-	GO only
CL373Contig1	177	-	-	-	-	-	-	-	-	-
CL376Contig1	599	gi|147852611|emb|CAN81687.1| hypothetical protein VITISV_030961	132	5.39e-12	78.7973	-	GO:0009536 plastid	-	-	-	GO only
CL379Contig1	658	gi|212275266|ref|NP_001130876.1| uncharacterized protein LOC100191980	162	4.7e-68	252.417	GO:0006468 protein phosphorylation | GO:0009069 serine family amino acid metabolic process	GO:0005886 plasma membrane | GO:0009507 chloroplast | GO:0005634 nucleus	GO:0004715 non-membrane spanning protein tyrosine kinase activity | GO:0005524 ATP binding | GO:0004674 protein serine/threonine kinase activity	-	-	GO only
CL384Contig1	322	-	-	-	-	-	-	-	-	-
CL388Contig1	1035	gi|225456175|ref|XP_002278791.1| PREDICTED: Down syndrome critical region protein 3 homolog	249	4.64e-100	355.172	GO:0006886 intracellular protein transport | GO:0007034 vacuolar transport | GO:0042147 retrograde transport, endosome to Golgi	GO:0030904 retromer complex	-	-	pfam03643 Vps26	GO & Domain
CL393Contig1	541	gi|255540335|ref|XP_002511232.1| conserved hypothetical protein	180	6.27e-94	334.798	-	GO:0009508 plastid chromosome | GO:0005829 cytosol | GO:0009570 chloroplast stroma	GO:0003723 RNA binding	-	-	GO only
CL397Contig1	875	gi|255561807|ref|XP_002521913.1| PLE, putative	291	5.49e-115	404.777	GO:0007020 microtubule nucleation | GO:0031116 positive regulation of microtubule polymerization	GO:0005739 mitochondrion | GO:0009536 plastid | GO:0009574 preprophase band | GO:0009524 phragmoplast | GO:0045298 tubulin complex	GO:0008017 microtubule binding	-	pfam13094 CENP-Q | pfam08614 ATG16 | pfam09304 Cortex-I_coil	GO & Domain
CL401Contig1	385	gi|356560468|ref|XP_003548514.1| PREDICTED: uncharacterized protein LOC100810477	102	2.19e-28	130.175	-	GO:0009507 chloroplast	-	-	pfam02213 GYF	GO & Domain
CL405Contig1	302	gi|268552277|ref|XP_002634121.1| C. briggsae CBR-RPL-7A protein	35	0.00157	50.0084	-	-	-	-	-
CL413Contig1	1157	gi|147861921|emb|CAN80917.1| hypothetical protein VITISV_024616	242	8.8e-126	440.653	-	-	GO:0030170 pyridoxal phosphate binding	-	pfam01168 Ala_racemase_N	GO & Domain
CL417Contig1	268	-	-	-	-	-	-	-	-	-
CL421Contig1	224	-	-	-	-	-	-	-	-	-
CL425Contig1	282	gi|148907542|gb|ABR16901.1| unknown	39	4.79e-10	70.825	-	-	-	-	-
CL429Contig1	158	-	-	-	-	-	-	-	-	-
CL433Contig1	166	gi|225428227|ref|XP_002279282.1| PREDICTED: uncharacterized protein LOC100245236	55	4.1e-09	65.953	-	-	-	-	pfam02519 Auxin_inducible	Domain only
CL437Contig1	288	-	-	-	-	-	-	-	-	-
CL441Contig1	536	-	-	-	-	-	-	-	-	-
CL445Contig1	558	gi|242064374|ref|XP_002453476.1| hypothetical protein SORBIDRAFT_04g006590	185	1.86e-106	376.431	GO:0009793 embryo development ending in seed dormancy	GO:0009941 chloroplast envelope | GO:0019867 outer membrane | GO:0005739 mitochondrion	-	-	pfam07244 Surf_Ag_VNR	GO & Domain
CL452Contig1	110	-	-	-	-	-	-	-	-	-
CL460Contig1	150	gi|242033623|ref|XP_002464206.1| hypothetical protein SORBIDRAFT_01g014100	38	2.19e-05	53.9945	-	-	-	-	pfam02416 MttA_Hcf106	Domain only
CL464Contig1	271	-	-	-	-	-	-	-	-	-
CL467Contig1	246	-	-	-	-	-	-	-	-	-
CL471Contig1	277	gi|1168654|sp|P45582.1|BGAL_ASPOF RecName: Full=Beta-galactosidase; Short=Lactase; Flags: Precursor	91	1.3e-58	217.427	GO:0006012 galactose metabolic process | GO:0006027 glycosaminoglycan catabolic process | GO:0006687 glycosphingolipid metabolic process | GO:0046486 glycerolipid metabolic process	GO:0048046 apoplast | GO:0005618 cell wall | GO:0009536 plastid | GO:0009341 beta-galactosidase complex	GO:0004565 beta-galactosidase activity | GO:0005529 sugar binding | GO:0043169 cation binding	-	-	GO only
CL475Contig1	145	-	-	-	-	-	-	-	-	-
CL483Contig1	1163	gi|359496542|ref|XP_003635262.1| PREDICTED: G-type lectin S-receptor-like serine/threonine-protein kinase B120-like	296	4.78e-130	454.826	GO:0009069 serine family amino acid metabolic process | GO:0016310 phosphorylation	GO:0016023 cytoplasmic membrane-bounded vesicle | GO:0005886 plasma membrane	GO:0005529 sugar binding | GO:0005524 ATP binding | GO:0004674 protein serine/threonine kinase activity	2.7.11.1	pfam07714 Pkinase_Tyr | pfam00069 Pkinase	GO & Enzyme & Domain
CL487Contig1	225	gi|118482830|gb|ABK93331.1| unknown	47	1.71e-19	99.614	-	GO:0005829 cytosol	-	-	pfam08186 Wound_ind	GO & Domain
CL491Contig1	519	gi|371940017|dbj|BAL45430.1| centromere specific histone H3 variant	129	5.19e-41	170.479	GO:0006334 nucleosome assembly	GO:0000786 nucleosome | GO:0005634 nucleus	GO:0003677 DNA binding	-	pfam00125 Histone | pfam00808 CBFD_NFYB_HMF	GO & Domain
CL495Contig1	696	gi|224082920|ref|XP_002306891.1| predicted protein	207	7.93e-57	219.199	GO:0048510 regulation of timing of transition from vegetative to reproductive phase | GO:0006355 regulation of transcription, DNA-dependent	GO:0005667 transcription factor complex	GO:0003700 sequence-specific DNA binding transcription factor activity | GO:0043565 sequence-specific DNA binding | GO:0005515 protein binding	-	pfam07526 POX	GO & Domain
CL499Contig1	761	gi|334683129|emb|CBX87930.1| equilibrative nucleoside transporter 3	246	1.03e-132	463.684	GO:0015864 pyrimidine nucleoside transport	GO:0005886 plasma membrane	GO:0005337 nucleoside transmembrane transporter activity	-	pfam01733 Nucleoside_tran	GO & Domain
CL507Contig1	340	-	-	-	-	-	-	-	-	-
CL511Contig1	331	-	-	-	-	-	-	-	-	-
CL515Contig1	252	gi|242097154|ref|XP_002439067.1| hypothetical protein SORBIDRAFT_10g030970	83	1.27e-27	125.303	GO:0006075 (1->3)-beta-D-glucan biosynthetic process | GO:0005982 starch metabolic process | GO:0005985 sucrose metabolic process	GO:0000148 1,3-beta-D-glucan synthase complex	GO:0003843 1,3-beta-D-glucan synthase activity	-	-	GO only
CL519Contig1	488	gi|255568353|ref|XP_002525151.1| rac gtpase, putative	152	9.86e-87	310.881	GO:0007264 small GTPase mediated signal transduction | GO:0006687 glycosphingolipid metabolic process	GO:0005622 intracellular | GO:0016020 membrane	GO:0005525 GTP binding | GO:0004767 sphingomyelin phosphodiesterase activity	-	pfam00071 Ras | pfam08477 Miro	GO & Domain
CL527Contig1	334	gi|224056471|ref|XP_002298873.1| predicted protein	111	5.13e-32	140.804	GO:0042787 protein ubiquitination involved in ubiquitin-dependent protein catabolic process	GO:0009506 plasmodesma | GO:0016020 membrane | GO:0005634 nucleus | GO:0005829 cytosol | GO:0005739 mitochondrion | GO:0000151 ubiquitin ligase complex	GO:0005488 binding | GO:0004842 ubiquitin-protein ligase activity	-	-	GO only
CL531Contig1	691	gi|53793082|dbj|BAD54292.1| hypothetical protein	206	5.27e-13	82.3406	-	-	-	-	pfam03478 DUF295	Domain only
CL535Contig1	165	gi|359807389|ref|NP_001241640.1| Pyruvate dehydrogenase	55	1.08e-25	115.559	GO:0000160 two-component signal transduction system (phosphorelay) | GO:0018106 peptidyl-histidine phosphorylation	GO:0009365 protein histidine kinase complex	GO:0000155 two-component sensor activity | GO:0005524 ATP binding	-	-	GO only
CL540Contig1	553	gi|125535569|gb|EAY82057.1| hypothetical protein OsI_37250	100	3.49e-28	130.617	-	GO:0016023 cytoplasmic membrane-bounded vesicle	-	-	-	GO only
CL543Contig1	315	gi|356576193|ref|XP_003556218.1| PREDICTED: uncharacterized protein LOC100808257	43	2.21e-06	59.3094	-	-	-	-	-
CL551Contig1	706	gi|242073420|ref|XP_002446646.1| hypothetical protein SORBIDRAFT_06g019730	234	3.99e-103	365.358	GO:0010026 trichome differentiation | GO:0006071 glycerol metabolic process | GO:0010442 guard cell morphogenesis | GO:0052541 plant-type cell wall cellulose metabolic process | GO:0009395 phospholipid catabolic process | GO:0046486 glycerolipid metabolic process	GO:0009506 plasmodesma | GO:0046658 anchored to plasma membrane	GO:0008889 glycerophosphodiester phosphodiesterase activity	-	-	GO only
CL559Contig1	244	-	-	-	-	-	-	-	-	-
CL562Contig1	207	-	-	-	-	-	-	-	-	-
CL566Contig1	301	-	-	-	-	-	-	-	-	-
CL570Contig1	699	gi|147815337|emb|CAN67770.1| hypothetical protein VITISV_010521	180	3.92e-85	305.566	GO:0006412 translation | GO:0042254 ribosome biogenesis	GO:0005840 ribosome | GO:0009941 chloroplast envelope | GO:0009570 chloroplast stroma | GO:0009579 thylakoid	GO:0003735 structural constituent of ribosome	-	pfam01016 Ribosomal_L27	GO & Domain
CL578Contig1	149	-	-	-	-	-	-	-	-	-
CL582Contig1	330	gi|77963994|gb|ABB13338.1| phytochrome B	96	4.69e-39	162.064	GO:0009585 red, far-red light phototransduction | GO:0000160 two-component signal transduction system (phosphorelay) | GO:0017006 protein-tetrapyrrole linkage | GO:0018106 peptidyl-histidine phosphorylation | GO:0006355 regulation of transcription, DNA-dependent | GO:0018298 protein-chromophore linkage | GO:0009584 detection of visible light | GO:0007187 G-protein signaling, coupled to cyclic nuc…	GO:0016020 membrane | GO:0009365 protein histidine kinase complex	GO:0005524 ATP binding | GO:0008020 G-protein coupled photoreceptor activity | GO:0042803 protein homodimerization activity | GO:0000155 two-component sensor activity	-	pfam02518 HATPase_c	GO & Domain
CL589Contig1	134	-	-	-	-	-	-	-	-	-
CL593Contig1	341	gi|242073804|ref|XP_002446838.1| hypothetical protein SORBIDRAFT_06g023460	111	8.11e-53	202.368	-	-	-	-	-
CL597Contig1	258	gi|115470157|ref|NP_001058677.1| Os07g0101400	86	2.13e-17	93.8562	-	-	-	-	pfam00651 BTB	Domain only
CL602Contig1	215	-	-	-	-	-	-	-	-	-
CL606Contig1	212	gi|164604830|dbj|BAF98467.1| cytochrome P450	44	5.12e-14	82.3406	-	-	-	-	-
CL611Contig1	1240	gi|218187657|gb|EEC70084.1| hypothetical protein OsI_00705	376	8.05e-189	650.148	-	GO:0016020 membrane	-	-	-	GO only
CL615Contig1	1137	gi|225427472|ref|XP_002270743.1| PREDICTED: uncharacterized protein LOC100243076	358	1.07e-16	95.1849	-	GO:0005634 nucleus	GO:0008270 zinc ion binding	-	-	GO only
CL621Contig1	348	gi|356541977|ref|XP_003539448.1| PREDICTED: uncharacterized protein LOC100808614	105	1.16e-33	146.119	-	-	GO:0008270 zinc ion binding	-	pfam00628 PHD	GO & Domain
CL625Contig1	523	gi|224109156|ref|XP_002315103.1| predicted protein	169	2.87e-81	292.722	GO:0046854 phosphatidylinositol phosphorylation	-	GO:0004439 phosphatidylinositol-4,5-bisphosphate 5-phosphatase activity	-	-	GO only
CL636Contig1	1010	gi|218192757|gb|EEC75184.1| hypothetical protein OsI_11414	325	2.69e-64	242.23	-	-	-	-	-
CL650Contig1	865	gi|60678627|gb|AAX33674.1| plus agglutinin	190	4.64e-22	112.015	-	-	-	-	-
CL662Contig1	617	gi|195931987|gb|ACG56647.1| phenylalanine ammonia lyase	205	2.21e-125	439.324	GO:0009698 phenylpropanoid metabolic process | GO:0009058 biosynthetic process | GO:0006559 L-phenylalanine catabolic process	GO:0005737 cytoplasm	GO:0016841 ammonia-lyase activity	-	-	GO only
CL706Contig1	267	gi|356577296|ref|XP_003556763.1| PREDICTED: dual specificity protein kinase pyk1-like	34	6.48e-07	60.6381	-	-	-	-	-
CL709Contig1	538	gi|357127441|ref|XP_003565389.1| PREDICTED: flavin-containing monooxygenase YUCCA10-like	178	1.19e-64	241.344	GO:0022603 regulation of anatomical structure morphogenesis | GO:0055114 oxidation-reduction process	-	GO:0004499 flavin-containing monooxygenase activity | GO:0050660 flavin adenine dinucleotide binding | GO:0050661 NADP binding	-	-	GO only
CL713Contig1	138	-	-	-	-	-	-	-	-	-
CL717Contig1	131	-	-	-	-	-	-	-	-	-
CL720Contig1	163	-	-	-	-	-	-	-	-	-
CL724Contig1	240	-	-	-	-	-	-	-	-	-
CL728Contig1	155	-	-	-	-	-	-	-	-	-
CL732Contig1	130	-	-	-	-	-	-	-	-	-
CL736Contig1	110	-	-	-	-	-	-	-	-	-
CL739Contig1	809	gi|225458954|ref|XP_002285547.1| PREDICTED: uncharacterized protein LOC100245533 isoform 4	259	1.89e-120	422.936	-	-	-	-	pfam06219 DUF1005	Domain only
CL745Contig1	150	gi|226531796|ref|NP_001141226.1| uncharacterized protein LOC100273313	47	5.5e-14	80.1261	-	-	-	-	pfam04570 DUF581	Domain only
CL764Contig1	579	-	-	-	-	-	-	-	-	-
CL773Contig1	778	gi|255557569|ref|XP_002519814.1| Transcription factor AtMYC2, putative	243	5.39e-97	344.985	GO:0006952 defense response | GO:0055114 oxidation-reduction process | GO:0009718 anthocyanin biosynthetic process | GO:0045893 positive regulation of transcription, DNA-dependent	GO:0005667 transcription factor complex	GO:0043425 bHLH transcription factor binding | GO:0003677 DNA binding | GO:0003700 sequence-specific DNA binding transcription factor activity | GO:0032440 2-alkenal reductase [NAD(P)] activity	-	pfam00010 HLH	GO & Domain
CL928Contig1	124	-	-	-	-	-	-	-	-	-
CL936Contig1	125	-	-	-	-	-	-	-	-	-
CL940Contig1	108	-	-	-	-	-	-	-	-	-
CL943Contig1	206	gi|255571408|ref|XP_002526652.1| ATP binding protein, putative	43	2.02e-07	61.5239	GO:0006468 protein phosphorylation | GO:0007178 transmembrane receptor protein serine/threonine kinase signaling pathway | GO:0009069 serine family amino acid metabolic process	-	GO:0005524 ATP binding | GO:0004709 MAP kinase kinase kinase activity	-	-	GO only
CL948Contig1	277	-	-	-	-	-	-	-	-	-
CL952Contig1	196	-	-	-	-	-	-	-	-	-
CL956Contig1	234	gi|168054517|ref|XP_001779677.1| predicted protein	75	1.08e-31	136.818	GO:0009088 threonine biosynthetic process | GO:0009086 methionine biosynthetic process | GO:0055114 oxidation-reduction process | GO:0009089 lysine biosynthetic process via diaminopimelate | GO:0009097 isoleucine biosynthetic process | GO:0006544 glycine metabolic process | GO:0006563 L-serine metabolic process | GO:0000051 urea cycle intermediate metabolic process	GO:0005739 mitochondrion | GO:0009570 chloroplast stroma	GO:0051287 NAD binding | GO:0004073 aspartate-semialdehyde dehydrogenase activity | GO:0003942 N-acetyl-gamma-glutamyl-phosphate reductase activity | GO:0046983 protein dimerization activity | GO:0050661 NADP binding	-	-	GO only
CL960Contig1	236	-	-	-	-	-	-	-	-	-
CL964Contig1	192	-	-	-	-	-	-	-	-	-
CL968Contig1	189	-	-	-	-	-	-	-	-	-
CL972Contig1	110	gi|357124625|ref|XP_003563998.1| PREDICTED: probable rRNA-processing protein EBP2 homolog	36	2.6e-06	55.3232	-	-	-	-	-
CL977Contig1	179	gi|302143296|emb|CBI21857.3| unnamed protein product	53	1.4e-11	73.9254	-	-	-	-	-
CL981Contig1	124	-	-	-	-	-	-	-	-	-
CL984Contig1	153	-	-	-	-	-	-	-	-	-
CL987Contig1	121	gi|304273278|gb|ADM18304.1| SAM synthetase 1	40	5.47e-22	101.829	GO:0009693 ethylene biosynthetic process | GO:0006555 methionine metabolic process | GO:0071281 cellular response to iron ion | GO:0009651 response to salt stress | GO:0009409 response to cold | GO:0006556 S-adenosylmethionine biosynthetic process | GO:0006730 one-carbon metabolic process | GO:0009809 lignin biosynthetic process | GO:0046686 response to cadmium ion	GO:0005829 cytosol | GO:0005618 cell wall | GO:0005730 nucleolus | GO:0009506 plasmodesma | GO:0005886 plasma membrane	GO:0004478 methionine adenosyltransferase activity | GO:0046872 metal ion binding | GO:0005524 ATP binding	-	-	GO only
CL991Contig1	113	-	-	-	-	-	-	-	-	-
CL995Contig1	471	gi|344190188|gb|AEM97876.1| class IV chitinase	156	5.25e-71	258.618	GO:0009626 plant-type hypersensitive response | GO:0006032 chitin catabolic process | GO:0010262 somatic embryogenesis | GO:0016998 cell wall macromolecule catabolic process	GO:0005618 cell wall	GO:0004568 chitinase activity | GO:0008061 chitin binding	-	pfam00182 Glyco_hydro_19	GO & Domain
CL1003Contig1	108	-	-	-	-	-	-	-	-	-
CL1007Contig1	99	gi|255544179|ref|XP_002513152.1| WD-repeat protein, putative	32	1.65e-06	55.3232	-	-	-	-	-
CL1011Contig1	243	gi|147810398|emb|CAN59822.1| hypothetical protein VITISV_001981	80	5.93e-25	116.887	-	-	-	-	-
CL1015Contig1	103	gi|50878434|gb|AAT85208.1| unknown protein	33	6.98e-12	71.2679	-	-	-	-	-
CL1019Contig1	346	gi|334191634|gb|AEG66932.1| plastid transcriptionally active	104	1.9e-44	178.451	GO:0032968 positive regulation of transcription elongation from RNA polymerase II promoter	GO:0009508 plastid chromosome	-	-	pfam02357 NusG	GO & Domain
CL1023Contig1	133	-	-	-	-	-	-	-	-	-
CL1027Contig1	230	-	-	-	-	-	-	-	-	-
CL1031Contig1	239	-	-	-	-	-	-	-	-	-
CL1036Contig1	103	-	-	-	-	-	-	-	-	-
CL1040Contig1	201	gi|255585948|ref|XP_002533645.1| ATATH9, putative	48	6.56e-06	56.652	-	-	-	-	-
CL1043Contig1	131	-	-	-	-	-	-	-	-	-
CL1048Contig1	154	-	-	-	-	-	-	-	-	-
CL1051Contig1	621	gi|147814937|emb|CAN74744.1| hypothetical protein VITISV_033250	206	8.77e-122	427.365	GO:0009069 serine family amino acid metabolic process | GO:0016310 phosphorylation	GO:0080008 CUL4 RING ubiquitin ligase complex | GO:0016459 myosin complex	GO:0016905 myosin heavy chain kinase activity | GO:0000166 nucleotide binding	-	pfam00400 WD40	GO & Domain
CL1056Contig1	252	-	-	-	-	-	-	-	-	-
CL1060Contig1	121	-	-	-	-	-	-	-	-	-
CL1064Contig1	149	gi|297821887|ref|XP_002878826.1| predicted protein	49	1.09e-06	57.9807	-	-	-	-	-
CL1068Contig1	121	-	-	-	-	-	-	-	-	-
CL1072Contig1	107	-	-	-	-	-	-	-	-	-
CL1076Contig1	126	-	-	-	-	-	-	-	-	-
CL1080Contig1	191	-	-	-	-	-	-	-	-	-
CL1084Contig1	314	gi|297739996|emb|CBI30178.3| unnamed protein product	104	6.9e-46	181.552	-	-	GO:0005488 binding	-	-	GO only
CL1088Contig1	871	gi|297738007|emb|CBI27208.3| unnamed protein product	182	3.78e-48	193.51	GO:0045454 cell redox homeostasis | GO:0006662 glycerol ether metabolic process | GO:0006118 electron transport	GO:0009536 plastid	GO:0009055 electron carrier activity | GO:0015035 protein disulfide oxidoreductase activity	-	pfam00085 Thioredoxin | pfam13098 Thioredoxin_2 | pfam13899 Thioredoxin_7 | pfam13905 Thioredoxin_8	GO & Domain
CL1092Contig1	99	gi|297738907|emb|CBI28152.3| unnamed protein product	33	4.76e-13	74.3683	-	-	-	-	-
CL1096Contig1	103	gi|357459003|ref|XP_003599782.1| Vacuolar protein sorting-associated protein-like protein	33	4.66e-10	65.953	-	-	-	-	-
CL1100Contig1	136	-	-	-	-	-	-	-	-	-
CL1104Contig1	103	gi|226493522|ref|NP_001141351.1| uncharacterized protein LOC100273442 precursor	33	6.2e-17	85.8838	-	-	-	-	-
CL1108Contig1	276	-	-	-	-	-	-	-	-	-
CL1112Contig1	103	-	-	-	-	-	-	-	-	-
CL1116Contig1	148	-	-	-	-	-	-	-	-	-
CL1120Contig1	625	gi|50251266|dbj|BAD28046.1| putative Helicase SKI2W	207	1.58e-99	353.4	-	-	GO:0003676 nucleic acid binding | GO:0005524 ATP binding | GO:0008026 ATP-dependent helicase activity	-	-	GO only
CL1124Contig1	126	-	-	-	-	-	-	-	-	-
CL1128Contig1	173	-	-	-	-	-	-	-	-	-
CL1132Contig1	118	gi|75144188|sp|Q7XRV2.1|YSL6_ORYSJ RecName: Full=Probable metal-nicotianamine transporter YSL6; AltName: Full=Protein YELLOW STRIPE LIKE 6; Short=OsYSL6	38	1.52e-18	91.6416	GO:0006857 oligopeptide transport | GO:0055085 transmembrane transport	GO:0005774 vacuolar membrane	GO:0015198 oligopeptide transporter activity	-	-	GO only
CL1136Contig1	152	-	-	-	-	-	-	-	-	-
CL1139Contig1	101	gi|28566182|gb|AAO43227.1| phosphoethanolamine cytidylyltransferase	33	4.59e-16	83.2264	-	-	-	-	-
CL1143Contig1	430	gi|125541419|gb|EAY87814.1| hypothetical protein OsI_09233	106	9.49e-45	181.109	GO:0005992 trehalose biosynthetic process | GO:0005982 starch metabolic process | GO:0005985 sucrose metabolic process	-	GO:0003825 alpha,alpha-trehalose-phosphate synthase (UDP-forming) activity | GO:0033828 glucosylglycerol-phosphate synthase activity | GO:0004805 trehalose-phosphatase activity	-	-	GO only
CL1147Contig1	159	-	-	-	-	-	-	-	-	-
CL1151Contig1	101	gi|115457994|ref|NP_001052597.1| Os04g0380300	33	4.87e-09	62.8527	-	-	-	-	-
CL1155Contig1	101	gi|21261784|emb|CAD32500.1| protein kinase Ck2 regulatory subunit 2	33	6.44e-14	77.0257	-	-	-	-	-
CL1160Contig1	1598	gi|115489142|ref|NP_001067058.1| Os12g0566900	431	9.26e-176	606.743	-	GO:0016020 membrane	-	-	pfam05978 UNC-93 | pfam07690 MFS_1 | pfam13520 AA_permease_2 | pfam05231 MASE1 | pfam11139 DUF2910 | pfam04893 Yip1 | pfam12822 DUF3816 | pfam00953 Glycos_transf_4	GO & Domain
CL1166Contig1	101	-	-	-	-	-	-	-	-	-
CL1170Contig1	128	-	-	-	-	-	-	-	-	-
CL1174Contig1	191	gi|158513648|sp|A2YWQ1.1|HSP81_ORYSI RecName: Full=Heat shock protein 81-1; Short=HSP81-1; AltName: Full=Heat shock protein 82	63	9.58e-35	143.462	-	-	-	-	-
CL1178Contig1	103	-	-	-	-	-	-	-	-	-
CL1182Contig1	127	gi|255536913|ref|XP_002509523.1| sulfite reductase, putative	25	7.94e-08	60.6381	-	-	-	-	-
CL1186Contig1	1255	gi|225448390|ref|XP_002271416.1| PREDICTED: arginyl-tRNA--protein transferase 1-like	371	8.93e-140	487.158	GO:0006420 arginyl-tRNA aminoacylation | GO:0010029 regulation of seed germination | GO:0050994 regulation of lipid catabolic process | GO:0016598 protein arginylation | GO:0010089 xylem development | GO:0009737 response to abscisic acid stimulus | GO:0010150 leaf senescence | GO:0006525 arginine metabolic process | GO:0006560 proline metabolic process	GO:0005737 cytoplasm	GO:0003676 nucleic acid binding | GO:0004057 arginyltransferase activity | GO:0005524 ATP binding | GO:0004814 arginine-tRNA ligase activity	-	pfam04377 ATE_C	GO & Domain
CL1190Contig1	196	-	-	-	-	-	-	-	-	-
CL1194Contig1	267	gi|212721880|ref|NP_001132721.1| uncharacterized protein LOC100194205	32	1.68e-06	59.3094	-	-	-	-	-
CL1198Contig1	170	-	-	-	-	-	-	-	-	-
CL1202Contig1	214	gi|42565486|gb|AAS21010.1| unknown	67	2.59e-19	98.7282	-	-	-	-	-
CL1206Contig1	155	-	-	-	-	-	-	-	-	-
CL1210Contig1	100	gi|321437427|gb|ADW83724.1| alpha-tubulin	32	8.65e-14	76.5828	-	-	-	-	-
CL1214Contig1	107	gi|356545337|ref|XP_003541100.1| PREDICTED: mitochondrial import receptor subunit TOM6 homolog isoform 1	31	4.59e-06	54.4374	-	-	-	-	-
CL1218Contig1	100	-	-	-	-	-	-	-	-	-
CL1221Contig1	199	-	-	-	-	-	-	-	-	-
CL1226Contig1	156	-	-	-	-	-	-	-	-	-
CL1228Contig1	148	-	-	-	-	-	-	-	-	-
CL1232Contig1	502	gi|357156932|ref|XP_003577625.1| PREDICTED: dehydrogenase/reductase SDR family member 7-like	166	1.22e-49	196.611	GO:0055114 oxidation-reduction process | GO:0006633 fatty acid biosynthetic process | GO:0042967 acyl-carrier-protein biosynthetic process	GO:0005835 fatty acid synthase complex	GO:0000166 nucleotide binding | GO:0004316 3-oxoacyl-[acyl-carrier-protein] reductase (NADPH) activity	-	-	GO only
CL1237Contig1	146	-	-	-	-	-	-	-	-	-
CL1240Contig1	150	-	-	-	-	-	-	-	-	pfam09851 SHOCT	Domain only
CL1245Contig1	137	-	-	-	-	-	-	-	-	-
CL1249Contig1	248	-	-	-	-	-	-	-	-	-
CL1253Contig1	147	-	-	-	-	-	-	-	-	-
CL1256Contig1	564	gi|225427185|ref|XP_002279685.1| PREDICTED: 29 kDa ribonucleoprotein B, chloroplastic	147	4.53e-58	222.299	GO:0006397 mRNA processing	GO:0009570 chloroplast stroma | GO:0030529 ribonucleoprotein complex | GO:0009579 thylakoid	GO:0003723 RNA binding | GO:0000166 nucleotide binding	-	pfam00076 RRM_1 | pfam14259 RRM_6 | pfam13893 RRM_5	GO & Domain
CL1263Contig1	144	gi|302822895|ref|XP_002993103.1| hypothetical protein SELMODRAFT_187216	38	8.5e-10	67.2817	-	-	GO:0008270 zinc ion binding | GO:0003677 DNA binding	-	pfam01754 zf-A20	GO & Domain
CL1267Contig1	170	gi|224066757|ref|XP_002302200.1| predicted protein	56	1.36e-25	115.559	GO:0042273 ribosomal large subunit biogenesis | GO:0006364 rRNA processing | GO:0006355 regulation of transcription, DNA-dependent	GO:0005737 cytoplasm | GO:0005667 transcription factor complex	GO:0003700 sequence-specific DNA binding transcription factor activity | GO:0003723 RNA binding	-	-	GO only
CL1270Contig1	140	gi|212721982|ref|NP_001132793.1| uncharacterized protein LOC100194282	45	1.16e-12	75.697	-	-	-	-	-
CL1273Contig1	140	gi|15239303|ref|NP_201424.1| Chalcone-flavanone isomerase family protein	46	1.18e-07	60.6381	GO:0009813 flavonoid biosynthetic process | GO:0042398 cellular modified amino acid biosynthetic process	-	GO:0045430 chalcone isomerase activity	-	-	GO only
CL1277Contig1	144	gi|66735598|gb|AAY54007.1| subtilisin-like protease	47	1e-15	84.998	GO:0043086 negative regulation of catalytic activity | GO:0006508 proteolysis	GO:0016020 membrane | GO:0005618 cell wall	GO:0042802 identical protein binding | GO:0004252 serine-type endopeptidase activity	-	-	GO only
CL1281Contig1	177	gi|115452521|ref|NP_001049861.1| Os03g0300900	59	2.76e-32	135.489	GO:0016051 carbohydrate biosynthetic process | GO:0005982 starch metabolic process | GO:0005985 sucrose metabolic process | GO:0009117 nucleotide metabolic process	GO:0016023 cytoplasmic membrane-bounded vesicle | GO:0005794 Golgi apparatus	GO:0047262 polygalacturonate 4-alpha-galacturonosyltransferase activity	-	-	GO only
CL1285Contig1	156	-	-	-	-	-	-	-	-	-
CL1289Contig1	140	-	-	-	-	-	-	-	-	-
CL1293Contig1	145	-	-	-	-	-	-	-	-	-
CL1297Contig1	145	-	-	-	-	-	-	-	-	-
CL1301Contig1	144	-	-	-	-	-	-	-	-	-
CL1305Contig1	137	gi|357113366|ref|XP_003558474.1| PREDICTED: 3-ketoacyl-CoA synthase 6-like	42	8.08e-12	73.0395	GO:0048868 pollen tube development | GO:0010025 wax biosynthetic process | GO:0042335 cuticle development | GO:0009416 response to light stimulus | GO:0009409 response to cold | GO:0000038 very long chain fatty acid metabolic process | GO:0009826 unidimensional cell growth | GO:0042967 acyl-carrier-protein biosynthetic process	GO:0005783 endoplasmic reticulum | GO:0009923 fatty acid elongase complex	GO:0009922 fatty acid elongase activity	-	-	GO only
CL1309Contig1	137	-	-	-	-	-	-	-	-	-
CL1313Contig1	137	-	-	-	-	-	-	-	-	-
CL1317Contig1	149	-	-	-	-	-	-	-	-	-
CL1321Contig1	142	-	-	-	-	-	-	-	-	-
CL1325Contig1	137	gi|359489837|ref|XP_003633983.1| PREDICTED: uncharacterized protein LOC100255153	43	3.44e-10	68.1676	-	-	-	-	-
CL1329Contig1	162	-	-	-	-	-	-	-	-	-
CL1333Contig1	133	-	-	-	-	-	-	-	-	-
CL1337Contig1	135	-	-	-	-	-	-	-	-	-
CL1341Contig1	144	-	-	-	-	-	-	-	-	-
CL1345Contig1	131	gi|148906134|gb|ABR16225.1| unknown	43	9.22e-20	96.0707	GO:0042732 D-xylose metabolic process | GO:0006098 pentose-phosphate shunt | GO:0006000 fructose metabolic process | GO:0006013 mannose metabolic process	GO:0016023 cytoplasmic membrane-bounded vesicle	GO:0009045 xylose isomerase activity | GO:0000287 magnesium ion binding	-	-	GO only
CL1349Contig1	135	gi|218192567|gb|EEC74994.1| hypothetical protein OsI_11052	44	1.16e-10	69.4963	-	-	GO:0016740 transferase activity	-	-	GO only
CL1353Contig1	358	gi|225424368|ref|XP_002281246.1| PREDICTED: histone-lysine N-methyltransferase setd3	82	4.21e-25	119.545	-	GO:0009507 chloroplast	-	-	-	GO only
CL1357Contig1	136	gi|225445662|ref|XP_002265949.1| PREDICTED: uncharacterized protein LOC100244902 isoform 1	23	4.22e-06	55.7661	-	-	-	-	pfam04570 DUF581	Domain only
CL1362Contig1	132	-	-	-	-	-	-	-	-	-
CL1366Contig1	193	-	-	-	-	-	-	-	-	-
CL1370Contig1	893	gi|125546245|gb|EAY92384.1| hypothetical protein OsI_14114	240	1.37e-104	370.23	-	-	GO:0005488 binding	-	pfam13646 HEAT_2	GO & Domain
CL1375Contig1	132	-	-	-	-	-	-	-	-	-
CL1378Contig1	1014	gi|242074680|ref|XP_002447276.1| hypothetical protein SORBIDRAFT_06g031820	185	1.23e-65	246.216	-	-	-	-	pfam00415 RCC1	Domain only
CL1383Contig1	114	gi|357125826|ref|XP_003564590.1| PREDICTED: scarecrow-like protein 14-like	38	3.22e-14	78.7973	-	-	-	-	-
CL1387Contig1	144	-	-	-	-	-	-	-	-	-
CL1391Contig1	110	-	-	-	-	-	-	-	-	-
CL1395Contig1	140	-	-	-	-	-	-	-	-	-
CL1399Contig1	136	gi|357486691|ref|XP_003613633.1| Solute carrier family protein	44	5.13e-21	100.057	GO:0055085 transmembrane transport	GO:0016021 integral to membrane	-	-	-	GO only
CL1403Contig1	121	-	-	-	-	-	-	-	-	-
CL1407Contig1	136	-	-	-	-	-	-	-	-	-
CL1411Contig1	161	gi|356574444|ref|XP_003555357.1| PREDICTED: uncharacterized protein LOC100813803	44	0.000502	50.0084	-	-	-	-	-
CL1414Contig1	208	gi|6729507|emb|CAB67663.1| putative protein	63	6.45e-17	91.1987	-	GO:0009941 chloroplast envelope | GO:0009543 chloroplast thylakoid lumen | GO:0009535 chloroplast thylakoid membrane	GO:0005488 binding	-	-	GO only
CL1418Contig1	113	-	-	-	-	-	-	-	-	-
CL1422Contig1	107	-	-	-	-	-	-	-	-	-
CL1426Contig1	113	-	-	-	-	-	-	-	-	-
CL1430Contig1	143	-	-	-	-	-	-	-	-	-
CL1434Contig1	112	-	-	-	-	-	-	-	-	-
CL1437Contig1	123	gi|30678449|ref|NP_566154.2| SWI/SNF-related matrix-associated actin-dependent regulator of	41	1.14e-09	65.953	-	-	-	-	-
CL1441Contig1	143	-	-	-	-	-	-	-	-	-
CL1445Contig1	118	gi|242064416|ref|XP_002453497.1| hypothetical protein SORBIDRAFT_04g006870	38	8.87e-07	57.0949	-	-	-	-	-
CL1449Contig1	142	gi|42565493|gb|AAS21013.1| chorismate mutase	47	1.57e-24	110.687	GO:0009607 response to biotic stimulus | GO:0000162 tryptophan biosynthetic process | GO:0006571 tyrosine biosynthetic process | GO:0009094 L-phenylalanine biosynthetic process	GO:0009536 plastid	GO:0004106 chorismate mutase activity	-	-	GO only
CL1453Contig1	258	-	-	-	-	-	-	-	-	-
CL1457Contig1	138	-	-	-	-	-	-	-	-	-
CL1461Contig1	142	-	-	-	-	-	-	-	-	-
CL1465Contig1	208	gi|242073470|ref|XP_002446671.1| hypothetical protein SORBIDRAFT_06g020190	69	8.18e-20	100.057	-	-	-	-	pfam00249 Myb_DNA-binding	Domain only
CL1468Contig1	139	gi|302393778|sp|P42739.2|UBIQP_ACECL RecName: Full=Polyubiquitin; Contains: RecName: Full=Ubiquitin; Contains: RecName: Full=Ubiquitin-related 1; Contains: RecName: Full=Ubiquitin-related 2; Flags: Precursor	45	2.13e-08	62.8527	GO:0006464 protein modification process | GO:0006511 ubiquitin-dependent protein catabolic process	GO:0005773 vacuole | GO:0005618 cell wall | GO:0005634 nucleus	-	-	pfam00240 ubiquitin	GO & Domain
CL1472Contig1	140	-	-	-	-	-	-	-	-	-
CL1476Contig1	143	-	-	-	-	-	-	-	-	-
CL1480Contig1	139	-	-	-	-	-	-	-	-	-
CL1485Contig1	137	-	-	-	-	-	-	-	-	-
CL1489Contig1	137	gi|262411009|gb|ACY66868.1| P20Sh148J07	45	3.57e-19	94.742	GO:0055085 transmembrane transport	GO:0016021 integral to membrane	GO:0005509 calcium ion binding	-	-	GO only
CL1492Contig1	137	gi|295913324|gb|ADG57918.1| transcription factor	45	6.8e-10	67.2817	-	-	-	-	-
CL1496Contig1	140	-	-	-	-	-	-	-	-	-
CL1500Contig1	136	gi|147767870|emb|CAN71281.1| hypothetical protein VITISV_027091	44	1.26e-16	87.2126	GO:0032259 methylation | GO:0008033 tRNA processing	-	GO:0008168 methyltransferase activity	-	-	GO only
CL1504Contig1	138	-	-	-	-	-	-	-	-	-
CL1508Contig1	134	gi|225439641|ref|XP_002269189.1| PREDICTED: CBL-interacting protein kinase 18 isoform 1	43	6.51e-13	76.1399	GO:0006468 protein phosphorylation | GO:0007165 signal transduction | GO:0009069 serine family amino acid metabolic process	-	GO:0005524 ATP binding | GO:0004674 protein serine/threonine kinase activity	-	pfam03822 NAF	GO & Domain
CL1512Contig1	141	gi|363807600|ref|NP_001241898.1| uncharacterized protein LOC100787714	30	0.000684	49.1225	-	-	-	-	-
CL1516Contig1	137	-	-	-	-	-	-	-	-	-
CL1520Contig1	137	gi|18398135|ref|NP_566328.1| uncharacterized protein	45	2.88e-18	92.0846	-	GO:0016023 cytoplasmic membrane-bounded vesicle | GO:0009506 plasmodesma | GO:0009505 plant-type cell wall | GO:0005739 mitochondrion	-	-	-	GO only
CL1524Contig1	173	gi|20260280|gb|AAM13038.1| unknown protein	57	1.62e-18	94.742	GO:0018401 peptidyl-proline hydroxylation to 4-hydroxy-L-proline | GO:0055114 oxidation-reduction process | GO:0006525 arginine metabolic process | GO:0006560 proline metabolic process	GO:0005737 cytoplasm | GO:0005634 nucleus	GO:0031418 L-ascorbic acid binding | GO:0005506 iron ion binding | GO:0004656 procollagen-proline 4-dioxygenase activity	-	-	GO only
CL1528Contig1	158	gi|224119096|ref|XP_002317984.1| predicted protein	49	2.42e-15	84.5551	-	GO:0016023 cytoplasmic membrane-bounded vesicle | GO:0016020 membrane	-	-	-	GO only
CL1532Contig1	171	gi|125558167|gb|EAZ03703.1| hypothetical protein OsI_25836	48	0.0029	47.7938	-	-	-	-	-
CL1536Contig1	176	gi|115441759|ref|NP_001045159.1| Os01g0911200	53	1.86e-08	64.1814	-	GO:0016023 cytoplasmic membrane-bounded vesicle | GO:0016020 membrane	-	-	-	GO only
CL1540Contig1	162	gi|255561957|ref|XP_002521987.1| protein binding protein, putative	53	7.64e-19	95.1849	-	-	-	-	-
CL1544Contig1	169	-	-	-	-	-	-	-	-	-
CL1548Contig1	164	gi|194697572|gb|ACF82870.1| unknown	54	5.33e-23	107.586	-	GO:0005774 vacuolar membrane | GO:0005749 mitochondrial respiratory chain complex II | GO:0009536 plastid	-	-	-	GO only
CL1552Contig1	158	gi|75153341|sp|Q8H9D2.1|NQR_SOLTU RecName: Full=NAD(P)H:quinone oxidoreductase; Short=NAD(P)H:QR	52	1.89e-26	117.33	GO:0042742 defense response to bacterium | GO:0006979 response to oxidative stress | GO:0009651 response to salt stress | GO:0055114 oxidation-reduction process | GO:0006118 electron transport | GO:0006694 steroid biosynthetic process	GO:0005777 peroxisome | GO:0005886 plasma membrane | GO:0009570 chloroplast stroma | GO:0005829 cytosol | GO:0005739 mitochondrion	GO:0003955 NAD(P)H dehydrogenase (quinone) activity | GO:0008752 FMN reductase activity | GO:0008270 zinc ion binding	-	-	GO only
CL1556Contig1	163	-	-	-	-	-	-	-	-	-
CL1560Contig1	170	gi|359807668|ref|NP_001241427.1| uncharacterized protein LOC100803033	56	1.09e-12	77.0257	GO:0006457 protein folding | GO:0009409 response to cold | GO:0046686 response to cadmium ion	GO:0005829 cytosol | GO:0005739 mitochondrion | GO:0009941 chloroplast envelope | GO:0009535 chloroplast thylakoid membrane | GO:0009570 chloroplast stroma | GO:0048046 apoplast	GO:0005507 copper ion binding | GO:0005516 calmodulin binding | GO:0005524 ATP binding	-	-	GO only
CL1564Contig1	167	gi|224089889|ref|XP_002308853.1| predicted protein	31	0.00199	48.2367	-	-	-	-	-
CL1568Contig1	155	gi|255584329|ref|XP_002532900.1| conserved hypothetical protein	50	2.79e-16	87.2126	GO:0055114 oxidation-reduction process	-	GO:0016491 oxidoreductase activity | GO:0000166 nucleotide binding	-	-	GO only
CL1573Contig1	273	gi|242037529|ref|XP_002466159.1| hypothetical protein SORBIDRAFT_01g002530	89	2.12e-24	116.002	-	-	-	-	-
CL1577Contig1	163	gi|8886865|gb|AAF80590.1|AF223419_1 xyloglucan endotransglycosylase XET1	53	6.91e-26	116.002	GO:0006073 cellular glucan metabolic process | GO:0007047 cellular cell wall organization	GO:0005618 cell wall | GO:0048046 apoplast	GO:0016762 xyloglucan:xyloglucosyl transferase activity | GO:0004553 hydrolase activity, hydrolyzing O-glycosyl compounds	-	-	GO only
CL1581Contig1	174	-	-	-	-	-	-	-	-	-
CL1585Contig1	208	gi|242055563|ref|XP_002456927.1| hypothetical protein SORBIDRAFT_03g045680	35	2.16e-08	64.6243	-	-	-	-	-
CL1589Contig1	167	-	-	-	-	-	-	-	-	-
CL1593Contig1	167	gi|7595796|gb|AAF64453.1|AF239931_1 putative heat-shock protein 90	55	2.37e-25	114.673	GO:0006457 protein folding | GO:0006950 response to stress	GO:0005788 endoplasmic reticulum lumen	GO:0005524 ATP binding | GO:0051082 unfolded protein binding	-	-	GO only
CL1597Contig1	192	-	-	-	-	-	-	-	-	-
CL1601Contig1	193	gi|242041493|ref|XP_002468141.1| hypothetical protein SORBIDRAFT_01g040290	56	3.2e-17	91.6416	GO:0009790 embryo development | GO:0000919 cell plate assembly | GO:0006810 transport | GO:0042546 cell wall biogenesis | GO:0048528 post-embryonic root development | GO:0043087 regulation of GTPase activity	GO:0016020 membrane | GO:0005634 nucleus | GO:0005829 cytosol	GO:0005089 Rho guanyl-nucleotide exchange factor activity | GO:0005515 protein binding	-	-	GO only
CL1605Contig1	198	gi|242054039|ref|XP_002456165.1| hypothetical protein SORBIDRAFT_03g031500	60	5.33e-10	69.4963	-	-	-	-	-
CL1609Contig1	209	-	-	-	-	-	-	-	-	-
CL1613Contig1	196	gi|226500848|ref|NP_001140275.1| uncharacterized protein LOC100272319	46	1.34e-08	65.0672	-	-	-	-	-
CL1617Contig1	217	-	-	-	-	-	-	-	-	-
CL1621Contig1	258	-	-	-	-	-	-	-	-	-
CL1625Contig1	217	gi|224066961|ref|XP_002302300.1| predicted protein	72	1.05e-18	96.9565	GO:0045454 cell redox homeostasis	GO:0016023 cytoplasmic membrane-bounded vesicle	-	-	-	GO only
CL1629Contig1	195	gi|224103461|ref|XP_002313065.1| predicted protein	62	3.23e-18	94.742	-	-	-	-	-
CL1633Contig1	195	gi|356567955|ref|XP_003552180.1| PREDICTED: pre-mRNA-splicing factor SLU7-A-like	65	1.58e-38	154.534	GO:0008284 positive regulation of cell proliferation | GO:0008380 RNA splicing	-	GO:0003727 single-stranded RNA binding | GO:0008270 zinc ion binding	-	-	GO only
CL1637Contig1	188	gi|115440521|ref|NP_001044540.1| Os01g0801500	62	5.01e-23	108.915	GO:0006952 defense response | GO:0005982 starch metabolic process | GO:0005985 sucrose metabolic process	GO:0016023 cytoplasmic membrane-bounded vesicle | GO:0048046 apoplast	GO:0043169 cation binding | GO:0042973 glucan endo-1,3-beta-D-glucosidase activity	-	-	GO only
CL1640Contig1	260	gi|242047560|ref|XP_002461526.1| hypothetical protein SORBIDRAFT_02g004140	86	9.17e-40	161.621	GO:0006355 regulation of transcription, DNA-dependent	-	GO:0003677 DNA binding	-	pfam13359 DDE_4	GO & Domain
CL1644Contig1	169	gi|192910778|gb|ACF06497.1| chalcone-flavanone isomerase	55	4.17e-24	111.13	-	-	-	-	-
CL1648Contig1	179	gi|218192155|gb|EEC74582.1| hypothetical protein OsI_10156	59	3.2e-24	112.015	-	-	GO:0003676 nucleic acid binding	-	pfam01918 Alba	GO & Domain
CL1652Contig1	175	gi|77997761|gb|ABB16358.1| IAA hydrolase	57	1.33e-21	104.043	GO:0006558 L-phenylalanine metabolic process	GO:0016023 cytoplasmic membrane-bounded vesicle	GO:0047980 hippurate hydrolase activity	-	-	GO only
CL1656Contig1	180	gi|356539702|ref|XP_003538334.1| PREDICTED: serine/threonine-protein kinase TOR-like isoform 1	60	6.62e-27	119.988	GO:0010507 negative regulation of autophagy | GO:0030307 positive regulation of cell growth | GO:0009793 embryo development ending in seed dormancy | GO:0016310 phosphorylation | GO:0006886 intracellular protein transport | GO:0009303 rRNA transcription | GO:0016192 vesicle-mediated transport | GO:0040019 positive regulation of embryonic development | GO:0045893 positive regulation of transcripti…	GO:0030117 membrane coat | GO:0005634 nucleus	GO:0016303 1-phosphatidylinositol-3-kinase activity | GO:0043621 protein self-association | GO:0042802 identical protein binding | GO:0000975 regulatory region DNA binding | GO:0005524 ATP binding	-	-	GO only
CL1660Contig1	176	gi|195970393|gb|ACG60681.1| unknown protein	58	2.51e-25	115.116	GO:0008152 metabolic process	-	GO:0016597 amino acid binding	-	-	GO only
CL1664Contig1	190	gi|115472015|ref|NP_001059606.1| Os07g0471000	62	1.01e-26	119.988	GO:0006987 activation of signaling protein activity involved in unfolded protein response | GO:0051252 regulation of RNA metabolic process	GO:0042406 extrinsic to endoplasmic reticulum membrane	GO:0004521 endoribonuclease activity | GO:0016301 kinase activity	-	-	GO only
CL1668Contig1	179	-	-	-	-	-	-	-	-	-
CL1672Contig1	367	gi|224118328|ref|XP_002331455.1| predicted protein	71	1.79e-08	66.3959	-	-	-	-	-
CL1676Contig1	187	gi|357165219|ref|XP_003580309.1| PREDICTED: subtilisin-like protease SDD1-like	51	4.46e-11	72.5966	GO:0006508 proteolysis	GO:0016023 cytoplasmic membrane-bounded vesicle	GO:0004252 serine-type endopeptidase activity	-	pfam05922 Inhibitor_I9	GO & Domain
CL1680Contig1	152	gi|12382024|dbj|BAB21293.1| unknown protein	49	1.94e-15	84.5551	-	-	-	-	-
CL1684Contig1	366	gi|225452376|ref|XP_002275607.1| PREDICTED: uncharacterized protein LOC100264681	110	2.48e-20	104.486	-	-	-	-	-
CL1688Contig1	157	-	-	-	-	-	-	-	-	-
CL1692Contig1	159	-	-	-	-	-	-	-	-	-
CL1696Contig1	884	gi|255555843|ref|XP_002518957.1| transporter, putative	293	6.32e-102	361.372	GO:0006810 transport	GO:0005643 nuclear pore	GO:0005515 protein binding | GO:0005215 transporter activity	-	pfam04096 Nucleoporin2	GO & Domain
CL1701Contig1	284	-	-	-	-	-	-	-	-	-
CL1705Contig1	158	gi|357160098|ref|XP_003578657.1| PREDICTED: splicing factor U2af large subunit B-like	51	1.02e-17	91.6416	-	-	-	-	-
CL1709Contig1	201	-	-	-	-	-	-	-	-	-
CL1713Contig1	373	gi|326505894|dbj|BAJ91186.1| predicted protein	122	1.15e-58	220.085	GO:0009555 pollen development | GO:0006468 protein phosphorylation | GO:0007178 transmembrane receptor protein serine/threonine kinase signaling pathway | GO:0009069 serine family amino acid metabolic process	GO:0009505 plant-type cell wall | GO:0009506 plasmodesma | GO:0005886 plasma membrane | GO:0016021 integral to membrane	GO:0004872 receptor activity | GO:0004715 non-membrane spanning protein tyrosine kinase activity | GO:0005524 ATP binding | GO:0004709 MAP kinase kinase kinase activity	-	-	GO only
CL1717Contig1	164	-	-	-	-	-	-	-	-	-
CL1720Contig1	242	-	-	-	-	-	-	-	-	-
CL1725Contig1	135	-	-	-	-	-	-	-	-	-
CL1729Contig1	140	-	-	-	-	-	-	-	-	-
CL1733Contig1	157	-	-	-	-	-	-	-	-	-
CL1737Contig1	138	-	-	-	-	-	-	-	-	-
CL1741Contig1	135	-	-	-	-	-	-	-	-	-
CL1745Contig1	580	gi|326490339|dbj|BAJ84833.1| predicted protein	192	2.55e-114	402.563	GO:0006200 ATP catabolic process | GO:0080167 response to karrikin | GO:0015716 organic phosphonate transport | GO:0015748 organophosphate ester transport	-	GO:0015416 organic phosphonate transmembrane-transporting ATPase activity | GO:0005524 ATP binding	-	pfam00005 ABC_tran	GO & Domain
CL1751Contig1	149	gi|193848591|gb|ACF22775.1| monodehydroascorbate reductase	45	8.11e-13	76.5828	GO:0055114 oxidation-reduction process | GO:0006284 base-excision repair	-	GO:0050660 flavin adenine dinucleotide binding | GO:0003906 DNA-(apurinic or apyrimidinic site) lyase activity | GO:0016491 oxidoreductase activity	-	-	GO only
CL1755Contig1	152	-	-	-	-	-	-	-	-	-
CL1758Contig1	152	gi|346471431|gb|AEO35560.1| hypothetical protein	44	8.96e-20	97.3994	GO:0006508 proteolysis	-	GO:0016787 hydrolase activity	-	-	GO only
CL1762Contig1	152	gi|118236|sp|P24846.1|DAPA1_WHEAT RecName: Full=Dihydrodipicolinate synthase 1, chloroplastic; Short=DHDPS 1; Flags: Precursor	49	6.98e-22	103.6	GO:0019877 diaminopimelate biosynthetic process	GO:0009507 chloroplast	GO:0008840 dihydrodipicolinate synthase activity	-	-	GO only
CL1766Contig1	155	gi|302142512|emb|CBI19715.3| unnamed protein product	42	5.67e-11	71.2679	-	-	-	-	-
CL1770Contig1	150	gi|328835776|dbj|BAK19069.1| late elongated hypocotyl homolog	42	7.24e-10	67.7246	-	-	-	-	-
CL1775Contig1	181	-	-	-	-	-	-	-	-	-
CL1778Contig1	146	-	-	-	-	-	-	-	-	-
CL1782Contig1	153	gi|357517475|ref|XP_003629026.1| hypothetical protein MTR_8g072330	49	3.99e-15	83.6693	GO:0009554 megasporogenesis	GO:0005886 plasma membrane	-	-	-	GO only
CL1786Contig1	162	gi|118484853|gb|ABK94293.1| unknown	54	2.09e-29	126.188	GO:0006412 translation | GO:0042254 ribosome biogenesis	GO:0005840 ribosome	GO:0003735 structural constituent of ribosome | GO:0003723 RNA binding	-	-	GO only
CL1790Contig1	193	-	-	-	-	-	-	-	-	-
CL1795Contig1	203	-	-	-	-	-	-	-	-	-
CL1799Contig1	156	gi|356556286|ref|XP_003546457.1| PREDICTED: beta-galactosidase-like	52	9.13e-07	58.4236	-	-	-	-	-
CL1803Contig1	160	gi|337733646|gb|AEI72272.1| NAC domain transcription factor	50	6.64e-16	86.3268	GO:0007275 multicellular organismal development | GO:0006355 regulation of transcription, DNA-dependent	GO:0005667 transcription factor complex	GO:0003700 sequence-specific DNA binding transcription factor activity | GO:0003677 DNA binding	-	-	GO only
CL1807Contig1	151	-	-	-	-	-	-	-	-	-
CL1810Contig1	161	-	-	-	-	-	-	-	-	-
CL1814Contig1	164	gi|224130182|ref|XP_002328674.1| predicted protein	48	1.07e-06	58.4236	-	-	-	-	-
CL1818Contig1	268	gi|357155992|ref|XP_003577306.1| PREDICTED: armadillo repeat-containing protein 8-like	89	1.31e-27	125.746	-	-	-	-	-
CL1822Contig1	181	gi|116786963|gb|ABK24320.1| unknown	59	7.11e-06	56.2091	-	-	-	-	-
CL1826Contig1	202	gi|147821791|emb|CAN65893.1| hypothetical protein VITISV_021090	57	6.93e-25	115.116	GO:0006200 ATP catabolic process | GO:0006118 electron transport	-	GO:0016887 ATPase activity | GO:0051536 iron-sulfur cluster binding | GO:0009055 electron carrier activity | GO:0005524 ATP binding	-	-	GO only
CL1830Contig1	1435	gi|296082200|emb|CBI21205.3| unnamed protein product	227	2.13e-87	313.095	-	GO:0016020 membrane	GO:0003723 RNA binding	-	-	GO only
CL1835Contig1	355	gi|295913420|gb|ADG57962.1| transcription factor	84	5.8e-42	171.365	GO:0045893 positive regulation of transcription, DNA-dependent	GO:0016602 CCAAT-binding factor complex	GO:0003677 DNA binding | GO:0005515 protein binding | GO:0003700 sequence-specific DNA binding transcription factor activity	-	-	GO only
CL1839Contig1	137	gi|307110098|gb|EFN58335.1| hypothetical protein CHLNCDRAFT_20690	44	1.08e-07	60.6381	-	-	-	-	-
CL1843Contig1	151	-	-	-	-	-	-	-	-	-
CL1847Contig1	123	-	-	-	-	-	-	-	-	-
CL1851Contig1	120	gi|192910776|gb|ACF06496.1| nuclear transport factor 2	39	2.82e-17	88.0984	GO:0006606 protein import into nucleus	GO:0005886 plasma membrane | GO:0005635 nuclear envelope | GO:0005829 cytosol	GO:0008536 Ran GTPase binding | GO:0008565 protein transporter activity	-	-	GO only
CL1855Contig1	120	gi|224073500|ref|XP_002304104.1| predicted protein	25	3.42e-07	58.4236	-	-	-	-	-
CL1858Contig1	167	gi|56550181|emb|CAE51356.1| putative beta-galactosidase	55	2.37e-25	114.673	GO:0006012 galactose metabolic process | GO:0006027 glycosaminoglycan catabolic process | GO:0006687 glycosphingolipid metabolic process | GO:0046486 glycerolipid metabolic process	GO:0048046 apoplast | GO:0009341 beta-galactosidase complex	GO:0004565 beta-galactosidase activity | GO:0005529 sugar binding | GO:0043169 cation binding	-	-	GO only
CL1862Contig1	121	-	-	-	-	-	-	-	-	-
CL1867Contig1	143	-	-	-	-	-	-	-	-	-
CL1871Contig1	115	-	-	-	-	-	-	-	-	-
CL1874Contig1	119	gi|225448536|ref|XP_002276751.1| PREDICTED: eukaryotic translation initiation factor 2 subunit alpha	39	1.09e-16	86.3268	GO:0006446 regulation of translational initiation	GO:0005850 eukaryotic translation initiation factor 2 complex | GO:0005840 ribosome	GO:0003743 translation initiation factor activity	-	-	GO only
CL1878Contig1	119	-	-	-	-	-	-	-	-	-
CL1883Contig1	479	gi|255584994|ref|XP_002533208.1| heat shock protein 70 (HSP70)-interacting protein, putative	159	4.63e-98	348.528	GO:0006950 response to stress	-	GO:0005488 binding	-	-	GO only
CL1886Contig1	116	gi|115447435|ref|NP_001047497.1| Os02g0631000	33	2.96e-07	58.4236	-	-	-	-	-
CL1890Contig1	145	gi|147858860|emb|CAN78689.1| hypothetical protein VITISV_039558	35	1.29e-08	63.7385	GO:0006855 drug transmembrane transport	GO:0016020 membrane	GO:0015297 antiporter activity | GO:0015238 drug transmembrane transporter activity	-	-	GO only
CL1894Contig1	145	gi|255546842|ref|XP_002514479.1| nucleic acid binding protein, putative	47	3.67e-07	59.3094	-	-	GO:0008270 zinc ion binding | GO:0003676 nucleic acid binding	-	-	GO only
CL1898Contig1	335	gi|255636419|gb|ACU18548.1| unknown	43	1.42e-07	63.2956	-	-	-	-	-
CL1902Contig1	320	gi|148909548|gb|ABR17868.1| unknown	34	0.0044	48.6796	-	-	-	-	-
CL1906Contig1	864	gi|255572054|ref|XP_002526968.1| hypothetical protein RCOM_0532400	120	3.37e-22	112.458	-	-	-	-	-
CL1911Contig1	119	gi|291080501|gb|ACZ54911.2| 1-aminocyclopropane-1-carboxylic acid synthase	39	2.19e-16	85.4409	GO:0009693 ethylene biosynthetic process | GO:0042218 1-aminocyclopropane-1-carboxylate biosynthetic process	-	GO:0042802 identical protein binding | GO:0030170 pyridoxal phosphate binding | GO:0016769 transferase activity, transferring nitrogenous groups | GO:0016847 1-aminocyclopropane-1-carboxylate synthase activity	-	-	GO only
CL1915Contig1	146	gi|226504206|ref|NP_001146236.1| uncharacterized protein LOC100279808 precursor	48	8.28e-26	114.673	-	GO:0016023 cytoplasmic membrane-bounded vesicle	GO:0005509 calcium ion binding	-	-	GO only
CL1919Contig1	777	gi|255571218|ref|XP_002526559.1| transcription factor, putative	201	7.2e-79	284.749	GO:0006355 regulation of transcription, DNA-dependent	GO:0009536 plastid | GO:0005667 transcription factor complex	GO:0003700 sequence-specific DNA binding transcription factor activity | GO:0003677 DNA binding	-	pfam14379 Myb_CC_LHEQLE | pfam00249 Myb_DNA-binding	GO & Domain
CL1923Contig1	119	-	-	-	-	-	-	-	-	-
CL1927Contig1	122	gi|255580321|ref|XP_002530989.1| Mitochondrial respiratory chain complexes assembly protein AFG3, putative	40	8.96e-17	86.7697	GO:0030163 protein catabolic process | GO:0006508 proteolysis	GO:0016021 integral to membrane | GO:0005739 mitochondrion	GO:0004222 metalloendopeptidase activity | GO:0005524 ATP binding | GO:0008568 microtubule-severing ATPase activity | GO:0008270 zinc ion binding	-	-	GO only
CL1931Contig1	113	gi|224076046|ref|XP_002304887.1| predicted protein	37	1.85e-15	82.3406	-	-	-	-	-
CL1935Contig1	140	gi|357440379|ref|XP_003590467.1| Adenosine kinase	46	1.33e-17	90.3129	-	-	-	-	-
CL1939Contig1	117	gi|115483178|ref|NP_001065182.1| Os10g0539900	39	4.32e-13	75.697	GO:0055085 transmembrane transport | GO:0008643 carbohydrate transport | GO:0055114 oxidation-reduction process	GO:0016021 integral to membrane	GO:0005351 sugar:hydrogen symporter activity | GO:0032440 2-alkenal reductase [NAD(P)] activity	-	-	GO only
CL1942Contig1	121	gi|359431031|gb|AEV46326.1| apoplastic invertase	30	2.91e-05	52.6658	-	-	-	-	-
CL1946Contig1	354	-	-	-	-	-	-	-	-	-
CL1950Contig1	146	gi|356537467|ref|XP_003537248.1| PREDICTED: 60S ribosomal protein L4-1-like isoform 1	48	1.43e-26	116.887	GO:0006412 translation | GO:0042254 ribosome biogenesis	GO:0005730 nucleolus | GO:0009506 plasmodesma | GO:0005886 plasma membrane | GO:0005618 cell wall | GO:0005774 vacuolar membrane | GO:0022625 cytosolic large ribosomal subunit | GO:0009507 chloroplast	GO:0003735 structural constituent of ribosome	-	-	GO only
CL1954Contig1	122	gi|224080998|ref|XP_002306259.1| predicted protein	40	3.83e-18	90.7558	GO:0032259 methylation	-	GO:0008168 methyltransferase activity	-	-	GO only
CL1958Contig1	182	-	-	-	-	-	-	-	-	-
CL1962Contig1	133	-	-	-	-	-	-	-	-	-
CL1966Contig1	141	-	-	-	-	-	-	-	-	-
CL1970Contig1	172	-	-	-	-	-	-	-	-	-
CL1978Contig1	286	-	-	-	-	-	-	-	-	-
CL1982Contig1	360	gi|255637950|gb|ACU19291.1| unknown	86	6.81e-35	150.105	GO:0022900 electron transport chain | GO:0006040 amino sugar metabolic process | GO:0006118 electron transport	GO:0009505 plant-type cell wall | GO:0016023 cytoplasmic membrane-bounded vesicle | GO:0005886 plasma membrane | GO:0005783 endoplasmic reticulum	GO:0004128 cytochrome-b5 reductase activity	-	-	GO only
CL1985Contig1	239	-	-	-	-	-	-	-	-	-
CL1989Contig1	621	gi|223942241|gb|ACN25204.1| unknown	207	7.44e-111	391.047	GO:0016042 lipid catabolic process | GO:0046486 glycerolipid metabolic process	GO:0009506 plasmodesma	GO:0047372 acylglycerol lipase activity	-	pfam12697 Abhydrolase_6 | pfam00561 Abhydrolase_1 | pfam12695 Abhydrolase_5	GO & Domain
CL1995Contig1	319	-	-	-	-	-	-	-	-	-
CL1999Contig1	199	gi|15226868|ref|NP_181041.1| cationic amino acid transporter 5	66	2.87e-14	82.7835	GO:0043091 L-arginine import | GO:0051938 L-glutamate import | GO:0006812 cation transport | GO:0015846 polyamine transport | GO:0015819 lysine transport	GO:0005886 plasma membrane	GO:0015326 cationic amino acid transmembrane transporter activity | GO:0015189 L-lysine transmembrane transporter activity | GO:0015181 arginine transmembrane transporter activity | GO:0005313 L-glutamate transmembrane transporter activity	-	-	GO only
CL2007Contig1	189	-	-	-	-	-	-	-	-	-
CL2011Contig1	199	-	-	-	-	-	-	-	-	-
CL2015Contig1	807	gi|225432468|ref|XP_002277304.1| PREDICTED: uncharacterized protein LOC100266559	223	5.6e-51	201.926	-	-	-	-	-
CL2019Contig1	853	gi|147834771|emb|CAN72708.1| hypothetical protein VITISV_043787	247	7.76e-153	530.563	GO:0006508 proteolysis | GO:0055114 oxidation-reduction process	GO:0009536 plastid	GO:0032440 2-alkenal reductase [NAD(P)] activity | GO:0004252 serine-type endopeptidase activity	-	pfam13180 PDZ_2 | pfam13365 Trypsin_2 | pfam00595 PDZ	GO & Domain
CL2024Contig1	179	-	-	-	-	-	-	-	-	pfam13961 DUF4219	Domain only
CL2031Contig1	862	gi|242096170|ref|XP_002438575.1| hypothetical protein SORBIDRAFT_10g022110	235	5.8e-79	285.192	GO:0006771 riboflavin metabolic process | GO:0019497 hexachlorocyclohexane metabolic process	GO:0005774 vacuolar membrane | GO:0005829 cytosol	GO:0003993 acid phosphatase activity	-	pfam03767 Acid_phosphat_B	GO & Domain
CL2040Contig1	477	gi|147827247|emb|CAN70971.1| hypothetical protein VITISV_009202	154	1.19e-51	202.368	GO:0006468 protein phosphorylation | GO:0007169 transmembrane receptor protein tyrosine kinase signaling pathway | GO:0055114 oxidation-reduction process | GO:0007178 transmembrane receptor protein serine/threonine kinase signaling pathway | GO:0009069 serine family amino acid metabolic process	GO:0016021 integral to membrane	GO:0004872 receptor activity | GO:0005524 ATP binding | GO:0004709 MAP kinase kinase kinase activity | GO:0032440 2-alkenal reductase [NAD(P)] activity	2.7.11.1	pfam08263 LRRNT_2 | pfam13855 LRR_8 | pfam12799 LRR_4	GO & Enzyme & Domain
CL2044Contig1	369	-	-	-	-	-	-	-	-	-
CL2048Contig1	331	gi|242087645|ref|XP_002439655.1| hypothetical protein SORBIDRAFT_09g018060	110	7.08e-63	231.6	GO:0016042 lipid catabolic process | GO:0046486 glycerolipid metabolic process	GO:0005886 plasma membrane	GO:0047372 acylglycerol lipase activity	-	-	GO only
CL2052Contig1	160	-	-	-	-	-	-	-	-	-
CL2056Contig1	481	gi|242073746|ref|XP_002446809.1| hypothetical protein SORBIDRAFT_06g023010	159	1.33e-78	283.863	GO:0006857 oligopeptide transport | GO:0055085 transmembrane transport	GO:0005886 plasma membrane	GO:0015198 oligopeptide transporter activity	-	-	GO only
CL2060Contig1	129	-	-	-	-	-	-	-	-	-
CL2064Contig1	182	gi|326494394|dbj|BAJ90466.1| predicted protein	60	2.88e-26	118.216	GO:0035335 peptidyl-tyrosine dephosphorylation | GO:0055114 oxidation-reduction process | GO:0006200 ATP catabolic process | GO:0006446 regulation of translational initiation | GO:0015675 nickel cation transport | GO:0006118 electron transport | GO:0006570 tyrosine metabolic process | GO:0015846 polyamine transport	GO:0005840 ribosome	GO:0003743 translation initiation factor activity | GO:0051536 iron-sulfur cluster binding | GO:0015413 nickel-transporting ATPase activity | GO:0009055 electron carrier activity | GO:0043805 indolepyruvate ferredoxin oxidoreductase activity | GO:0005524 ATP binding | GO:0004725 protein tyrosine phosphatase activity | GO:0015417 polyamine-transporting ATPase activity	-	-	GO only
CL2068Contig1	119	gi|357125404|ref|XP_003564384.1| PREDICTED: pre-rRNA-processing protein PNO1-like isoform 1	39	3.79e-17	87.6555	-	-	GO:0003723 RNA binding	-	-	GO only
CL2072Contig1	117	-	-	-	-	-	-	-	-	-
CL2076Contig1	230	-	-	-	-	-	-	-	-	-
CL2080Contig1	547	-	-	-	-	-	-	-	-	-
CL2084Contig1	132	-	-	-	-	-	-	-	-	-
CL2088Contig1	320	gi|357126097|ref|XP_003564725.1| PREDICTED: probable peptide/nitrate transporter At1g22540-like isoform 1	47	1.57e-13	82.3406	GO:0006857 oligopeptide transport	GO:0016020 membrane	GO:0005215 transporter activity	-	-	GO only
CL2092Contig1	419	gi|13430186|gb|AAK25760.1|AF334840_1 ribosomal protein L33	56	3.91e-29	132.832	GO:0042254 ribosome biogenesis | GO:0006412 translation	GO:0022625 cytosolic large ribosomal subunit | GO:0016020 membrane	GO:0003735 structural constituent of ribosome	-	pfam01247 Ribosomal_L35Ae	GO & Domain
CL2096Contig1	674	gi|297741150|emb|CBI31881.3| unnamed protein product	162	6.3e-98	348.085	-	GO:0009535 chloroplast thylakoid membrane | GO:0009543 chloroplast thylakoid lumen	-	-	pfam13599 Pentapeptide_4 | pfam00805 Pentapeptide	GO & Domain
CL2100Contig1	271	gi|153793262|gb|ABS50433.1| allene oxidase synthase	90	1.3e-29	131.946	-	GO:0009536 plastid	-	-	-	GO only
CL2109Contig1	111	-	-	-	-	-	-	-	-	-
CL2117Contig1	110	gi|326497929|dbj|BAJ94827.1| predicted protein	32	9.27e-07	56.652	-	-	-	-	-
CL2121Contig1	197	gi|225428005|ref|XP_002278162.1| PREDICTED: proteasome subunit alpha type-7	65	7.52e-36	147.005	GO:0009908 flower development | GO:0009816 defense response to bacterium, incompatible interaction | GO:0052544 defense response by callose deposition in cell wall | GO:0009753 response to jasmonic acid stimulus | GO:0050832 defense response to fungus | GO:0006511 ubiquitin-dependent protein catabolic process | GO:0009700 indole phytoalexin biosynthetic process | GO:0019761 glucosinolate biosynth…	GO:0005774 vacuolar membrane | GO:0022626 cytosolic ribosome | GO:0009524 phragmoplast | GO:0019773 proteasome core complex, alpha-subunit complex | GO:0005819 spindle | GO:0009570 chloroplast stroma | GO:0005634 nucleus | GO:0017109 glutamate-cysteine ligase complex	GO:0005515 protein binding | GO:0004298 threonine-type endopeptidase activity | GO:0004357 glutamate-cysteine ligase activity	-	-	GO only
CL2125Contig1	311	gi|225446827|ref|XP_002283538.1| PREDICTED: T-complex protein 1 subunit epsilon	103	5.22e-65	238.687	GO:0006457 protein folding	GO:0009506 plasmodesma | GO:0005886 plasma membrane | GO:0005829 cytosol	GO:0005524 ATP binding | GO:0051082 unfolded protein binding	-	-	GO only
CL2129Contig1	230	gi|225430251|ref|XP_002282599.1| PREDICTED: lactation elevated protein 1	75	1.15e-29	130.617	-	GO:0005739 mitochondrion	GO:0016887 ATPase activity | GO:0005524 ATP binding	-	-	GO only
CL2133Contig1	110	gi|212723302|ref|NP_001132403.1| uncharacterized protein LOC100193850	36	4.98e-12	72.1537	-	GO:0016023 cytoplasmic membrane-bounded vesicle | GO:0016021 integral to membrane	-	-	-	GO only
CL2136Contig1	194	-	-	-	-	-	-	-	-	-
CL2140Contig1	176	gi|255549615|ref|XP_002515859.1| DNA primase, putative	54	1.38e-27	121.759	GO:0006351 transcription, DNA-dependent | GO:0006269 DNA replication, synthesis of RNA primer	GO:0005658 alpha DNA polymerase:primase complex | GO:0005730 nucleolus	GO:0003896 DNA primase activity	-	-	GO only
CL2144Contig1	200	-	-	-	-	-	-	-	-	-
CL2148Contig1	130	-	-	-	-	-	-	-	-	-
CL2152Contig1	130	gi|55296133|dbj|BAD67851.1| basic helix-loop-helix protein SPATULA-like	42	1.44e-18	92.5275	GO:0048440 carpel development | GO:0007623 circadian rhythm | GO:0009409 response to cold | GO:0010154 fruit development | GO:0010187 negative regulation of seed germination | GO:0010114 response to red light	GO:0005667 transcription factor complex	GO:0003700 sequence-specific DNA binding transcription factor activity | GO:0003677 DNA binding | GO:0005515 protein binding	-	pfam00010 HLH	GO & Domain
CL2156Contig1	342	gi|255547472|ref|XP_002514793.1| 4-nitrophenylphosphatase, putative	100	2.9e-56	212.112	GO:0016311 dephosphorylation | GO:0046487 glyoxylate metabolic process | GO:0009069 serine family amino acid metabolic process | GO:0016310 phosphorylation | GO:0019497 hexachlorocyclohexane metabolic process	GO:0005773 vacuole | GO:0009570 chloroplast stroma | GO:0005634 nucleus | GO:0005829 cytosol | GO:0048046 apoplast	GO:0008967 phosphoglycolate phosphatase activity | GO:0004674 protein serine/threonine kinase activity | GO:0003869 4-nitrophenylphosphatase activity	-	pfam13242 Hydrolase_like	GO & Domain
CL2160Contig1	142	-	-	-	-	-	-	-	-	-
CL2164Contig1	109	-	-	-	-	-	-	-	-	-
CL2172Contig1	149	-	-	-	-	-	-	-	-	-
CL2176Contig1	263	gi|225441391|ref|XP_002278205.1| PREDICTED: TBCC domain-containing protein 1-like	68	2.77e-14	84.1122	-	-	-	-	-
CL2180Contig1	606	gi|209954713|dbj|BAG80547.1| glycosyltransferase	198	1.16e-60	230.272	GO:0008152 metabolic process	-	GO:0050502 cis-zeatin O-beta-D-glucosyltransferase activity | GO:0015020 glucuronosyltransferase activity | GO:0050403 trans-zeatin O-beta-D-glucosyltransferase activity	-	-	GO only
CL2184Contig1	180	gi|363805953|emb|CCA64057.1| Histone H1 subtype 5	55	3.87e-11	72.5966	GO:0006334 nucleosome assembly	GO:0000786 nucleosome | GO:0005634 nucleus	GO:0003677 DNA binding	-	-	GO only
CL2188Contig1	200	gi|255536821|ref|XP_002509477.1| coatomer gamma subunit, putative	66	3.49e-33	139.476	GO:0016192 vesicle-mediated transport | GO:0055114 oxidation-reduction process | GO:0006886 intracellular protein transport | GO:0006118 electron transport	GO:0030126 COPI vesicle coat	GO:0016705 oxidoreductase activity, acting on paired donors, with incorporation or reduction of molecular oxygen | GO:0009055 electron carrier activity | GO:0004497 monooxygenase activity | GO:0020037 heme binding | GO:0005198 structural molecule activity	-	-	GO only
CL2192Contig1	138	gi|225434381|ref|XP_002269918.1| PREDICTED: peroxidase 4	46	1.51e-18	92.9704	GO:0042744 hydrogen peroxide catabolic process | GO:0055114 oxidation-reduction process | GO:0006804 peroxidase reaction	GO:0005576 extracellular region	GO:0020037 heme binding | GO:0004601 peroxidase activity	-	-	GO only
CL2200Contig1	174	-	-	-	-	-	-	-	-	pfam08263 LRRNT_2	Domain only
CL2204Contig1	193	-	-	-	-	-	-	-	-	-
CL2208Contig1	113	-	-	-	-	-	-	-	-	-
CL2212Contig1	107	gi|225456246|ref|XP_002279352.1| PREDICTED: uncharacterized protein LOC100264639	35	9.93e-11	68.1676	-	-	-	-	-
CL2216Contig1	221	-	-	-	-	-	-	-	-	-
CL2220Contig1	383	gi|255552900|ref|XP_002517493.1| multidrug resistance protein 1, 2, putative	127	5.25e-71	258.618	GO:0010218 response to far red light | GO:0010541 acropetal auxin transport | GO:0009958 positive gravitropism | GO:0043481 anthocyanin accumulation in tissues in response to UV light | GO:0009640 photomorphogenesis | GO:0010540 basipetal auxin transport | GO:0008361 regulation of cell size | GO:0048527 lateral root development | GO:0009637 response to blue light | GO:0006200 ATP catabolic proces…	GO:0016021 integral to membrane | GO:0005886 plasma membrane	GO:0005515 protein binding | GO:0010329 auxin efflux transmembrane transporter activity | GO:0008559 xenobiotic-transporting ATPase activity | GO:0005524 ATP binding	-	-	GO only
CL2224Contig1	107	-	-	-	-	-	-	-	-	-
[truncated: 89,289 more rows]
